# Supplementary material for: Neuronal glutathione loss leads to neurodegeneration involving gasdermin activation
Source: Sci Rep. 2023 Jan 20;13:1109. doi: 10.1038/s41598-023-27653-w (PMC9859798; doi:10.1038/s41598-023-27653-w)
Supplement: Supplementary file 1 — Supplementary Information. [file 41598_2023_27653_MOESM1_ESM.xlsx]

## Sheet: All identified proteins
Accession	Description	# Peptides	# Unique Peptides	# Peptides (by Search Engine)								# Razor Peptides	Abundances (Scaled)
				WT				GCLC-KO					WT				GCLC-KO				WT	KO	KO/WT
				1	2	3	4	5	6	7	8		1	2	3	4	5	6	7	8
P08905	Lysozyme C-2 OS=Mus musculus OX=10090 GN=Lyz2 PE=1 SV=2	2	2							1	1	0					231.6	226.7	185	156.7	#DIV/0!	200	#DIV/0!	#DIV/0!
Q99KL7	Ras-related protein Rab-28 OS=Mus musculus OX=10090 GN=Rab28 PE=1 SV=1	2	2		1		1					0			370.8	429.2					400	#DIV/0!	#DIV/0!	#DIV/0!
Q8C9H6	Striatin-interacting proteins 2 OS=Mus musculus OX=10090 GN=Strip2 PE=1 SV=1	3	2		1			2	1		1	0		527.5		272.5					400	#DIV/0!	#DIV/0!	#DIV/0!
Q62095	ATP-dependent RNA helicase DDX3Y OS=Mus musculus OX=10090 GN=Ddx3y PE=1 SV=2	13	2	9	8	8	6	5	2	8	7	0	316.5	364.1		119.4					266.667	#DIV/0!	#DIV/0!	#DIV/0!
Q61941	NAD(P) transhydrogenase, mitochondrial OS=Mus musculus OX=10090 GN=Nnt PE=1 SV=2	5	5							5		0						24.3	775.7		#DIV/0!	400	#DIV/0!	#DIV/0!
Q62192	CD180 antigen OS=Mus musculus OX=10090 GN=Cd180 PE=1 SV=2	2	2					1		2	1	0	4	2.5			202.8		296.9	293.7	3.25	264.467	81.3744	0.00720798
Q64345	Interferon-induced protein with tetratricopeptide repeats 3 OS=Mus musculus OX=10090 GN=Ifit3 PE=1 SV=1	6	6			1		5	1	4	4	0		6.9		0.5	296	159.7	143	193.9	3.7	198.15	53.5541	0.0194801
P03995	Glial fibrillary acidic protein OS=Mus musculus OX=10090 GN=Gfap PE=1 SV=4	44	41	19	20	17	20	38	32	38	39	3	15.3	18.9	16.6	17.8	206.7	191.7	204.2	128.7	17.15	182.825	10.6603	0.000103529
P63084	Protein S100-A5 OS=Mus musculus OX=10090 GN=S100a5 PE=3 SV=1	2	2					2				0			25.6	26	629.7	53.2	65.6		25.8	249.5	9.67054	0.429308
P42225	Signal transducer and activator of transcription 1 OS=Mus musculus OX=10090 GN=Stat1 PE=1 SV=1	3	3					1		1	3	0	20.4		24.3	24.6	221.6	132.8	163.4	213	23.1	182.7	7.90909	0.00136546
Q3UFY7	7-methylguanosine phosphate-specific 5'-nucleotidase OS=Mus musculus OX=10090 GN=Nt5c3b PE=1 SV=3	2	2			1		1		2	1	0	41.8	26.1		69.6			489.9	172.6	45.8333	331.25	7.22727	0.0966786
P14106	Complement C1q subcomponent subunit B OS=Mus musculus OX=10090 GN=C1qb PE=1 SV=2	5	5	1	1	1	3	4	4	4	4	0	28.9	22.8	22.3	25.8	188	200.7	161.3	150.2	24.95	175.05	7.01603	1.42127e-05
P98086	Complement C1q subcomponent subunit A OS=Mus musculus OX=10090 GN=C1qa PE=1 SV=2	5	5	3	2	1	2	4	2	4	5	0	34.7	30.5	33.4	20.6	181.1	203.5	152.8	143.4	29.8	170.2	5.71141	5.82934e-05
Q02105	Complement C1q subcomponent subunit C OS=Mus musculus OX=10090 GN=C1qc PE=1 SV=2	5	5	2	2	2	3	5	5	5	5	0	29.6	38.4	27.4	25.9	193.6	172.8	164.3	148.1	30.325	169.7	5.59604	7.90338e-06
P24452	Macrophage-capping protein OS=Mus musculus OX=10090 GN=Capg PE=1 SV=2	3	3					1	1		3	0	24.7		46.5		184.6	151.9	191.9	200.4	35.6	182.2	5.11798	0.00105101
Q9Z0E6	Guanylate-binding protein 2 OS=Mus musculus OX=10090 GN=Gbp2 PE=1 SV=1	2	1					1		1	1	0		52.4		62.9		129.9	316.1	238.7	57.65	228.233	3.95895	0.0922679
O35345	Importin subunit alpha-7 OS=Mus musculus OX=10090 GN=Kpna6 PE=1 SV=2	6	2	2	2	4	5	4	1	3	2	0	45	40.8	45.7	45.3	37.7	495.4	45.7	44.4	44.2	155.8	3.52489	0.362346
Q61233	Plastin-2 OS=Mus musculus OX=10090 GN=Lcp1 PE=1 SV=4	8	6	2	2	2	2	4		5	4	0	67.6	35.2	42.1	35.4	185.1	90.6	159.8	184.2	45.075	154.925	3.43705	0.00342727
Q9R118	Serine protease HTRA1 OS=Mus musculus OX=10090 GN=Htra1 PE=1 SV=2	4	4		2	1	1	4		3	2	0	42.3	57	37.4	46.5	205.1	161.1	147.5	103.1	45.8	154.2	3.36681	0.00230645
O70370	Cathepsin S OS=Mus musculus OX=10090 GN=Ctss PE=1 SV=2	4	4					3		3	3	0	139.5	5.4		6	214	78.2	213.8	143.1	50.3	162.275	3.22614	0.0913797
Q60770	Syntaxin-binding protein 3 OS=Mus musculus OX=10090 GN=Stxbp3 PE=1 SV=1	5	5	1	1		1	3		4	2	0	63.5	33.6	39.2	57	239.1	61	228.2	78.4	48.325	151.675	3.13864	0.074976
Q6PDJ1	VWFA and cache domain-containing protein 1 OS=Mus musculus OX=10090 GN=Cachd1 PE=2 SV=1	2	2			1		1			1	0	70	82	46.7	45.1	350.8		109	96.5	60.95	185.433	3.04238	0.135768
O35639	Annexin A3 OS=Mus musculus OX=10090 GN=Anxa3 PE=1 SV=4	8	7	3	4	4	2	6	1	7	5	1	57.1	46	53.9	54.3	171.3	148	118.6	150.8	52.825	147.175	2.78609	0.000145688
P83741	Serine/threonine-protein kinase WNK1 OS=Mus musculus OX=10090 GN=Wnk1 PE=1 SV=2	7	4		2	1	3	3	1	1	2	0	58.8	52.6	50	54.7	227.3	55.7	70	230.8	54.025	145.95	2.70153	0.10459
P52760	2-iminobutanoate/2-iminopropanoate deaminase OS=Mus musculus OX=10090 GN=Rida PE=1 SV=3	6	6	4	4	4	4	5	4	6	5	0	45	68	45	59.3	166.3	117.9	176.2	122.3	54.325	145.675	2.68155	0.00123763
Q5QNQ6	Oxysterol-binding protein 2 OS=Mus musculus OX=10090 GN=Osbp2 PE=1 SV=1	2	1	2	2	2	1	1		1		0	42.7	53.9	60.5	62	56.3	404.4	76.8	43.3	54.775	145.2	2.65084	0.337595
Q3UNZ8	Quinone oxidoreductase-like protein 2 OS=Mus musculus OX=10090 GN=Cryzl2 PE=1 SV=1	5	5					3		3	1	0	33.3	86.3	64.6	35.1	175.7	83.1	186.3	135.7	54.825	145.2	2.64843	0.0145899
Q8C570	mRNA export factor OS=Mus musculus OX=10090 GN=Rae1 PE=1 SV=1	2	2	1		1						0	23.2	76.6	91.4	84.2	25.1		419.9	79.6	68.85	174.867	2.53982	0.358833
Q06890	Clusterin OS=Mus musculus OX=10090 GN=Clu PE=1 SV=1	12	12	5	8	7	7	10	7	10	9	0	50.7	57.3	60.2	59.1	171	141.2	148.3	112.1	56.825	143.15	2.51914	0.000423091
Q9WUU7	Cathepsin Z OS=Mus musculus OX=10090 GN=Ctsz PE=1 SV=1	4	4			1	2	3	1	1	2	0	47.7	65.4	54.9	60.5	152.5	135.9	145.3	137.8	57.125	142.875	2.50109	3.84755e-06
P28798	Granulins OS=Mus musculus OX=10090 GN=Grn PE=1 SV=2	2	2			1		2		1	2	0	92.5	113.8	65	14.2	224.2		158.4	131.8	71.375	171.467	2.40234	0.0330666
P20060	Beta-hexosaminidase subunit beta OS=Mus musculus OX=10090 GN=Hexb PE=1 SV=2	11	11	3	5	4	3	10	2	10	10	0	59	67	54.9	54.7	132.9	183.1	120.5	127.9	58.9	141.1	2.39559	0.00130444
Q8K2I9	F-box DNA helicase 1 OS=Mus musculus OX=10090 GN=Fbh1 PE=1 SV=1	2	2		1			1		1		0	63	61.1	57	55.8	110.8	235.6	105.8	110.8	59.225	140.75	2.37653	0.0421606
Q9WV32	Actin-related protein 2/3 complex subunit 1B OS=Mus musculus OX=10090 GN=Arpc1b PE=1 SV=4	4	3	1	1	1	1	4	1	2	2	0	66.2	48.8	73.4	50.9	133.2	163.8	131.5	132.1	59.825	140.15	2.34267	0.000186915
Q99NB1	Acetyl-coenzyme A synthetase 2-like, mitochondrial OS=Mus musculus OX=10090 GN=Acss1 PE=1 SV=1	5	5	1	2	1	1	1	2	4	1	0	64	71.5	58	48.6	88.7	121.9	227.4	119.9	60.525	139.475	2.30442	0.0420609
Q60766	Immunity-related GTPase family M protein 1 OS=Mus musculus OX=10090 GN=Irgm1 PE=1 SV=1	3	3						2	2	2	0	66	54.3	62.2	62.9	134	164.2	131.2	125.1	61.35	138.625	2.25958	0.000143571
P20152	Vimentin OS=Mus musculus OX=10090 GN=Vim PE=1 SV=3	35	32	18	20	19	22	31	22	30	23	0	63.1	67.9	62.3	56.2	164.2	135.3	130.5	120.6	62.375	137.65	2.20681	0.000236308
P14069	Protein S100-A6 OS=Mus musculus OX=10090 GN=S100a6 PE=1 SV=3	2	2	1	1	1		2	1	1	1	0	56.1	68.1	62.1	66.9	144.7	170.4	124.7	107.1	63.3	136.725	2.15995	0.00184194
Q9DAW9	Calponin-3 OS=Mus musculus OX=10090 GN=Cnn3 PE=1 SV=1	6	6	4	2	1	1	4	1	1	6	0	66.5	56.3	63.6	67.4	179.5	104.6	127.6	134.4	63.45	136.525	2.15169	0.00368597
P26041	Moesin OS=Mus musculus OX=10090 GN=Msn PE=1 SV=3	19	11	10	10	8	6	11	8	13	8	0	62.9	79.6	52.4	64.1	142.4	140.6	164.5	93.4	64.75	135.225	2.08842	0.00451591
Q3TTY5	Keratin, type II cytoskeletal 2 epidermal OS=Mus musculus OX=10090 GN=Krt2 PE=1 SV=1	3	2	1		1	1	1	2		1	0	117	24.3	43.7	74.3	102.6	136.7	114.4	187	64.825	135.175	2.08523	0.0430664
P21183	Interleukin-5 receptor subunit alpha OS=Mus musculus OX=10090 GN=Il5ra PE=2 SV=1	2	2	1	2	1	1	1	1	1	1	0	17.9	88.6	79.5	75.9	88.8	295.6	76.9	76.7	65.475	134.5	2.05422	0.264808
Q64288	Olfactory marker protein OS=Mus musculus OX=10090 GN=Omp PE=1 SV=3	6	6		5	1	2	6		4		0	29.4	147.5	41	44.8	394.6	31.8	78.5	32.6	65.675	134.375	2.04606	0.481801
Q9CYS6	Uncharacterized protein C2orf72 homolog OS=Mus musculus OX=10090 PE=1 SV=2	2	2	1	1	1	1	2		1	1	0	89.5	79.5	31.7	62.3	182.9	70.5	147.1	136.4	65.75	134.225	2.04144	0.0423887
Q8BHD7	Polypyrimidine tract-binding protein 3 OS=Mus musculus OX=10090 GN=Ptbp3 PE=1 SV=1	3	2	2	1	1	1	1	1	2	1	0	44.8	88.4	61	69.6	104.1	235	118.9	78.2	65.95	134.05	2.0326	0.10626
Q9R257	Heme-binding protein 1 OS=Mus musculus OX=10090 GN=Hebp1 PE=1 SV=2	6	6	2	2	2	1	3	2	4	5	0	72.6	61.5	61.5	68.5	99	159.3	121.2	156.5	66.025	134	2.02953	0.00370943
Q6PGL7	WASH complex subunit 2 OS=Mus musculus OX=10090 GN=Washc2 PE=1 SV=1	4	4	1		2	1	1			1	0	64.5	49	61.9	89.7	189.8	27.3	133.9	183.8	66.275	133.7	2.01735	0.130995
Q3TW96	UDP-N-acetylhexosamine pyrophosphorylase-like protein 1 OS=Mus musculus OX=10090 GN=Uap1l1 PE=1 SV=1	5	5	3	3	2	1	4	3	4	4	0	98.3	83.9	55.1	30	145.3	129.4	125.3	132.6	66.825	133.15	1.99252	0.00571627
Q9DCJ9	N-acetylneuraminate lyase OS=Mus musculus OX=10090 GN=Npl PE=1 SV=1	3	3				1	1		2	1	0	58.5	54.1	95.4	61.6	135.2	60.6	155.4	179.1	67.4	132.575	1.96699	0.0542515
O88703	Potassium/sodium hyperpolarization-activated cyclic nucleotide-gated channel 2 OS=Mus musculus OX=10090 GN=Hcn2 PE=1 SV=1	9	4	2	2	3	1	5	2	2	3	0	66	56	70	78	108.1	256.6	76.9	88.5	67.5	132.525	1.96333	0.173458
Q60823	RAC-beta serine/threonine-protein kinase OS=Mus musculus OX=10090 GN=Akt2 PE=1 SV=1	2	1		1		1	1	1	2		0	45.5	82.8	78.3	63.5	148	116.1	134.5	131.4	67.525	132.5	1.96224	0.000890522
Q9JI19	Acidic fibroblast growth factor intracellular-binding protein OS=Mus musculus OX=10090 GN=Fibp PE=1 SV=1	2	2					1		1		0	65.9	66.1	68.6	70.3	71.3	151.4	238.1	68.4	67.725	132.3	1.95349	0.159173
P63143	Voltage-gated potassium channel subunit beta-1 OS=Mus musculus OX=10090 GN=Kcnab1 PE=1 SV=2	5	2	2	2	2	4	3	2	2	4	0		126.6	74.3	70.1	203.3		153.1	172.6	90.3333	176.333	1.95203	0.021056
Q9D180	Cilia- and flagella-associated protein 57 OS=Mus musculus OX=10090 GN=Cfap57 PE=1 SV=3	2	2		1			1		2	2	0	68.1	35.3	101.6	66.5	137.7	109.9	142.8	138.1	67.875	132.125	1.94659	0.00600554
P97742	Carnitine O-palmitoyltransferase 1, liver isoform OS=Mus musculus OX=10090 GN=Cpt1a PE=1 SV=4	3	3					2	1	1	2	0	76.7	73	49.4	73.1	129.3	156.3	125	117.1	68.05	131.925	1.93865	0.000930304
Q8BTX9	Inactive hydroxysteroid dehydrogenase-like protein 1 OS=Mus musculus OX=10090 GN=Hsdl1 PE=1 SV=1	2	2			1		1	1	2	2	0	54.1	47.7	119.2	53	137.6	102.9	130.8	154.7	68.5	131.5	1.91971	0.0201842
P29391	Ferritin light chain 1 OS=Mus musculus OX=10090 GN=Ftl1 PE=1 SV=2	6	6	1		3	5	6	5	4	4	0	73.9	52.5	72.3	75.6	177.7	99	118.7	130.4	68.575	131.45	1.91688	0.0116721
Q5H8C4	Vacuolar protein sorting-associated protein 13A OS=Mus musculus OX=10090 GN=Vps13a PE=1 SV=1	4	4	2	1				1	2		0	76.8	58.8	74.1	64.8	55.7	337.2	57.2	75.5	68.625	131.4	1.91475	0.397196
O35988	Syndecan-4 OS=Mus musculus OX=10090 GN=Sdc4 PE=1 SV=1	2	2	1				1		1	2	0	59.4	89	64.4	63.4	147	111.3	142.9	122.6	69.05	130.95	1.89645	0.00122757
Q99LB2	Dehydrogenase/reductase SDR family member 4 OS=Mus musculus OX=10090 GN=Dhrs4 PE=1 SV=3	2	2	2	1			2		2		0	68.8	85.4	76.5	45.9	132.5	148.1	138.8	104	69.15	130.85	1.89226	0.00285562
P45377	Aldose reductase-related protein 2 OS=Mus musculus OX=10090 GN=Akr1b8 PE=1 SV=2	3	1	2	2	2	1	2	1	2	2	0	80.5		74.3	75.6	111.1	261.9	84.1	112.4	76.8	142.375	1.85384	0.228418
P97352	Protein S100-A13 OS=Mus musculus OX=10090 GN=S100a13 PE=1 SV=1	4	4	1	2	3	1	3	1	4	4	0	69.9	67.9	71.4	73.2	130.8	149.1	126.2	111.4	70.6	129.375	1.83251	0.000293288
Q9R0H0	Peroxisomal acyl-coenzyme A oxidase 1 OS=Mus musculus OX=10090 GN=Acox1 PE=1 SV=5	4	4	1	3	3	2	3		4	4	0	49.8	104.3	76.2	53.4	130.4	72.2	166	147.7	70.925	129.075	1.81988	0.0507962
Q8CJH3	Plexin-B1 OS=Mus musculus OX=10090 GN=Plxnb1 PE=1 SV=2	14	14		2	1	2	6	2	9	5	0	64.6	86.1	66.5	66.7	134.2	121.2	138	122.6	70.975	129	1.81754	0.000116795
O08709	Peroxiredoxin-6 OS=Mus musculus OX=10090 GN=Prdx6 PE=1 SV=3	19	19	13	14	15	15	16	11	16	18	0	72.3	72.7	70.2	69.1	149.1	96.9	148.7	121	71.075	128.925	1.81393	0.00367981
Q8BML9	Glutamine--tRNA ligase OS=Mus musculus OX=10090 GN=Qars PE=1 SV=1	4	4	1	2	1		1		1	2	0	60.9	69	75.3	79.1	74.6	285.6	81	74.5	71.075	128.925	1.81393	0.311874
P21460	Cystatin-C OS=Mus musculus OX=10090 GN=Cst3 PE=1 SV=2	4	4	3	3	3	3	4	3	4	4	0	93	72.7	59.7	59	132.6	105.9	155.1	122	71.1	128.9	1.81294	0.00438433
Q64331	Unconventional myosin-VI OS=Mus musculus OX=10090 GN=Myo6 PE=1 SV=1	18	18	5	6	2	7	12	6	10	8	0	68.7	76.9	68.7	71.4	133	172.6	106.1	102.6	71.425	128.575	1.80014	0.0126814
P08226	Apolipoprotein E OS=Mus musculus OX=10090 GN=Apoe PE=1 SV=2	19	19	11	13	15	15	15	9	16	16	0	65.2	80.4	66.8	74.8	128	143.4	123.4	118	71.8	128.2	1.78552	0.000131231
Q99L04	Dehydrogenase/reductase SDR family member 1 OS=Mus musculus OX=10090 GN=Dhrs1 PE=1 SV=1	11	11	4	4	5	4	7	7	7	7	0	68.9	74.7	68.6	75.1	122.9	146	135.9	108	71.825	128.2	1.78489	0.000537616
Q9DCP2	Sodium-coupled neutral amino acid transporter 3 OS=Mus musculus OX=10090 GN=Slc38a3 PE=1 SV=1	3	3	2	1	1	1	2	3	2	2	0	68.9	72	74.3	72.2	131.3	118.4	145.9	116.9	71.85	128.125	1.78323	0.000174135
Q9Z1Q5	Chloride intracellular channel protein 1 OS=Mus musculus OX=10090 GN=Clic1 PE=1 SV=3	5	4	2	1	2	1	4	1	5	3	0	67.5	63.3	76.2	80.5	156.6	87.6	131.4	136.9	71.875	128.125	1.78261	0.00971753
Q0KK59	Protein unc-79 homolog OS=Mus musculus OX=10090 GN=Unc79 PE=1 SV=1	2	2	1	1	1						0	45.8	180.2	82.1	34.6	187.9		92.3	177.1	85.675	152.433	1.7792	0.211572
P42227	Signal transducer and activator of transcription 3 OS=Mus musculus OX=10090 GN=Stat3 PE=1 SV=2	2	2		1	1	2	2		2	1	0	80.1	42.5	83.5	82	145.5	74.7	150.7	140.9	72.025	127.95	1.77647	0.0337092
P55088	Aquaporin-4 OS=Mus musculus OX=10090 GN=Aqp4 PE=1 SV=2	3	3	2	2	2	2	3	2	3	3	0	84	73.8	54.2	76.7	158.3	86.9	135.8	130.2	72.175	127.8	1.7707	0.0139982
Q9WTP6	Adenylate kinase 2, mitochondrial OS=Mus musculus OX=10090 GN=Ak2 PE=1 SV=5	3	3	1	1	2	1	1		2	2	0	65.3	66.8	104.2	52.9	154.4	84.6	166.3	105.6	72.3	127.725	1.7666	0.048187
Q7TPH6	E3 ubiquitin-protein ligase MYCBP2 OS=Mus musculus OX=10090 GN=Mycbp2 PE=1 SV=3	3	3		1			1		2	2	0	99.7	87.7	55.9	46.2	124.5	114.5	153.1	118.5	72.375	127.65	1.76373	0.0115698
A2AHJ4	Bromodomain and WD repeat-containing protein 3 OS=Mus musculus OX=10090 GN=Brwd3 PE=1 SV=1	2	1	1	1	1	1		1	1	1	0	75.3	73.8	71.5	69	152.9	112.2	131.5	113.8	72.4	127.6	1.76243	0.00120364
Q9WTR6	Cystine/glutamate transporter OS=Mus musculus OX=10090 GN=Slc7a11 PE=1 SV=1	3	3	2				2	1	2	1	0	84.8	86.5	64	54.6	145.7	138.3	115.6	110.4	72.475	127.5	1.75923	0.00321423
B2RUR8	OTU domain-containing protein 7B OS=Mus musculus OX=10090 GN=Otud7b PE=1 SV=1	3	2		1				1	1	1	1	27.2	100.2	71.9	91.2	104.2	259.7	89.6	56	72.625	127.375	1.75387	0.298212
P51432	1-phosphatidylinositol 4,5-bisphosphate phosphodiesterase beta-3 OS=Mus musculus OX=10090 GN=Plcb3 PE=1 SV=2	4	3	1	1	2		2	1	2	1	0	145	127.7	37.8	35.7	169.8		177.1	106.9	86.55	151.267	1.74774	0.158113
Q9Z239	Phospholemman OS=Mus musculus OX=10090 GN=Fxyd1 PE=1 SV=1	2	2	2	2	2	2	2	2	2	1	0	60.6	94.4	68.1	68.6	105.4	180.3	132.3	90.3	72.925	127.075	1.74254	0.042474
Q8R0Y6	Cytosolic 10-formyltetrahydrofolate dehydrogenase OS=Mus musculus OX=10090 GN=Aldh1l1 PE=1 SV=1	35	35	17	20	17	18	23	22	25	24	0	66.2	72.5	78.5	74.7	129	129.1	130.8	119.4	72.975	127.075	1.74135	5.96887e-06
P14426	H-2 class I histocompatibility antigen, D-K alpha chain OS=Mus musculus OX=10090 GN=H2-D1 PE=1 SV=1	3	3		1	1	1	2		2	1	0	66.9	73.7	69.2	83.8	117.9	179.6	104.4	104.5	73.4	126.6	1.7248	0.0272793
O35874	Neutral amino acid transporter A OS=Mus musculus OX=10090 GN=Slc1a4 PE=1 SV=1	6	5	5	5	3	5	6	5	6	4	0	69.8	76.5	74	73.5	151.1	94.5	138.5	122	73.45	126.525	1.7226	0.00501534
Q9Z275	Retinaldehyde-binding protein 1 OS=Mus musculus OX=10090 GN=Rlbp1 PE=1 SV=3	3	3	2	1	1		1	1	1	1	0	78.1	50.6	125.4	40	84.6	147.9	79.9	193.5	73.525	126.475	1.72016	0.161966
P23492	Purine nucleoside phosphorylase OS=Mus musculus OX=10090 GN=Pnp PE=1 SV=2	4	4	2	3	3	2	4	1	3	2	0	56.7	77.4	81	79.1	125.6	147	128.2	105.2	73.55	126.5	1.71992	0.00209088
Q80SZ7	Guanine nucleotide-binding protein G(I)/G(S)/G(O) subunit gamma-5 OS=Mus musculus OX=10090 GN=Gng5 PE=1 SV=2	2	2	2	2			2		2		0	54.9	97.9	68.2	73.7	109.2	202.1	129.6	64.3	73.675	126.3	1.71429	0.130848
Q9JM96	Cdc42 effector protein 4 OS=Mus musculus OX=10090 GN=Cdc42ep4 PE=1 SV=1	5	5		3	2	4	2	2	1	3	0	72.5	66.2	69.9	87.1	143.3	114.9	119.7	126.4	73.925	126.075	1.70544	0.000510737
Q8VHK5	Membrane protein MLC1 OS=Mus musculus OX=10090 GN=Mlc1 PE=1 SV=1	4	4	2	2	2	2	3	3	2	2	0	72.5	84.6	71	68.7	138.6	111.1	130.7	122.8	74.2	125.8	1.69542	0.000285628
P02535	Keratin, type I cytoskeletal 10 OS=Mus musculus OX=10090 GN=Krt10 PE=1 SV=3	3	2	2	1	2	2	2	2	2	2	0	128.9	8.1	83	77	97.1	147.1	103.7	155.1	74.25	125.75	1.6936	0.125772
Q80VQ0	Aldehyde dehydrogenase family 3 member B1 OS=Mus musculus OX=10090 GN=Aldh3b1 PE=1 SV=1	3	3	2	1	1	1	2		2	2	0	87.6	90.8	34.1	85	120	149.2	127	106.4	74.375	125.65	1.68941	0.0193059
Q9DB41	Mitochondrial glutamate carrier 2 OS=Mus musculus OX=10090 GN=Slc25a18 PE=1 SV=4	4	2	4	4	4	3	3	3	4	4	0	75	66.5	82.2	76.3	127.8	164	97.6	110.5	75	124.975	1.66633	0.0147669
P23242	Gap junction alpha-1 protein OS=Mus musculus OX=10090 GN=Gja1 PE=1 SV=2	9	9	9	7	8	8	8	8	9	8	0	77.4	78.8	76	69.1	131.8	128.4	121.9	116.7	75.325	124.7	1.65549	1.71185e-05
P18242	Cathepsin D OS=Mus musculus OX=10090 GN=Ctsd PE=1 SV=1	11	11	10	8	9	9	10	3	9	11	0	75	75.7	76.8	74	137.1	91.3	134.8	135.3	75.375	124.625	1.6534	0.0044564
Q6GSS7	Histone H2A type 2-A OS=Mus musculus OX=10090 GN=Hist2h2aa1 PE=1 SV=3	6	1	5	4	5	5	5	5	5	5	0	75.7	68.3	74	83.5	89.1	201.4	97.7	110.3	75.375	124.625	1.6534	0.108626
Q7TT37	Elongator complex protein 1 OS=Mus musculus OX=10090 GN=Elp1 PE=1 SV=2	3	3	1	1	1					1	0	8.4	2.4	152.4	138.6	133.6	220.3	0.7	143.6	75.45	124.55	1.65076	0.451773
Q8BTM8	Filamin-A OS=Mus musculus OX=10090 GN=Flna PE=1 SV=5	8	7	3	4	2	1	5		6	3	1	75.9	84.2	75.3	66.5	139.6	101.2	125.9	131.3	75.475	124.5	1.64955	0.00160827
Q99J39	Malonyl-CoA decarboxylase, mitochondrial OS=Mus musculus OX=10090 GN=Mlycd PE=1 SV=1	2	2		1	1	1	1	1	1	1	0	81.7	86.6	71.8	62.8	113.7	202.7	82.9	97.8	75.725	124.275	1.64114	0.126833
P29533	Vascular cell adhesion protein 1 OS=Mus musculus OX=10090 GN=Vcam1 PE=1 SV=1	6	6	2	1	2	3	3	3	4	4	0	82.5	61.8	77.9	81.3	139.4	100.1	130.5	126.6	75.875	124.15	1.63624	0.00253042
Q99JG2	G-protein coupled receptor 37-like 1 OS=Mus musculus OX=10090 GN=Gpr37l1 PE=1 SV=2	3	3	3	2	2	1	3		3	3	0	78.3	65.6	76.5	83.4	121.7	164.1	101.9	108.4	75.95	124.025	1.63298	0.0159693
P26039	Talin-1 OS=Mus musculus OX=10090 GN=Tln1 PE=1 SV=2	30	23	11	11	15	13	19	7	21	20	0	74.7	83.3	72.1	74	134.4	125.1	119.7	116.7	76.025	123.975	1.63071	4.64206e-05
Q99JR5	Tubulointerstitial nephritis antigen-like OS=Mus musculus OX=10090 GN=Tinagl1 PE=1 SV=1	4	4	2	1	2	3	3	1	1	2	0	70	96.8	67.1	71.3	86	236.8	114.9	57.1	76.3	123.7	1.62123	0.281899
Q3TWN3	Metal transporter CNNM2 OS=Mus musculus OX=10090 GN=Cnnm2 PE=1 SV=3	2	2	1		1					2	0	8.5	105.1	95	96.8	118.4	178.9	113.7	83.7	76.35	123.675	1.61984	0.168589
Q5NCE8	Magnesium transporter MRS2 homolog, mitochondrial OS=Mus musculus OX=10090 GN=Mrs2 PE=2 SV=2	2	2	1		1						0	148.5	83	86.5	43.5	166.2		122	150.3	90.375	146.167	1.61734	0.101501
Q91WT9	Cystathionine beta-synthase OS=Mus musculus OX=10090 GN=Cbs PE=1 SV=3	2	2	1	1	2		2		1	2	0	132.9	44.6	98.8	89.8	151.7		123.5	158.8	91.525	144.667	1.58062	0.0717693
Q9Z127	Large neutral amino acids transporter small subunit 1 OS=Mus musculus OX=10090 GN=Slc7a5 PE=1 SV=2	3	3	2	1	2	1	2	1	3	2	0	80.9	74.5	78.1	76.6	136.3	144.5	120.5	88.6	77.525	122.475	1.57981	0.0110862
Q99JP0	Mitogen-activated protein kinase kinase kinase kinase 3 OS=Mus musculus OX=10090 GN=Map4k3 PE=1 SV=4	2	2	1			1					0	93.5	26.3	112.5	78.2	142.9	81	128	137.6	77.625	122.375	1.57649	0.102859
Q9CPY7	Cytosol aminopeptidase OS=Mus musculus OX=10090 GN=Lap3 PE=1 SV=3	22	22	15	11	12	9	14	6	16	15	0	81.3	80	75.6	73.7	136.1	102.2	132.1	119.1	77.65	122.375	1.57598	0.00126264
P53395	Lipoamide acyltransferase component of branched-chain alpha-keto acid dehydrogenase complex, mitochondrial OS=Mus musculus OX=10090 GN=Dbt PE=1 SV=2	8	8	2	3	1	1	2	1	4	2	0	63.5	148.6	56.7	42.4	106.5	98.2	196.8	87.5	77.8	122.25	1.57134	0.248328
P16045	Galectin-1 OS=Mus musculus OX=10090 GN=Lgals1 PE=1 SV=3	3	3	1	2	1	2	2	1	2	2	0	85	69.9	74.4	81.9	130.9	129.1	107.2	121.6	77.8	122.2	1.57069	0.000443994
Q8BPU7	Engulfment and cell motility protein 1 OS=Mus musculus OX=10090 GN=Elmo1 PE=1 SV=2	7	3	3	6	4	4	4	3	5	5	0	62.4	59.5	81.7	107.7	159.1	126	69.6	134.1	77.825	122.2	1.57019	0.0893501
Q8R5A3	Amyloid beta A4 precursor protein-binding family B member 1-interacting protein OS=Mus musculus OX=10090 GN=Apbb1ip PE=1 SV=2	2	2					2		1		0	76.9	86.3	69.8	78.6	110.8	142.1	110.8	124.8	77.9	122.125	1.56772	0.00164
P28571	Sodium- and chloride-dependent glycine transporter 1 OS=Mus musculus OX=10090 GN=Slc6a9 PE=1 SV=3	3	3	1	1	1		2	3	1	1	0	75.4	65.1	77.2	94.3	125.9	179.4	82.1	100.5	78	121.975	1.56378	0.0924777
Q6ZQ73	Cullin-associated NEDD8-dissociated protein 2 OS=Mus musculus OX=10090 GN=Cand2 PE=1 SV=2	2	1	2	1	1	1			1		0	93.8	68.8	75.6	73.8	102.4	192.6	109.5	83.4	78	121.975	1.56378	0.126395
P20352	Tissue factor OS=Mus musculus OX=10090 GN=F3 PE=1 SV=2	3	3	1	2	1	1	2		2	1	0	71.5	68.6	58.3	113.7	142.8	142.8	110.2	92.2	78.025	122	1.5636	0.0459535
P15864	Histone H1.2 OS=Mus musculus OX=10090 GN=Hist1h1c PE=1 SV=2	8	3	6	4	3	6	6	6	7	5	0	79.1	79.3	78.2	75.6	116.4	160.6	105.8	105	78.05	121.95	1.56246	0.0157422
A2ASZ8	Calcium-binding mitochondrial carrier protein SCaMC-2 OS=Mus musculus OX=10090 GN=Slc25a25 PE=1 SV=1	6	5	2	4	2	1	1		3	3	0	51.4	153.9	64.9	42.1	166.8	13.5	244.2	63.3	78.075	121.95	1.56196	0.476537
P43276	Histone H1.5 OS=Mus musculus OX=10090 GN=Hist1h1b PE=1 SV=2	6	4	3	4	4	3	5	3	6	5	0	79.4	69.3	79.2	85.8	114.3	157.3	98.2	116.5	78.425	121.575	1.55021	0.0162249
Q8VHQ9	Acyl-coenzyme A thioesterase 11 OS=Mus musculus OX=10090 GN=Acot11 PE=1 SV=1	5	5	2	2	2	2	4	2	4	4	0	87.5	67	78.4	81	136.7	119	106.9	123.6	78.475	121.55	1.5489	0.00120871
Q99PL5	Ribosome-binding protein 1 OS=Mus musculus OX=10090 GN=Rrbp1 PE=1 SV=2	6	6	1	2	2	3	4	1	3	2	0	78.6	109.9	56.4	69.4	143.5	103.4	136.6	102.2	78.575	121.425	1.54534	0.0344563
Q91ZU6	Dystonin OS=Mus musculus OX=10090 GN=Dst PE=1 SV=2	20	17	4	5	7	2	8	2	8	8	0	69.6	82.7	79.7	82.3	118.4	154.8	114.8	97.5	78.575	121.375	1.5447	0.0137139
Q9JM63	ATP-sensitive inward rectifier potassium channel 10 OS=Mus musculus OX=10090 GN=Kcnj10 PE=1 SV=1	4	4	1	2	2	2	3	3	2	4	0	75.6	85.9	73.5	79.4	140.4	126.7	100	118.5	78.6	121.4	1.54453	0.00292648
Q3TC93	HCLS1-binding protein 3 OS=Mus musculus OX=10090 GN=Hs1bp3 PE=1 SV=2	2	2					2				0	51.5	49.1	115.8	98.5	142.5	87	120	135.8	78.725	121.325	1.54112	0.0871952
P23927	Alpha-crystallin B chain OS=Mus musculus OX=10090 GN=Cryab PE=1 SV=2	9	9	6	7	5	5	7	3	6	6	0	78.2	79.2	74.2	83.3	142.6	124	114	104.5	78.725	121.275	1.54049	0.00224224
P55012	Solute carrier family 12 member 2 OS=Mus musculus OX=10090 GN=Slc12a2 PE=1 SV=2	9	8	4	5	3	3	5	7	4	4	0	74.7	70.2	71	99.3	113.3	150.2	128.9	92.4	78.8	121.2	1.53807	0.0233708
Q3TDD9	Protein phosphatase 1 regulatory subunit 21 OS=Mus musculus OX=10090 GN=Ppp1r21 PE=1 SV=2	8	8	2	3	4	3	3	1	3	3	0	80.5	93.4	81.1	61.1	124.6	131.9	116.9	110.4	79.025	120.95	1.53053	0.00211586
Q9QYE9	Pleckstrin homology domain-containing family B member 1 OS=Mus musculus OX=10090 GN=Plekhb1 PE=1 SV=1	2	2		1	1		1	1		1	0	74.1	85.3	73.8	83.3	170	128	90.2	95.1	79.125	120.825	1.52701	0.0668336
Q02257	Junction plakoglobin OS=Mus musculus OX=10090 GN=Jup PE=1 SV=3	6	2	3	5	3	4	4	1	4	3	0	121.4	65.5	44	85.9	102.5	205.7	108.9	66.1	79.2	120.8	1.52525	0.267878
P43274	Histone H1.4 OS=Mus musculus OX=10090 GN=Hist1h1e PE=1 SV=2	9	3	5	5	5	6	8	7	7	6	6	79.9	76.3	79.1	81.5	110.1	175.2	98.7	99.1	79.2	120.775	1.52494	0.0642123
Q99KC8	von Willebrand factor A domain-containing protein 5A OS=Mus musculus OX=10090 GN=Vwa5a PE=1 SV=2	9	9	3	4	3	3	5	1	6	5	0	65.4	82.8	84	85.2	140.3	89.4	131.5	121.3	79.35	120.625	1.52016	0.0140645
P53986	Monocarboxylate transporter 1 OS=Mus musculus OX=10090 GN=Slc16a1 PE=1 SV=1	2	2	1	1	1	1	1	1	2	2	0	74	89.5	76.5	77.5	124.8	130.5	121.4	105.7	79.375	120.6	1.51937	0.000627002
O89084	cAMP-specific 3',5'-cyclic phosphodiesterase 4A OS=Mus musculus OX=10090 GN=Pde4a PE=1 SV=2	2	2	1	1				1			0				144	232.4	289		134.6	144	218.667	1.51852	#DIV/0!
Q9ER72	Cysteine--tRNA ligase, cytoplasmic OS=Mus musculus OX=10090 GN=Cars PE=1 SV=2	8	8	2	4	4	4	6	4	3	3	0	79.9	74.3	87.2	76.4	134	147.3	104.1	96.8	79.45	120.55	1.51731	0.0157927
Q61315	Adenomatous polyposis coli protein OS=Mus musculus OX=10090 GN=Apc PE=1 SV=1	3	3	1							2	0	86	95.4	79.3	57.2	121.5	152.5	92.2	115.7	79.475	120.475	1.51589	0.0327009
P61148	Fibroblast growth factor 1 OS=Mus musculus OX=10090 GN=Fgf1 PE=1 SV=1	2	2			1	1	1			1	0	71.2	89.1	82.4	75.7	135.2	107.9	121.2	117.3	79.6	120.4	1.51256	0.00103205
Q07235	Glia-derived nexin OS=Mus musculus OX=10090 GN=Serpine2 PE=1 SV=2	3	3	1	1	1		2		1	2	0	76.3	93.4	71.9	77.2	137.6	89	132.2	122.4	79.7	120.3	1.50941	0.0141471
Q62159	Rho-related GTP-binding protein RhoC OS=Mus musculus OX=10090 GN=Rhoc PE=1 SV=2	10	1	7	6	6	7	7	5	7	6	0	225.1	151.2	35.7	44.6	149.6		193.7		114.15	171.65	1.50372	0.453613
Q8R1B5	Complexin-3 OS=Mus musculus OX=10090 GN=Cplx3 PE=1 SV=1	3	3	2	2	2	2	2	1	2	2	0	94.5	95.1	55.9	74.2	97	148.5	97.9	136.9	79.925	120.075	1.50235	0.0483863
P35917	Vascular endothelial growth factor receptor 3 OS=Mus musculus OX=10090 GN=Flt4 PE=1 SV=1	2	1	1		1	1	1	1		1	0	80.4	60.8		126.1	20.2	196.8	115.5	200.3	89.1	133.2	1.49495	0.441475
P60879	Synaptosomal-associated protein 25 OS=Mus musculus OX=10090 GN=Snap25 PE=1 SV=1	23	23	20	16	13	14	14	18	21	22	0	93.7	67.4	79	80.6	75.1	141.3	121.6	141.4	80.175	119.85	1.49486	0.0532532
P51660	Peroxisomal multifunctional enzyme type 2 OS=Mus musculus OX=10090 GN=Hsd17b4 PE=1 SV=3	11	11	3	5	4	6	8	6	5	8	0	79.3	80	83.6	77.9	119.9	118.4	119.6	121.4	80.2	119.825	1.49408	1.09371e-07
Q9DBU3	Serine/threonine-protein kinase RIO3 OS=Mus musculus OX=10090 GN=Riok3 PE=1 SV=3	2	2	1		1		1		1	1	0	91.6	68.7	74.5	86	91.3	189.6	88.9	109.4	80.2	119.8	1.49377	0.154051
O89051	Integral membrane protein 2B OS=Mus musculus OX=10090 GN=Itm2b PE=1 SV=1	4	4		3	3	1	3	1	3	2	0	42.4	85.6	99.3	93.5	125.2	103.7	120	130.2	80.2	119.775	1.49345	0.0311412
Q68FL6	Methionine--tRNA ligase, cytoplasmic OS=Mus musculus OX=10090 GN=Mars PE=1 SV=1	9	9	3	4	5	4	6	2	5	5	0	87.8	85.4	72.8	75.2	99.7	202.7	74.7	101.7	80.3	119.7	1.49066	0.217232
P21300	Aldose reductase-related protein 1 OS=Mus musculus OX=10090 GN=Akr1b7 PE=1 SV=4	3	1	1	2	1		2	1	2	1	1	90.1	81.2	56	94.3	129.3	123.3	93.8	132	80.4	119.6	1.48756	0.0188033
Q9EQP2	EH domain-containing protein 4 OS=Mus musculus OX=10090 GN=Ehd4 PE=1 SV=1	7	4	4	1	3	3	3	3	4	3	0	72.3	89.3	87.9	72.4	92.9	101.8	147.4	136.1	80.475	119.55	1.48555	0.0312337
Q99LS3	Phosphoserine phosphatase OS=Mus musculus OX=10090 GN=Psph PE=1 SV=1	4	4	2	1	2	2	4	1	3	3	0	79.8	93.6	79.7	69.8	142	113.7	125.6	96	80.725	119.325	1.47817	0.012027
Q80SW1	S-adenosylhomocysteine hydrolase-like protein 1 OS=Mus musculus OX=10090 GN=Ahcyl1 PE=1 SV=1	32	13	24	25	25	24	23	17	23	21	20	78.4	80.9	80.6	82.9	94.5	204	90.8	87.8	80.7	119.275	1.478	0.221647
Q6NZC7	SEC23-interacting protein OS=Mus musculus OX=10090 GN=Sec23ip PE=1 SV=2	2	2			1		1			1	0	132.7	115.4	98.1	33.4	118.3		157.3	144.8	94.9	140.133	1.47664	0.159671
Q3B7Z2	Oxysterol-binding protein 1 OS=Mus musculus OX=10090 GN=Osbp PE=1 SV=3	8	7	3	5	3	4	3	1	2	4	1	91.1	94.4	51.9	85.7	84.9	213	90.4	88.6	80.775	119.225	1.47601	0.285205
Q9WVA4	Transgelin-2 OS=Mus musculus OX=10090 GN=Tagln2 PE=1 SV=4	8	6	5	6	7	6	5	4	6	7	0	85.6	73.1	82.4	82	127.4	114.4	106.6	128.4	80.775	119.2	1.4757	0.000633851
Q99MR3	Solute carrier family 12 member 9 OS=Mus musculus OX=10090 GN=Slc12a9 PE=1 SV=2	3	3			1		1		2	1	0	71.9	86.3	75	90	116.1	117	135.1	108.7	80.8	119.225	1.47556	0.00164747
P01942	Hemoglobin subunit alpha OS=Mus musculus OX=10090 GN=Hba PE=1 SV=2	2	2	1							2	0	87.6	68.5	110.3	57.2	83.9	60.6	57.5	274.3	80.9	119.075	1.47188	0.501227
Q00612	Glucose-6-phosphate 1-dehydrogenase X OS=Mus musculus OX=10090 GN=G6pdx PE=1 SV=3	12	12	5	4	6	5	7	5	7	6	0	69.4	90.3	84.8	79.2	126.3	136.5	102.8	110.8	80.925	119.1	1.47173	0.0048683
A2ADY9	Protein DDI1 homolog 2 OS=Mus musculus OX=10090 GN=Ddi2 PE=1 SV=1	2	2	1	2	1	1	1	1	1	1	0	54.1	129.7	32.1	108	104.1	159.4	126.6	86	80.975	119.025	1.4699	0.218861
P97371	Proteasome activator complex subunit 1 OS=Mus musculus OX=10090 GN=Psme1 PE=1 SV=2	6	6	1	3	3	3	3	1	4	3	0	77.5	78.6	85.4	82.5	131.7	110.2	113.2	121	81	119.025	1.46944	0.000310439
Q9CQK7	RWD domain-containing protein 1 OS=Mus musculus OX=10090 GN=Rwdd1 PE=1 SV=1	2	2	1	2			1		1	1	0	14	156	151.2	2.9	56.9	103.5	166	149.5	81.025	118.975	1.46837	0.464822
P09055	Integrin beta-1 OS=Mus musculus OX=10090 GN=Itgb1 PE=1 SV=1	3	3	1	2	1		2		2	2	0	79.5	100.2	77.8	67	105.6	152.7	106.4	110.9	81.125	118.9	1.46564	0.0294017
P43275	Histone H1.1 OS=Mus musculus OX=10090 GN=Hist1h1a PE=1 SV=2	4	1	1	1		2	2	2	3	2	0	106.5	97.9	94	83.3	167		157.3	94	95.425	139.433	1.46118	0.0788155
Q8R4N0	Citramalyl-CoA lyase, mitochondrial OS=Mus musculus OX=10090 GN=Clybl PE=1 SV=2	3	3	1	1	1	3	1		1	1	0	63.6	54.9	62.1	144.5	128.7	95.8	131.4	119	81.275	118.725	1.46078	0.149403
O55222	Integrin-linked protein kinase OS=Mus musculus OX=10090 GN=Ilk PE=1 SV=2	2	2			1		1		1	1	0	92.9	73.1	97.6	61.6	102.6	171.3	88.7	112.2	81.3	118.7	1.46002	0.11139
P48036	Annexin A5 OS=Mus musculus OX=10090 GN=Anxa5 PE=1 SV=1	20	20	11	11	13	14	16	6	15	14	0	81.3	73.5	89.3	81.3	146.2	101.2	110.4	116.7	81.35	118.625	1.45821	0.0108688
D3Z423	RING finger protein 212B OS=Mus musculus OX=10090 GN=Rnf212b PE=4 SV=1	2	1	1	1	1	1	1	1	1	1	0	93.2	95.5	25.4	111.6	188.3	94.6	102.6	88.8	81.425	118.575	1.45625	0.265073
Q9QYS9	Protein quaking OS=Mus musculus OX=10090 GN=Qki PE=1 SV=1	3	3	2	2	1	2	2	2	2	2	0	75.8	74.9	73.8	101.4	120	154.3	95.3	104.6	81.475	118.55	1.45505	0.0437857
P97785	GDNF family receptor alpha-1 OS=Mus musculus OX=10090 GN=Gfra1 PE=2 SV=2	2	1	1	1	1			1	1	1	0	81.9	143.7	92.5	65.4	118.6		143	154.9	95.875	138.833	1.44807	0.106961
P14231	Sodium/potassium-transporting ATPase subunit beta-2 OS=Mus musculus OX=10090 GN=Atp1b2 PE=1 SV=2	14	14	8	9	6	12	13	10	10	12	0	80.3	86.6	78.4	81.8	130.9	100	124.6	117.4	81.775	118.225	1.44574	0.00185772
Q9EPR5	VPS10 domain-containing receptor SorCS2 OS=Mus musculus OX=10090 GN=Sorcs2 PE=1 SV=2	2	2	1	2	2	1	1	1	1	1	0	34	101.2	115.4	77.1	110.2	129.7	128.3	104.1	81.925	118.075	1.44126	0.105048
Q8BXR9	Oxysterol-binding protein-related protein 6 OS=Mus musculus OX=10090 GN=Osbpl6 PE=1 SV=1	2	2	1			1				1	0	72.8	86	84.3	84.9	171.2	106.3	48.6	145.9	82	118	1.43902	0.229117
P29758	Ornithine aminotransferase, mitochondrial OS=Mus musculus OX=10090 GN=Oat PE=1 SV=1	12	12	8	9	8	7	10	4	11	10	0	84.4	85.5	82.1	76.2	129.9	88.2	129	124.6	82.05	117.925	1.43723	0.0125051
Q8C4G9	Adhesion G protein-coupled receptor A1 OS=Mus musculus OX=10090 GN=Adgra1 PE=2 SV=1	2	2	1	1	1	1	1				0	186.4	31.2		56.8	172.4	86.6	193.4	73.2	91.4667	131.4	1.43659	0.490942
Q68FH4	N-acetylgalactosamine kinase OS=Mus musculus OX=10090 GN=Galk2 PE=1 SV=1	2	2		1			1		1	1	0	78.8	82.7	90.1	77.4	124.1	128.9	114.3	103.8	82.25	117.775	1.43191	0.0012762
Q8VDM6	Heterogeneous nuclear ribonucleoprotein U-like protein 1 OS=Mus musculus OX=10090 GN=Hnrnpul1 PE=1 SV=1	5	4	2	1	2	3	2	1	4	2	0	74.2	62.8	95.5	96.7	100.4	120.2	155.5	94.8	82.3	117.725	1.43044	0.0692437
Q8VED5	Keratin, type II cytoskeletal 79 OS=Mus musculus OX=10090 GN=Krt79 PE=1 SV=2	3	2	2	2	2	2	2	1	2	2	0	130.4	73.3	54	71.5	88.9	69.6	138.7	173.6	82.3	117.7	1.43013	0.266478
Q9CQ65	S-methyl-5'-thioadenosine phosphorylase OS=Mus musculus OX=10090 GN=Mtap PE=1 SV=1	2	2	1	1	2	2	2		2	2	0	38.3	37.7	129.5	123.9	143.1	55.3	132.2	140.1	82.35	117.675	1.42896	0.326702
Q99PU5	Long-chain-fatty-acid--CoA ligase ACSBG1 OS=Mus musculus OX=10090 GN=Acsbg1 PE=1 SV=1	20	20	9	10	14	10	13	9	14	12	0	80.5	85	82.9	82	123.9	101.2	125.4	119.1	82.6	117.4	1.42131	0.000835239
Q6PIE5	Sodium/potassium-transporting ATPase subunit alpha-2 OS=Mus musculus OX=10090 GN=Atp1a2 PE=1 SV=1	63	41	51	51	52	58	57	55	54	54	2	82	82.5	81.2	85	118.5	134.5	109.1	107.2	82.675	117.325	1.41911	0.00150116
P97412	Lysosomal-trafficking regulator OS=Mus musculus OX=10090 GN=Lyst PE=1 SV=1	2	2		1	1					1	0	142.7	101.3	43.3	43.6	32.1	16.7	327.2	93.2	82.725	117.3	1.41795	0.664557
A2AQP0	Myosin-7B OS=Mus musculus OX=10090 GN=Myh7b PE=3 SV=1	3	2	1		1	1		1	1	1	0	75.5	89.1	83.6	82.9	82.7	146.8	107.1	132.2	82.775	117.2	1.41589	0.0539352
Q925N0	Sideroflexin-5 OS=Mus musculus OX=10090 GN=Sfxn5 PE=1 SV=2	9	9	7	5	5	6	8	6	6	7	0	81.6	84.8	83	81.9	127.5	103.6	126.7	110.9	82.825	117.175	1.41473	0.00119731
P97372	Proteasome activator complex subunit 2 OS=Mus musculus OX=10090 GN=Psme2 PE=1 SV=4	4	4	1	1			2		4	2	0	112.6	93.9	65.5	59.7	119.2	34.5	140.3	174.3	82.925	117.075	1.41182	0.330405
Q62086	Serum paraoxonase/arylesterase 2 OS=Mus musculus OX=10090 GN=Pon2 PE=1 SV=2	3	3	2	1			1		2	3	0	83	93.8	82.1	72.8	141.3	100.7	112.1	114.1	82.925	117.05	1.41152	0.0121004
Q80U19	Disheveled-associated activator of morphogenesis 2 OS=Mus musculus OX=10090 GN=Daam2 PE=1 SV=4	4	2	1	1	1	2	2	1	2	4	1	55.1	80.6	95.3	100.9	133.8	104	97.8	132.6	82.975	117.05	1.41067	0.0497142
Q9WUB3	Glycogen phosphorylase, muscle form OS=Mus musculus OX=10090 GN=Pygm PE=1 SV=3	31	21	14	10	14	14	16	10	20	17	0	88.1	77.9	82	83.9	120.7	115.3	121.7	110.5	82.975	117.05	1.41067	5.26341e-05
Q7TT50	Serine/threonine-protein kinase MRCK beta OS=Mus musculus OX=10090 GN=Cdc42bpb PE=1 SV=2	10	9	3	5	4	3	2		4	4	1	76.6	97	80.4	78.1	129.1	120.3	129.2	89.4	83.025	117	1.40921	0.0181285
Q80X90	Filamin-B OS=Mus musculus OX=10090 GN=Flnb PE=1 SV=3	3	2	1	1	1	1	1		2	2	0	75.2	106.5	51.9	98.6	168.8	67.2	101.4	130.5	83.05	116.975	1.40849	0.221225
P34914	Bifunctional epoxide hydrolase 2 OS=Mus musculus OX=10090 GN=Ephx2 PE=1 SV=2	11	11		5	4	1	7	2	5	7	0	79.9	94.3	85.8	72.4	140	40.8	150.9	135.9	83.1	116.9	1.40674	0.240978
Q8K298	Anillin OS=Mus musculus OX=10090 GN=Anln PE=1 SV=2	4	4			1	4				1	0	75.4	59.9	69.6	127.6	192.1	108.8	57.4	109.2	83.125	116.875	1.40602	0.328381
Q8BMK4	Cytoskeleton-associated protein 4 OS=Mus musculus OX=10090 GN=Ckap4 PE=1 SV=2	11	11	3	4	2	3	5		5	5	0	78.8	97.9	80.3	75.6	104.4	142	105.2	115.9	83.15	116.875	1.40559	0.0156723
P0C6F1	Dynein heavy chain 2, axonemal OS=Mus musculus OX=10090 GN=Dnah2 PE=1 SV=1	2	1	1				1	1			0	91	82.1	72.2	87.3	126.4	138.2	84.8	117.9	83.15	116.825	1.40499	0.0324778
Q91ZJ5	UTP--glucose-1-phosphate uridylyltransferase OS=Mus musculus OX=10090 GN=Ugp2 PE=1 SV=3	16	16	11	10	9	12	14	7	12	12	0	82.3	84.3	83.4	83.5	117.8	132.9	106.6	109.4	83.375	116.675	1.3994	0.00135298
P48024	Eukaryotic translation initiation factor 1 OS=Mus musculus OX=10090 GN=Eif1 PE=1 SV=2	3	3	1				1		1	2	0	88.6	77.2	82.9	85.2	124.8	61.4	136	143.8	83.475	116.5	1.39563	0.131645
P70122	Ribosome maturation protein SBDS OS=Mus musculus OX=10090 GN=Sbds PE=1 SV=4	3	3	1			1	2			2	0	79.2	84.1	84.1	86.6	105.7	152.5	101.8	106	83.5	116.5	1.39521	0.0346949
P26231	Catenin alpha-1 OS=Mus musculus OX=10090 GN=Ctnna1 PE=1 SV=1	18	10	7	12	7	7	10	5	10	12	1	89.6	93.5	72.9	78.3	121.2	120.3	119.4	104.9	83.575	116.45	1.39336	0.00177378
Q8K010	5-oxoprolinase OS=Mus musculus OX=10090 GN=Oplah PE=1 SV=1	12	12	4	3	1	5	8		9	8	0	79.4	79.7	93.2	82	143	45.7	144	132.9	83.575	116.4	1.39276	0.219114
Q9D0I9	Arginine--tRNA ligase, cytoplasmic OS=Mus musculus OX=10090 GN=Rars PE=1 SV=2	12	12	3	7	5	4	4	2	4	5	0	78.9	83	85.6	87	109.8	142.9	111.7	101.1	83.625	116.375	1.39163	0.0125501
Q99JY8	Phospholipid phosphatase 3 OS=Mus musculus OX=10090 GN=Plpp3 PE=1 SV=1	5	5	4	1	3	2	2	2	3	3	0	75.4	89.2	84.6	85.3	136	81.8	131.5	116.2	83.625	116.375	1.39163	0.0409568
Q9Z1M0	P2X purinoceptor 7 OS=Mus musculus OX=10090 GN=P2rx7 PE=1 SV=2	2	2			1				1	1	0	95.2		90.6	148.7	143.4		182.9	139.2	111.5	155.167	1.39163	0.133814
Q08509	Epidermal growth factor receptor kinase substrate 8 OS=Mus musculus OX=10090 GN=Eps8 PE=1 SV=2	2	2	1			1			1		0	214.8		156.5	175.3	253.4				182.2	253.4	1.39078	#DIV/0!
P70441	Na(+)/H(+) exchange regulatory cofactor NHE-RF1 OS=Mus musculus OX=10090 GN=Slc9a3r1 PE=1 SV=3	12	12	9	8	9	10	10	6	9	9	0	86.6	84.7	82.2	81.6	124.2	113.1	113.5	114.1	83.775	116.225	1.38735	3.07886e-05
O09114	Prostaglandin-H2 D-isomerase OS=Mus musculus OX=10090 GN=Ptgds PE=1 SV=1	3	3	3	2	2	2	2	1	2	2	0	82.5	85.1	82.1	85.6	131.2	130.7	103.9	98.8	83.825	116.15	1.38562	0.00967864
Q8CC88	von Willebrand factor A domain-containing protein 8 OS=Mus musculus OX=10090 GN=Vwa8 PE=1 SV=2	5	5	2		2	3	3		1	2	0	82.1	120.4	100.7	32.3	199.8	53.5	106	105.1	83.875	116.1	1.3842	0.403417
P15105	Glutamine synthetase OS=Mus musculus OX=10090 GN=Glul PE=1 SV=6	24	24	23	22	23	23	24	22	24	22	0	82	80.2	83.4	90.3	124.4	118	111	110.6	83.975	116	1.38136	0.00018885
O88738	Baculoviral IAP repeat-containing protein 6 OS=Mus musculus OX=10090 GN=Birc6 PE=1 SV=2	5	5	1	2	2	2	2		2	1	0	90.6	67.1	85.2	93.1	119.6	157.1	89	98.3	84	116	1.38095	0.0960013
P27661	Histone H2AX OS=Mus musculus OX=10090 GN=H2afx PE=1 SV=2	5	1	4	3	4	4	4	4	4	4	0	194.5	100	54.7	43.8	170.7		92.9	143.4	98.25	135.667	1.38083	0.442192
P40240	CD9 antigen OS=Mus musculus OX=10090 GN=Cd9 PE=1 SV=2	4	4	2	1	2	2	3	2	2	1	0	95	87.4	71.1	82.8	128.9	110.7	111.7	112.4	84.075	115.925	1.37883	0.00297252
P51880	Fatty acid-binding protein, brain OS=Mus musculus OX=10090 GN=Fabp7 PE=1 SV=2	4	3	3	2	2	2	3	2	2	3	0	80.7	84.1	86.7	85	156.4	83.7	111.8	111.6	84.125	115.875	1.37741	0.0799873
O35566	CD151 antigen OS=Mus musculus OX=10090 GN=Cd151 PE=1 SV=2	2	2		1			1				0	60.1	107.9	75.1	93.5	109.6	127.8	147.8	78.1	84.15	115.825	1.37641	0.13102
O54734	Dolichyl-diphosphooligosaccharide--protein glycosyltransferase 48 kDa subunit OS=Mus musculus OX=10090 GN=Ddost PE=1 SV=2	7	7	2	4	3	2	3	5	1	5	0	88	82.9	80.8	85	141.7	106.4	84.9	130.3	84.175	115.825	1.376	0.0477273
O89017	Legumain OS=Mus musculus OX=10090 GN=Lgmn PE=1 SV=1	2	2		1	2	2	2		2	2	0	69.7	112.2	80.5	74.4	135	60	131.4	136.8	84.2	115.8	1.3753	0.182329
Q08642	Protein-arginine deiminase type-2 OS=Mus musculus OX=10090 GN=Padi2 PE=1 SV=2	6	6	5	3	2	3	4		3	4	0	103	73.9	78.7	81.7	146.1	92.4	105.5	118.8	84.325	115.7	1.37207	0.0543948
P97315	Cysteine and glycine-rich protein 1 OS=Mus musculus OX=10090 GN=Csrp1 PE=1 SV=3	9	9	9	9	9	8	8	7	8	9	0	81.3	75.7	83.7	96.6	129.7	115.5	102.9	114.6	84.325	115.675	1.37178	0.00433123
Q9CR67	Transmembrane protein 33 OS=Mus musculus OX=10090 GN=Tmem33 PE=1 SV=1	3	3	1	2	1	2	1	1	1	2	0	64.7	60.6	65.5	146.6	66.1	189.6	123.8	83.1	84.35	115.65	1.37107	0.398428
Q640R3	Hepatocyte cell adhesion molecule OS=Mus musculus OX=10090 GN=Hepacam PE=1 SV=2	9	9	6	7	8	7	9	5	8	9	0	88.2	86.3	78.3	84.7	123.2	119.1	114.1	106.1	84.375	115.625	1.37037	0.000328433
Q6PDY2	2-aminoethanethiol dioxygenase OS=Mus musculus OX=10090 GN=Ado PE=1 SV=2	4	4	1	2	1	2	2	2	2	1	0	51.7	108.2	114.7	62.9	101.3	141.7	113.4	106.1	84.375	115.625	1.37037	0.13768
P35700	Peroxiredoxin-1 OS=Mus musculus OX=10090 GN=Prdx1 PE=1 SV=1	14	12	11	11	10	14	12	12	11	12	2	85.3	81.4	87.2	84	119.9	118.8	115.2	108.1	84.475	115.5	1.36727	4.16085e-05
P18052	Receptor-type tyrosine-protein phosphatase alpha OS=Mus musculus OX=10090 GN=Ptpra PE=1 SV=3	7	7	1	2	2	2	2	1	1	4	0	81.8	87.5	83.9	85.1	104.4	123.7	101.6	132	84.575	115.425	1.36477	0.00621747
P56565	Protein S100-A1 OS=Mus musculus OX=10090 GN=S100a1 PE=1 SV=2	3	3	3	3	2	1	3		3	3	0	106.1	120.2	55	57	177.4	9.3	153.1	121.8	84.575	115.4	1.36447	0.478068
Q9CQE5	Regulator of G-protein signaling 10 OS=Mus musculus OX=10090 GN=Rgs10 PE=1 SV=1	2	2	1	1	2	2	2	2	2	2	0	77.1	94.5	86.5	80.3	116.3	128.6	108.3	108.4	84.6	115.4	1.36407	0.00239205
P55264	Adenosine kinase OS=Mus musculus OX=10090 GN=Adk PE=1 SV=2	15	15	7	7	8	9	10	8	9	12	0	80.8	86.6	80.5	91.2	117.7	119.4	118	105.8	84.775	115.225	1.35919	0.000294502
Q8BWR2	PITH domain-containing protein 1 OS=Mus musculus OX=10090 GN=Pithd1 PE=1 SV=1	3	3	2	2	2	1	2	1	2	2	0	105.2	85	109.1	39.9	120.2	106.1	94.8	139.8	84.8	115.225	1.35879	0.15302
Q8R086	Sulfite oxidase, mitochondrial OS=Mus musculus OX=10090 GN=Suox PE=1 SV=2	2	2	1			1			1		0	50.9	134.3	101.1	110	67.5		177.4	158.7	99.075	134.533	1.35789	0.359586
P97470	Serine/threonine-protein phosphatase 4 catalytic subunit OS=Mus musculus OX=10090 GN=Ppp4c PE=1 SV=2	3	1	1	2	2	1	1	1	2	1	0	43.5		167.8	128.2	201.1		41.4	218	113.167	153.5	1.35641	0.580464
P56375	Acylphosphatase-2 OS=Mus musculus OX=10090 GN=Acyp2 PE=1 SV=2	6	6	2	3	4	2	5	3	4	4	0	61.2	102.7	109.1	66.6	112.8	127.6	107.2	113	84.9	115.15	1.3563	0.0588609
Q9DBG5	Perilipin-3 OS=Mus musculus OX=10090 GN=Plin3 PE=1 SV=1	4	4	2	1	1	2	3		2	4	0	77.8	89	80.8	92	127	105.1	115.5	112.9	84.9	115.125	1.35601	0.001722
P83870	PHD finger-like domain-containing protein 5A OS=Mus musculus OX=10090 GN=Phf5a PE=1 SV=1	2	2		1	1						0	83.2	84.3	79.6	92.5	91.8	189.7	94.5	84.4	84.9	115.1	1.35571	0.274331
Q5SPW0	Vacuolar protein sorting-associated protein 54 OS=Mus musculus OX=10090 GN=Vps54 PE=1 SV=1	2	2	1	1	1	1	1	1	1	2	0	7.7	122.7	99.9	109.3	119.3	226.7	7.4	107	84.9	115.1	1.35571	0.581959
Q3UL36	Arginine and glutamate-rich protein 1 OS=Mus musculus OX=10090 GN=Arglu1 PE=1 SV=2	2	2	1			1					0	70.5	83.7	72.6	113.1	89.6	211.8	58.1	100.6	84.975	115.025	1.35363	0.422283
Q8CCK0	Core histone macro-H2A.2 OS=Mus musculus OX=10090 GN=H2afy2 PE=1 SV=3	3	1	3	2	3	3	3	2	2	3	0	122.8	55.4	60.2	101.5	144.8	95.5	173.1	46.7	84.975	115.025	1.35363	0.387768
Q61753	D-3-phosphoglycerate dehydrogenase OS=Mus musculus OX=10090 GN=Phgdh PE=1 SV=3	15	15	11	12	12	13	11	11	10	12	0	89.5	82.3	81.5	86.7	126.6	118.7	104.9	109.8	85	115	1.35294	0.00114152
P50114	Protein S100-B OS=Mus musculus OX=10090 GN=S100b PE=1 SV=2	2	2	1	2	1	1	1		2	2	0	108.5	113.4	65.9	52.3	169.8	0.6	152.9	136.6	85.025	114.975	1.35225	0.498822
O35286	Pre-mRNA-splicing factor ATP-dependent RNA helicase DHX15 OS=Mus musculus OX=10090 GN=Dhx15 PE=1 SV=2	5	5	3		2		2			1	0	45.7	96.4	114.9	83.2	142.6	106	109.7	101.6	85.05	114.975	1.35185	0.135765
Q921I1	Serotransferrin OS=Mus musculus OX=10090 GN=Tf PE=1 SV=1	20	20	7	7	7	8	11	5	11	10	0	77.6	87.4	83.3	92.1	118.5	117.2	116	107.9	85.1	114.9	1.35018	0.000261157
P97868	E3 ubiquitin-protein ligase RBBP6 OS=Mus musculus OX=10090 GN=Rbbp6 PE=1 SV=5	2	2		1	1	1	1		1	2	0	66.4	107.9	91.4	74.7	103.3	169.9	99.8	86.5	85.1	114.875	1.34988	0.202998
Q9DBF1	Alpha-aminoadipic semialdehyde dehydrogenase OS=Mus musculus OX=10090 GN=Aldh7a1 PE=1 SV=4	13	13	7	8	8	7	9	6	7	7	0	93.4	93.7	81	72.4	122.1	102.2	122.1	113.2	85.125	114.9	1.34978	0.00537627
O55091	Protein IMPACT OS=Mus musculus OX=10090 GN=Impact PE=1 SV=2	8	8	4	7	6	4	7	2	8	6	0	90.2	104.7	87.2	58.4	123.4	102.3	127	106.9	85.125	114.9	1.34978	0.0404428
B2RXS4	Plexin-B2 OS=Mus musculus OX=10090 GN=Plxnb2 PE=1 SV=1	2	2	1	1	2	1	1		1	1	0	130.9	144.2	67.3	55.2	130.8		132.4	139.3	99.4	134.167	1.34977	0.246705
P10852	4F2 cell-surface antigen heavy chain OS=Mus musculus OX=10090 GN=Slc3a2 PE=1 SV=1	20	20	17	16	16	16	18	12	15	17	0	89.4	74.7	88.4	88.1	116.3	131.7	107	104.4	85.15	114.85	1.3488	0.00575926
Q64727	Vinculin OS=Mus musculus OX=10090 GN=Vcl PE=1 SV=4	20	20	7	9	4	5	13	2	11	9	0	85.6	93.3	81.8	79.9	123.3	90.8	125.7	119.4	85.15	114.8	1.34821	0.013871
Q9CQ62	2,4-dienoyl-CoA reductase, mitochondrial OS=Mus musculus OX=10090 GN=Decr1 PE=1 SV=1	8	8	6	6	6	6	6	3	7	6	0	77.6	94.8	84.5	83.8	124.9	107.6	124.5	102.3	85.175	114.825	1.34811	0.00480309
P97393	Rho GTPase-activating protein 5 OS=Mus musculus OX=10090 GN=Arhgap5 PE=1 SV=2	4	2	2	3	2	2	2	1	3	2	1	81.3	99.8	76.1	83.5	101.5	146.6	115.8	95.4	85.175	114.825	1.34811	0.0555871
P31786	Acyl-CoA-binding protein OS=Mus musculus OX=10090 GN=Dbi PE=1 SV=2	5	5	3	4	4	4	5	4	5	5	0	87	81.4	88.3	84	123	107.8	119.8	108.6	85.175	114.8	1.34781	0.00038946
Q2TPA8	Hydroxysteroid dehydrogenase-like protein 2 OS=Mus musculus OX=10090 GN=Hsdl2 PE=1 SV=1	5	5	1	4	3	1	3	1	2	2	0	81.1	83.8	79.8	96.1	115.6	132.4	104	107.3	85.2	114.825	1.34771	0.00691818
Q6NS82	Reticulophagy regulator 2 OS=Mus musculus OX=10090 GN=Retreg2 PE=1 SV=2	2	2	1			1				1	0	40.3	31.7	130.9	138	128	57.1	136.5	137.5	85.225	114.775	1.34673	0.423997
P10649	Glutathione S-transferase Mu 1 OS=Mus musculus OX=10090 GN=Gstm1 PE=1 SV=2	22	18	17	20	20	19	20	13	19	19	4	87.8	91.6	84.4	77.2	114	113.7	120.8	110.5	85.25	114.75	1.34604	0.00022307
O88952	Protein lin-7 homolog C OS=Mus musculus OX=10090 GN=Lin7c PE=1 SV=2	7	3	4	6	4	4	4	2	5	4	0	86.3	76.8	91.4	86.6	119.5	136.4	100.3	102.7	85.275	114.725	1.34535	0.016469
Q9JJ28	Protein flightless-1 homolog OS=Mus musculus OX=10090 GN=Flii PE=1 SV=1	4	4	1	2	1	1	1		1	1	0	92.2	77.5	85.5	86	98.9	110	116.3	133.7	85.3	114.725	1.34496	0.00966447
Q3UVL4	Vacuolar protein sorting-associated protein 51 homolog OS=Mus musculus OX=10090 GN=Vps51 PE=1 SV=2	9	9	6	3	3		5	3	3	3	0	110.9	58.6	67.3	104.4	122.5	113.9	119.5	102.9	85.3	114.7	1.34467	0.0769414
Q8CI94	Glycogen phosphorylase, brain form OS=Mus musculus OX=10090 GN=Pygb PE=1 SV=3	49	39	38	35	37	39	39	27	39	38	10	85.5	83.3	87.1	85.5	125.7	105	116	111.9	85.35	114.65	1.34329	0.000551949
Q80TL1	Adenylate cyclase type 2 OS=Mus musculus OX=10090 GN=Adcy2 PE=1 SV=2	4	3	3	3	2	2	4		4	2	0	148.1	101.7	47.9	100.9	136.1		128.3	137	99.65	133.8	1.3427	0.219511
D3YZI9	PiggyBac transposable element-derived protein 5 OS=Mus musculus OX=10090 GN=Pgbd5 PE=1 SV=1	4	4	3	2		1	2			2	0	92.7	76.8	70.5	101.6	124.6	129.5	76.2	128	85.4	114.575	1.34163	0.0941447
P02088	Hemoglobin subunit beta-1 OS=Mus musculus OX=10090 GN=Hbb-b1 PE=1 SV=2	5	5	3	2	2	1	1		1	5	0	91.8	56.3	88.6	105.4	71.2	87	57.3	242.4	85.525	114.475	1.3385	0.537737
Q3U5Q7	UMP-CMP kinase 2, mitochondrial OS=Mus musculus OX=10090 GN=Cmpk2 PE=1 SV=2	6	6	1		1	3	4	1	2	3	0	80.1	81.1	91.7	89.5	134.1	107.4	99.3	116.8	85.6	114.4	1.33645	0.011552
Q9ESM3	Hyaluronan and proteoglycan link protein 2 OS=Mus musculus OX=10090 GN=Hapln2 PE=1 SV=1	3	3	2	1	1	1	2	1	2	3	0	82.9	81.6	83.3	94.7	115	129.6	104	108.9	85.625	114.375	1.33577	0.00393272
Q9CRA5	Golgi phosphoprotein 3 OS=Mus musculus OX=10090 GN=Golph3 PE=1 SV=1	2	2		1	1	1	2		1		0	22.8	176.3	34.9	108.6	176.2	216.5	46.8	17.9	85.65	114.35	1.33508	0.650068
Q8CIB5	Fermitin family homolog 2 OS=Mus musculus OX=10090 GN=Fermt2 PE=1 SV=1	9	9	3	5	4	4	4	3	6	6	0	92.8	86.8	87.9	75.3	118.2	93.9	119.8	125.2	85.7	114.275	1.33343	0.0110115
Q80YN3	Breast carcinoma-amplified sequence 1 homolog OS=Mus musculus OX=10090 GN=Bcas1 PE=1 SV=3	11	11	7	9	9	9	8	8	11	7	0	83	85	80.1	94.7	113.7	152.5	92.1	98.8	85.7	114.275	1.33343	0.0852587
Q9QUP5	Hyaluronan and proteoglycan link protein 1 OS=Mus musculus OX=10090 GN=Hapln1 PE=1 SV=1	13	12	9	10	8	10	9	6	9	10	1	82.6	89.6	81.7	89.1	113.1	127.8	115.6	100.4	85.75	114.225	1.33207	0.00315326
P26040	Ezrin OS=Mus musculus OX=10090 GN=Ezr PE=1 SV=3	31	23	15	11	14	12	17	11	19	19	8	78.7	94.8	82.9	86.7	112.8	134.5	111.7	97.9	85.775	114.225	1.33168	0.0140082
Q8BMS1	Trifunctional enzyme subunit alpha, mitochondrial OS=Mus musculus OX=10090 GN=Hadha PE=1 SV=1	24	24	17	15	16	15	20	9	20	16	0	88.5	92.5	81.3	81.1	119.8	115	116.9	105.1	85.85	114.2	1.33023	0.000548441
Q9Z110	Delta-1-pyrroline-5-carboxylate synthase OS=Mus musculus OX=10090 GN=Aldh18a1 PE=1 SV=2	4	4	1	1	1	1	2	1	3	2	0	83.5	77.3	86	96.6	153.2	64	115.8	123.6	85.85	114.15	1.32964	0.186686
Q9CQR6	Serine/threonine-protein phosphatase 6 catalytic subunit OS=Mus musculus OX=10090 GN=Ppp6c PE=1 SV=1	6	6	3	5	3	4	4	1	4	4	0	70.3	110.7	48.5	114.3	112.5	110.7	112.8	120.2	85.95	114.05	1.32693	0.131852
P39447	Tight junction protein ZO-1 OS=Mus musculus OX=10090 GN=Tjp1 PE=1 SV=2	8	8	4	5	3	2	2	1	6	4	0	96.9	91.7	88.5	67.2	120.9	115.1	109.4	110.4	86.075	113.95	1.32385	0.00743197
P28867	Protein kinase C delta type OS=Mus musculus OX=10090 GN=Prkcd PE=1 SV=3	8	7	3	2	5	4	5	3	3	4	0	79.1	65.3	88.4	111.5	108.2	130.7	106.5	110.3	86.075	113.925	1.32356	0.0478703
P27546	Microtubule-associated protein 4 OS=Mus musculus OX=10090 GN=Map4 PE=1 SV=3	25	25	13	17	14	15	17	11	20	14	0	82.4	91.7	82.6	87.7	115.8	122.8	117.9	99.1	86.1	113.9	1.32288	0.00256486
Q61425	Hydroxyacyl-coenzyme A dehydrogenase, mitochondrial OS=Mus musculus OX=10090 GN=Hadh PE=1 SV=2	12	11	6	7	5	6	9	1	7	7	1	82.8	104.6	80.8	76.5	112.5	116.9	123.7	102.1	86.175	113.8	1.32057	0.0118205
Q8CCJ3	E3 UFM1-protein ligase 1 OS=Mus musculus OX=10090 GN=Ufl1 PE=1 SV=2	3	3		2			1	1		1	0	96.3	101.3	83.5	63.7	109.7	138.2	97.1	110.2	86.2	113.8	1.32019	0.0621927
Q62189	U1 small nuclear ribonucleoprotein A OS=Mus musculus OX=10090 GN=Snrpa PE=1 SV=3	2	2	1	1	1		1	2	1	1	0	54.6	47.7	126.5	116	123.8	156.1	53.2	122.1	86.2	113.8	1.32019	0.3894
Q64444	Carbonic anhydrase 4 OS=Mus musculus OX=10090 GN=Ca4 PE=1 SV=1	3	3	1	1					3		0	76.8	90.6	82.4	95.2	82.8	202.7	101.4	68.1	86.25	113.75	1.31884	0.404875
Q6ZQ38	Cullin-associated NEDD8-dissociated protein 1 OS=Mus musculus OX=10090 GN=Cand1 PE=1 SV=2	47	46	31	34	29	31	27	21	31	33	1	84.3	94.3	86.8	79.7	123.7	106.9	116.6	107.8	86.275	113.75	1.31846	0.00153835
Q920B0	FERM domain-containing protein 4B OS=Mus musculus OX=10090 GN=Frmd4b PE=1 SV=2	2	2	1			1	1		2	1	0	82.5	86.8	84	91.8	96.7	139.7	105.4	113.1	86.275	113.725	1.31817	0.0277838
Q9DBL1	Short/branched chain specific acyl-CoA dehydrogenase, mitochondrial OS=Mus musculus OX=10090 GN=Acadsb PE=1 SV=1	7	7	3	1		3	2	2	4	3	0	78.8	84.5	82.7	99.2	98.8	158.1	97.7	100.2	86.3	113.7	1.3175	0.126844
Q8BZW8	NHL repeat-containing protein 2 OS=Mus musculus OX=10090 GN=Nhlrc2 PE=1 SV=1	4	4	1	1	1	1	2		2	2	0	23.4	117.9	118.5	85.4	158.2	115.9	54.7	125.8	86.3	113.65	1.31692	0.412977
Q8K2T1	NmrA-like family domain-containing protein 1 OS=Mus musculus OX=10090 GN=Nmral1 PE=1 SV=1	3	3	2	2	1	1	3		2	2	0	92.8	79.7	88.4	84.4	95.7	124.8	119.8	114.4	86.325	113.675	1.31683	0.00763959
O88456	Calpain small subunit 1 OS=Mus musculus OX=10090 GN=Capns1 PE=1 SV=1	6	6	3	3	5	2	5	2	5	3	0	88	86	85.7	85.6	114.7	115	108	117	86.325	113.675	1.31683	1.06358e-05
P97447	Four and a half LIM domains protein 1 OS=Mus musculus OX=10090 GN=Fhl1 PE=1 SV=3	9	9	4	5	5	4	2	2	7	3	0	79.8	89.8	87.9	87.9	107.1	133.8	115.6	98.1	86.35	113.65	1.31616	0.0137383
Q61024	Asparagine synthetase [glutamine-hydrolyzing] OS=Mus musculus OX=10090 GN=Asns PE=1 SV=3	7	7	3	3	2	3	5	2	3	2	0	95.5	84.6	76.1	89.2	119.3	144.2	100.6	90.5	86.35	113.65	1.31616	0.0714591
Q7TN98	Cytoplasmic polyadenylation element-binding protein 4 OS=Mus musculus OX=10090 GN=Cpeb4 PE=1 SV=1	2	1	1	1		1			1		0	106.3	163.5		75.7	148.9		124.2	181.4	115.167	151.5	1.31548	0.300785
Q9Z2I8	Succinate--CoA ligase [GDP-forming] subunit beta, mitochondrial OS=Mus musculus OX=10090 GN=Suclg2 PE=1 SV=3	5	5		1	2	1	1	1	2	3	0	96.8	92.1	88.9	67.8	134.1	72.6	139.9	107.7	86.4	113.575	1.31453	0.153457
Q8BHC4	Dephospho-CoA kinase domain-containing protein OS=Mus musculus OX=10090 GN=Dcakd PE=1 SV=1	2	2	1	2	1	1	1			1	0	79.9	107	81.4	77.8	88.7	196.1	76.8	92.4	86.525	113.5	1.31176	0.381542
Q9QYG0	Protein NDRG2 OS=Mus musculus OX=10090 GN=Ndrg2 PE=1 SV=1	16	15	10	9	11	10	9	8	11	11	1	86.7	96.2	82.9	80.5	114.1	96	126.3	117.3	86.575	113.425	1.31014	0.00994909
P40201	Chromodomain-helicase-DNA-binding protein 1 OS=Mus musculus OX=10090 GN=Chd1 PE=1 SV=3	2	2						1	1		0	62.5	88.2	85.1	110.7	79.9	187.2	145	41.4	86.625	113.375	1.3088	0.462057
Q9CZW4	Long-chain-fatty-acid--CoA ligase 3 OS=Mus musculus OX=10090 GN=Acsl3 PE=1 SV=2	10	8	4	4	4	4	6	3	3	5	2	59.1	112.7	88.4	86.8	132.1	103	115.6	102.2	86.75	113.225	1.30519	0.0879047
P70302	Stromal interaction molecule 1 OS=Mus musculus OX=10090 GN=Stim1 PE=1 SV=2	5	5	3	2	2	2	2	1	3	2	0	86.9	87.4	89.8	83	111.7	75.9	133.3	131.9	86.775	113.2	1.30452	0.0970761
P62751	60S ribosomal protein L23a OS=Mus musculus OX=10090 GN=Rpl23a PE=1 SV=1	4	4	2	3	4	4	4	1	4	3	0	82.2	92.2	83.6	89.3	102.6	158.2	96.3	95.8	86.825	113.225	1.30406	0.134245
P52196	Thiosulfate sulfurtransferase OS=Mus musculus OX=10090 GN=Tst PE=1 SV=3	10	10	6	5	5	5	6	4	7	6	0	86.7	82.9	87.7	90	120.9	107.8	113.5	110.5	86.825	113.175	1.30348	0.000170215
P54763	Ephrin type-B receptor 2 OS=Mus musculus OX=10090 GN=Ephb2 PE=1 SV=3	4	3	2		2	2	4	1	1	2	0	98.3	44.5	98.1	106.6	132.6	110.1	100.1	109.6	86.875	113.1	1.30187	0.148929
Q6A0A9	Constitutive coactivator of PPAR-gamma-like protein 1 OS=Mus musculus OX=10090 GN=FAM120A PE=1 SV=2	7	6	5	6	3	4	5	2	4	5	1	74.3	83.8	86.3	103.3	108.3	117.5	115.5	111	86.925	113.075	1.30083	0.00642055
P16675	Lysosomal protective protein OS=Mus musculus OX=10090 GN=Ctsa PE=1 SV=1	3	3		1	3	1	2		2	1	0	60.6	89.9	98	99.3	104	125.4	100.7	122.2	86.95	113.075	1.30046	0.0549165
O70318	Band 4.1-like protein 2 OS=Mus musculus OX=10090 GN=Epb41l2 PE=1 SV=2	31	28	18	15	16	19	21	12	20	23	0	82.8	92.1	87.4	85.6	114.9	122.5	113.6	101.1	86.975	113.025	1.29951	0.00169957
P52825	Carnitine O-palmitoyltransferase 2, mitochondrial OS=Mus musculus OX=10090 GN=Cpt2 PE=1 SV=2	5	5	1	2	2	2	1	1	2	2	0	92.4	96	74	85.7	104.1	111.7	122.1	114.1	87.025	113	1.29848	0.00531078
Q8C0M9	Isoaspartyl peptidase/L-asparaginase OS=Mus musculus OX=10090 GN=Asrgl1 PE=1 SV=1	11	11	8	9	9	9	9	5	9	9	0	86.6	93.8	90.1	77.7	129.6	81.8	122.2	118.2	87.05	112.95	1.29753	0.0599288
Q80TY0	Formin-binding protein 1 OS=Mus musculus OX=10090 GN=Fnbp1 PE=1 SV=2	2	2		1	1	1	1			2	0	121.4	96.9	91.6	95.7	134.6		137.2	122.6	101.4	131.467	1.29652	0.01924
Q8BIK4	Dedicator of cytokinesis protein 9 OS=Mus musculus OX=10090 GN=Dock9 PE=1 SV=2	3	3				1		1	1	1	0	84.5	80.8	93.3	90.2	95.9	178.5	79.7	97.3	87.2	112.85	1.29415	0.296196
P48725	Pericentrin OS=Mus musculus OX=10090 GN=Pcnt PE=1 SV=2	4	3	1	1	1	1	1	1	1	1	0	75.1	111.7	81.5	80.6	86.9	179.9	103	81.4	87.225	112.8	1.29321	0.332863
P39054	Dynamin-2 OS=Mus musculus OX=10090 GN=Dnm2 PE=1 SV=2	22	3	16	18	13	13	15	10	18	16	0	84.2	94.8	89	81.2	130	68.3	135.1	117.4	87.3	112.7	1.29095	0.153426
Q3URS9	Coiled-coil domain-containing protein 51 OS=Mus musculus OX=10090 GN=Ccdc51 PE=1 SV=1	2	2		1		1			2	1	0	54.3	114.3	91.3	89.3	84	175.4	130.9	60.4	87.3	112.675	1.29066	0.405567
Q80TL7	Protein MON2 homolog OS=Mus musculus OX=10090 GN=Mon2 PE=1 SV=2	5	5	4		1		1		1	1	0	92.1	81.5	82.3	93.4	114.2	98.2	124.2	114.2	87.325	112.7	1.29058	0.00655765
Q02357	Ankyrin-1 OS=Mus musculus OX=10090 GN=Ank1 PE=1 SV=2	8	6	4	2	2	5	3	2	1	3	0	50.2	70.9	119.2	109	105.1	94.7	88.8	162	87.325	112.65	1.29001	0.318891
Q9CWS0	N(G),N(G)-dimethylarginine dimethylaminohydrolase 1 OS=Mus musculus OX=10090 GN=Ddah1 PE=1 SV=3	19	18	12	18	17	14	17	7	18	16	1	89.1	92.3	83.5	84.6	119.7	101.3	128.2	101.3	87.375	112.625	1.28898	0.0117334
Q05816	Fatty acid-binding protein 5 OS=Mus musculus OX=10090 GN=Fabp5 PE=1 SV=3	10	10	9	8	9	8	9	7	9	9	0	89.1	85.7	89.9	84.8	127.4	85.2	122	115.9	87.375	112.625	1.28898	0.0379281
P43006	Excitatory amino acid transporter 2 OS=Mus musculus OX=10090 GN=Slc1a2 PE=1 SV=1	19	19	18	18	17	16	17	15	18	18	0	86.6	92.4	84.2	86.4	113	111.2	114.6	111.6	87.4	112.6	1.28833	1.18815e-05
F6ZDS4	Nucleoprotein TPR OS=Mus musculus OX=10090 GN=Tpr PE=1 SV=1	9	9	3	3	3	5	3	2	1	3	0	61.3	111.3	87.2	90	93	168.6	110.6	78	87.45	112.55	1.28702	0.303831
Q9D8Y1	Transmembrane protein 126A OS=Mus musculus OX=10090 GN=Tmem126a PE=1 SV=1	2	2					1	1		1	0	99.9	78.2	85.9	85.9	95.9	171.2	98.4	84.6	87.475	112.525	1.28637	0.263292
Q8C547	HEAT repeat-containing protein 5B OS=Mus musculus OX=10090 GN=Heatr5b PE=1 SV=3	3	3	1	1		1			1	1	0	91.4	94.3	154.2	67.3	81.2		191.5	120	101.8	130.9	1.28585	0.440771
Q8BYK6	YTH domain-containing family protein 3 OS=Mus musculus OX=10090 GN=Ythdf3 PE=1 SV=2	2	2	1	1	2	2			1		0	65.3	93.4	92.2	99.1	100.3	166.3	88.3	95.1	87.5	112.5	1.28571	0.249562
Q9D8B7	Junctional adhesion molecule C OS=Mus musculus OX=10090 GN=Jam3 PE=1 SV=2	6	6	5	4	3	5	4	2	4	2	0	85.5	78.5	84.9	101.2	117.6	148.8	90.2	93.4	87.525	112.5	1.28535	0.133347
Q9R112	Sulfide:quinone oxidoreductase, mitochondrial OS=Mus musculus OX=10090 GN=Sqor PE=1 SV=3	2	2		1	1		1		1		0	93.5	82.1	105.2	69.5	125	97.5	110.2	117.1	87.575	112.45	1.28404	0.0414205
Q8BVI4	Dihydropteridine reductase OS=Mus musculus OX=10090 GN=Qdpr PE=1 SV=2	12	12	9	11	10	11	12	6	11	9	0	94.6	75.9	86.7	93.2	125	115.3	98	111.3	87.6	112.4	1.28311	0.0124352
O35551	Rab GTPase-binding effector protein 1 OS=Mus musculus OX=10090 GN=Rabep1 PE=1 SV=2	6	6	1	3	4	4	2	1	3	3	0	87.7	83.6	85.2	93.9	86.1	130.9	146.3	86.3	87.6	112.4	1.28311	0.16333
Q99J08	SEC14-like protein 2 OS=Mus musculus OX=10090 GN=Sec14l2 PE=1 SV=1	7	7	4	2	2	1	5	1	5	3	0	87.9	88.5	86	88.2	117.5	117	112.5	102.4	87.65	112.35	1.2818	0.000435659
O35857	Mitochondrial import inner membrane translocase subunit TIM44 OS=Mus musculus OX=10090 GN=Timm44 PE=1 SV=2	8	8	5	5	5	5	5	5	5	6	0	73.9	78.2	107.8	90.9	115.9	108.7	106.9	117.8	87.7	112.325	1.28079	0.0224015
Q6P4S6	Serine/threonine-protein kinase SIK3 OS=Mus musculus OX=10090 GN=Sik3 PE=1 SV=3	8	8	3	4	3	2	5	2	4	3	0	86	73.1	84.7	107.1	114.2	117.5	121	96.5	87.725	112.3	1.28014	0.0332338
Q9CQN1	Heat shock protein 75 kDa, mitochondrial OS=Mus musculus OX=10090 GN=Trap1 PE=1 SV=1	11	10	6	7	7	5	6	2	4	8	0	74.1	98.8	87.3	90.7	97	132.4	108.4	111.3	87.725	112.275	1.27985	0.0342637
Q61234	Alpha-1-syntrophin OS=Mus musculus OX=10090 GN=Snta1 PE=1 SV=1	6	6	4	2	2	3	2	2	2	3	0	87	86.2	82.8	95.1	116	118.5	101.4	112.9	87.775	112.2	1.27827	0.00179161
O08529	Calpain-2 catalytic subunit OS=Mus musculus OX=10090 GN=Capn2 PE=1 SV=4	21	21	15	12	11	9	17	11	13	14	0	86.1	92	86.9	86.5	117.6	98.5	120.6	111.8	87.875	112.125	1.27596	0.0031044
O88704	Potassium/sodium hyperpolarization-activated cyclic nucleotide-gated channel 1 OS=Mus musculus OX=10090 GN=Hcn1 PE=1 SV=1	11	6	5	6	5	3	6	2	5	6	4	105.4	93.2	102.9	50.2	108.9	101.9	120.7	116.9	87.925	112.1	1.27495	0.12387
Q99K85	Phosphoserine aminotransferase OS=Mus musculus OX=10090 GN=Psat1 PE=1 SV=1	19	19	15	16	15	14	16	10	17	17	0	94.2	81.9	84	91.6	123.1	109.1	102.1	114.1	87.925	112.1	1.27495	0.00388708
Q62417	Sorbin and SH3 domain-containing protein 1 OS=Mus musculus OX=10090 GN=Sorbs1 PE=1 SV=2	8	7	3	4	3	1	4	2	5	4	0	79.5	85.3	95.1	92	119.7	108.8	104.1	115.4	87.975	112	1.27309	0.00273341
Q920P3	BMP/retinoic acid-inducible neural-specific protein 1 OS=Mus musculus OX=10090 GN=Brinp1 PE=1 SV=1	5	5	2	1	2	1	1	1	2		0	93.7	89.6	84.9	83.8	92.2	156.8	102.6	96.3	88	111.975	1.27244	0.167333
P02301	Histone H3.3C OS=Mus musculus OX=10090 GN=H3f3c PE=3 SV=3	6	1	5	6	6	6	6	5	6	5	5	85.6	92.2	82.8	91.5	109.9	148.8	92.6	96.6	88.025	111.975	1.27208	0.115506
Q9DBS1	Transmembrane protein 43 OS=Mus musculus OX=10090 GN=Tmem43 PE=1 SV=1	2	2	1	1	1	2	2	2	1	2	0	84.9	78.2	89.9	99.1	100.1	139.6	102.4	105.8	88.025	111.975	1.27208	0.0585337
Q91YI0	Argininosuccinate lyase OS=Mus musculus OX=10090 GN=Asl PE=1 SV=1	4	4	1	1	2	1	1		3	1	0	52.8	62.2	125.1	112.1	124.8	56.2	130.9	135.9	88.05	111.95	1.27144	0.392216
Q64437	Alcohol dehydrogenase class 4 mu/sigma chain OS=Mus musculus OX=10090 GN=Adh7 PE=2 SV=2	3	1	3	3	3	2	2	2	3	2	0	90.4	81.4	86.9	93.6	108.2	135	96.2	108.1	88.075	111.875	1.27022	0.0327051
P55258	Ras-related protein Rab-8A OS=Mus musculus OX=10090 GN=Rab8a PE=1 SV=2	10	4	9	9	7	9	8	3	8	7	0	69.5	85.7	97.2	100	101.8	213.1	81.2	51.5	88.1	111.9	1.27015	0.532558
P43406	Integrin alpha-V OS=Mus musculus OX=10090 GN=Itgav PE=1 SV=2	5	5	1	1	3	2	2		3	3	0	88.7	86.6	86.1	91.2	108.7	129.2	99.4	110.1	88.15	111.85	1.26886	0.00977021
Q9CQI6	Coactosin-like protein OS=Mus musculus OX=10090 GN=Cotl1 PE=1 SV=3	10	10	7	6	7	4	6	6	5	7	0	88	92.4	92.1	80.5	109.9	122.8	112	102.4	88.25	111.775	1.26657	0.00344964
Q8BK67	Protein RCC2 OS=Mus musculus OX=10090 GN=Rcc2 PE=1 SV=1	4	4	1			3	1	1			0	94.8	81.8	96.7	79.7	118.6	121.6	101.4	105.2	88.25	111.7	1.26572	0.0120403
Q9DB72	BTB/POZ domain-containing protein 17 OS=Mus musculus OX=10090 GN=Btbd17 PE=1 SV=1	6	6	4	4	5	5	5	2	5	5	0	92.9	74.3	89.1	96.9	81.6	132	106.1	127.2	88.3	111.725	1.26529	0.11056
Q5SSZ5	Tensin-3 OS=Mus musculus OX=10090 GN=Tns3 PE=1 SV=1	2	2		1	1		1	1	1	1	0	98.1	100.9	77.2	77.1	120	91.5	111.3	123.9	88.325	111.675	1.26436	0.0527961
Q3UJU9	Regulator of microtubule dynamics protein 3 OS=Mus musculus OX=10090 GN=Rmdn3 PE=1 SV=2	5	5	2	1	3	1	2	1			0	86.7	82.9	92.7	91.1	92.7	162.7	88.8	102.4	88.35	111.65	1.26372	0.228967
Q5SVR0	TBC1 domain family member 9B OS=Mus musculus OX=10090 GN=Tbc1d9b PE=1 SV=1	2	1	2	2	1	2	2		1	1	0	88.7	108.1	69.8	86.8	142.7	62.7	125.5	115.7	88.35	111.65	1.26372	0.264685
Q6NS60	F-box only protein 41 OS=Mus musculus OX=10090 GN=Fbxo41 PE=1 SV=3	14	14	7	8	7	7	6	5	6	7	0	77.1	100.7	86.7	88.9	79.6	189.6	96.3	81	88.35	111.625	1.26344	0.417024
P62869	Elongin-B OS=Mus musculus OX=10090 GN=Elob PE=1 SV=1	6	6	2	4	4	3	4	3	4	4	0	89	84.1	89	91.4	98.3	159.9	91.5	96.9	88.375	111.65	1.26337	0.201367
P47964	60S ribosomal protein L36 OS=Mus musculus OX=10090 GN=Rpl36 PE=1 SV=2	2	1	2	2	2	2	2		2	2	0	81.4	80.9	93.1	98.1	103.4	140.7	98.7	103.7	88.375	111.625	1.26308	0.07201
Q8BNU0	Armadillo repeat-containing protein 6 OS=Mus musculus OX=10090 GN=Armc6 PE=1 SV=1	6	6	2	2	2	3	5	1	3	4	0	81.7	98.5	99.9	73.4	121.3	107.1	120.4	97.7	88.375	111.625	1.26308	0.0355272
P55096	ATP-binding cassette sub-family D member 3 OS=Mus musculus OX=10090 GN=Abcd3 PE=1 SV=2	7	7	4	2	4	3	5	1	5	5	0	83.1	95.3	93	82.2	116.6	83.5	135.6	110.7	88.4	111.6	1.26244	0.0854302
Q3UU96	Serine/threonine-protein kinase MRCK alpha OS=Mus musculus OX=10090 GN=Cdc42bpa PE=1 SV=2	4	3	1	2		3	2	1	4	3	0	73.8	116.5	92.1	71.2	102.1	154.1	118.3	71.8	88.4	111.575	1.26216	0.292302
Q9DCS3	Enoyl-[acyl-carrier-protein] reductase, mitochondrial OS=Mus musculus OX=10090 GN=Mecr PE=1 SV=2	4	3	1	2	1		2		3		0	93.1	93	100.3	67.3	109	134.5	97.9	104.9	88.425	111.575	1.2618	0.0753115
Q8C015	Serine/threonine-protein kinase PAK 5 OS=Mus musculus OX=10090 GN=Pak5 PE=1 SV=1	3	3		1		2	1			1	0	59.2	102.7	65.1	126.8	115.5	88.1	112.9	129.8	88.45	111.575	1.26145	0.250915
O88343	Electrogenic sodium bicarbonate cotransporter 1 OS=Mus musculus OX=10090 GN=Slc4a4 PE=1 SV=2	17	16	12	15	13	13	15	7	13	15	0	88.2	87.2	91.4	87.1	133.6	75.7	120.9	115.8	88.475	111.5	1.26024	0.116158
Q9R190	Metastasis-associated protein MTA2 OS=Mus musculus OX=10090 GN=Mta2 PE=1 SV=1	3	2					2			1	1	74.8	97.4	90.5	91.3	110.1	160.3	98.8	76.7	88.5	111.475	1.2596	0.256822
P24549	Retinal dehydrogenase 1 OS=Mus musculus OX=10090 GN=Aldh1a1 PE=1 SV=5	16	15	10	12	12	9	13	6	12	11	0	85.9	78.9	96.9	92.4	136.7	86	111.3	111.9	88.525	111.475	1.25925	0.0834906
Q99LI7	Cleavage stimulation factor subunit 3 OS=Mus musculus OX=10090 GN=Cstf3 PE=1 SV=1	4	4	1	2		1		1		1	0	78.2	114.6	67.4	94	129.4	86.5	96.5	133.5	88.55	111.475	1.25889	0.191869
Q8CGK3	Lon protease homolog, mitochondrial OS=Mus musculus OX=10090 GN=Lonp1 PE=1 SV=2	23	23	8	11	9	8	14	5	14	5	0	89.2	87.9	89.2	88.1	125.2	106.6	119.2	94.6	88.6	111.4	1.25734	0.0155442
Q8BWG8	Beta-arrestin-1 OS=Mus musculus OX=10090 GN=Arrb1 PE=1 SV=1	9	9	5	6	8	5	8	2	8	8	0	91.5	93.5	85.8	83.9	113.1	118.7	112.1	101.4	88.675	111.325	1.25543	0.00182586
Q9QXL1	Kinesin-like protein KIF21B OS=Mus musculus OX=10090 GN=Kif21b PE=1 SV=2	3	1	2	2	3	3	2	1	3	2	0		156.7	129.8	68.3	116.4		162.1	166.7	118.267	148.4	1.25479	0.38184
Q8BTU1	Cilia- and flagella-associated protein 20 OS=Mus musculus OX=10090 GN=Cfap20 PE=1 SV=1	2	2		2					1		0	50.4	119.7	83.5	101.3	82.7	178	144.2	40.2	88.725	111.275	1.25416	0.533894
Q61768	Kinesin-1 heavy chain OS=Mus musculus OX=10090 GN=Kif5b PE=1 SV=3	24	16	9	11	11	11	13	4	11	11	0	81.5	94	86.7	92.7	125.9	105.2	111.2	102.7	88.725	111.25	1.25387	0.00909182
P70202	Latexin OS=Mus musculus OX=10090 GN=Lxn PE=1 SV=2	3	3	2	2	2	2	2	2	2	2	0	95.2	77.4	94.9	87.4	128.2	88.5	115.6	112.7	88.725	111.25	1.25387	0.0515613
Q8K1B8	Fermitin family homolog 3 OS=Mus musculus OX=10090 GN=Fermt3 PE=1 SV=1	2	2							2	1	0		112.1	115	72.3	126.2	55.1	172.6	146.6	99.8	125.125	1.25376	0.464123
Q04750	DNA topoisomerase 1 OS=Mus musculus OX=10090 GN=Top1 PE=1 SV=2	5	5	1	1	1	1	2	1	2	1	0	89.6	93.6	86	85.8	102.2	149.3	90.1	103.4	88.75	111.25	1.25352	0.138245
Q9D7P6	Iron-sulfur cluster assembly enzyme ISCU, mitochondrial OS=Mus musculus OX=10090 GN=Iscu PE=1 SV=1	2	2		1			1	2	1	1	0	81.6	91.3	90.4	91.8	99.2	140.9	101.2	103.6	88.775	111.225	1.25289	0.0704339
P10922	Histone H1.0 OS=Mus musculus OX=10090 GN=H1f0 PE=2 SV=4	6	6	6	6	5	4	6	4	5	5	0	85.6	96.4	83.7	89.4	110.1	133.2	108.6	93	88.775	111.225	1.25289	0.0424859
P35585	AP-1 complex subunit mu-1 OS=Mus musculus OX=10090 GN=Ap1m1 PE=1 SV=3	7	7	4	3	2	2	3	2	3	3	0	96.5	127.5	60.7	70.4	114.6	103.1	109.6	117.5	88.775	111.2	1.2526	0.192779
Q9ET30	Transmembrane 9 superfamily member 3 OS=Mus musculus OX=10090 GN=Tm9sf3 PE=1 SV=1	2	2	1	1	1		1		1		0	89.7	80.5	94.2	91.1	93.3	138.9	97.3	114.9	88.875	111.1	1.25007	0.0852214
Q8BHG2	CXXC motif containing zinc binding protein OS=Mus musculus OX=10090 GN=Czib PE=1 SV=1	5	5	2	3	1	2	3	2	1	2	0	80	100.3	87.6	87.7	86.7	85.6	123.5	148.6	88.9	111.1	1.24972	0.211077
Q8R464	Cell adhesion molecule 4 OS=Mus musculus OX=10090 GN=Cadm4 PE=1 SV=1	9	9	7	7	7	7	8	6	7	7	0	90.3	80.2	89.3	95.8	121.8	91.5	119.5	111.6	88.9	111.1	1.24972	0.0267233
P42208	Septin-2 OS=Mus musculus OX=10090 GN=Sept2 PE=1 SV=2	9	9	6	7	7	6	9	5	9	8	0	85.9	92	87.3	90.4	127.3	75.2	129.4	112.5	88.9	111.1	1.24972	0.129082
Q9D9V3	Ethylmalonyl-CoA decarboxylase OS=Mus musculus OX=10090 GN=Echdc1 PE=1 SV=2	5	5	2	2	1	2	2		3	1	0	90.5	89.8	90.9	84.4	120.3	98.1	114.4	111.5	88.9	111.075	1.24944	0.00413475
Q9WU78	Programmed cell death 6-interacting protein OS=Mus musculus OX=10090 GN=Pdcd6ip PE=1 SV=3	23	23	15	17	14	14	15	9	18	15	0	86.1	91.7	91.3	86.9	108.3	105.6	116.9	113.1	89	110.975	1.24691	0.000275688
Q9QYB5	Gamma-adducin OS=Mus musculus OX=10090 GN=Add3 PE=1 SV=2	16	16	7	7	8	10	11	6	13	9	0	82.8	97.6	87.7	88.1	108.9	118.7	118.1	98	89.05	110.925	1.24565	0.0089838
Q68EF6	Brain-enriched guanylate kinase-associated protein OS=Mus musculus OX=10090 GN=Begain PE=1 SV=2	5	5	2	1	1	1	1		1	1	0	78.9	96.1	87.9	94.1	98.4	127.7	109.6	107.4	89.25	110.775	1.24118	0.0250677
Q9DCD0	6-phosphogluconate dehydrogenase, decarboxylating OS=Mus musculus OX=10090 GN=Pgd PE=1 SV=3	14	14	6	7	6	6	6	5	8	10	0	78.2	90.3	102.1	86.6	109.6	124.3	83.6	125.4	89.3	110.725	1.23992	0.0975224
Q9CQU0	Thioredoxin domain-containing protein 12 OS=Mus musculus OX=10090 GN=Txndc12 PE=1 SV=1	2	2			1	1	1				0	118.1	21.2	116.2	101.9	134	11.2	152.6	144.8	89.35	110.65	1.23839	0.618047
Q8BFY9	Transportin-1 OS=Mus musculus OX=10090 GN=Tnpo1 PE=1 SV=2	7	4	3	2	2	3	3	2	3	2	0	71.7	101.3	93.3	91.1	120.9	98.3	108.3	115	89.35	110.625	1.23811	0.036432
P30416	Peptidyl-prolyl cis-trans isomerase FKBP4 OS=Mus musculus OX=10090 GN=Fkbp4 PE=1 SV=5	7	7	2	3	3	3	4	3	3	3	0	96.6	98.5	67.6	95	120.1	101.7	110.6	109.9	89.425	110.575	1.23651	0.0421986
P63325	40S ribosomal protein S10 OS=Mus musculus OX=10090 GN=Rps10 PE=1 SV=1	8	8	5	5	6	5	6	2	6	5	0	83.6	91.8	84.3	98	100	137.2	115.2	89.9	89.425	110.575	1.23651	0.0987996
Q3UH68	LIM and calponin homology domains-containing protein 1 OS=Mus musculus OX=10090 GN=Limch1 PE=1 SV=2	4	4	1	3	1	2	2		3	2	0	91.5	85.3	94	87	114.6	119.8	114.6	93.3	89.45	110.575	1.23617	0.0145488
Q3U214	Microtubule-associated serine/threonine-protein kinase 3 OS=Mus musculus OX=10090 GN=Mast3 PE=1 SV=3	4	4	3	1		1	1		2	1	0	86.5	100	89	82.3	104.1	98.6	111.5	128.1	89.45	110.575	1.23617	0.0296237
P62806	Histone H4 OS=Mus musculus OX=10090 GN=Hist1h4a PE=1 SV=2	8	8	8	8	8	8	8	7	8	8	0	88.3	88.2	90.2	91.1	112.7	115.9	105.9	107.7	89.45	110.55	1.23589	0.000120302
Q9QYB1	Chloride intracellular channel protein 4 OS=Mus musculus OX=10090 GN=Clic4 PE=1 SV=3	11	10	5	6	4	6	6	3	6	7	1	91.9	94	81.2	90.8	120.9	105.7	107.9	107.7	89.475	110.55	1.23554	0.00336313
Q80Y17	Lethal(2) giant larvae protein homolog 1 OS=Mus musculus OX=10090 GN=Llgl1 PE=1 SV=1	3	3					1		1	2	0	101.2	73.4	104.5	78.9	129.9	87.9	133.6	90.6	89.5	110.5	1.23464	0.19979
P56564	Excitatory amino acid transporter 1 OS=Mus musculus OX=10090 GN=Slc1a3 PE=1 SV=2	12	11	8	9	9	9	10	8	11	10	1	91.5	99.2	86.1	81.2	124.8	62.4	137	117.8	89.5	110.5	1.23464	0.261916
Q9WTL7	Acyl-protein thioesterase 2 OS=Mus musculus OX=10090 GN=Lypla2 PE=1 SV=1	5	5	2	2	2	3	2	1	1	3	0	75.1	103.4	88	91.5	82.3	194.9	97	67.8	89.5	110.5	1.23464	0.501059
Q8CIE6	Coatomer subunit alpha OS=Mus musculus OX=10090 GN=Copa PE=1 SV=2	13	13	5	5	6	6	6	5	6	6	0	67.7	88.1	93	109.2	99.3	111.8	114.1	116.7	89.5	110.475	1.23436	0.0667249
Q9D6Z1	Nucleolar protein 56 OS=Mus musculus OX=10090 GN=Nop56 PE=1 SV=2	2	2	1	1	1	1	1	2	1	1	0	76.6	99.1	97	85.4	104.3	137.4	98.1	102.2	89.525	110.5	1.23429	0.0920843
O70439	Syntaxin-7 OS=Mus musculus OX=10090 GN=Stx7 PE=1 SV=3	6	6	5	4	3	4	4	3	3	4	0	80.1	98.1	90.4	89.4	102.4	137.1	107.9	94.4	89.5	110.45	1.23408	0.081258
Q9R0E2	Procollagen-lysine,2-oxoglutarate 5-dioxygenase 1 OS=Mus musculus OX=10090 GN=Plod1 PE=1 SV=1	2	2			1				1	1	0	98.6	175.2	88.2	53.6	96.1		169.4	119	103.9	128.167	1.23356	0.52276
Q80WJ7	Protein LYRIC OS=Mus musculus OX=10090 GN=Mtdh PE=1 SV=1	7	7	2	3	2	1	3		2	5	0	88.9	94.3	93.3	81.8	95.6	138.2	99.5	108.5	89.575	110.45	1.23304	0.0830034
Q8BFZ9	Erlin-2 OS=Mus musculus OX=10090 GN=Erlin2 PE=1 SV=1	10	10	4	6	3	3	4	3	4	2	0	81.9	81.3	102.1	93	109.4	115.5	112.5	104.3	89.575	110.425	1.23277	0.00915344
O88322	Nidogen-2 OS=Mus musculus OX=10090 GN=Nid2 PE=1 SV=2	2	2					2		1	1	0	101.8	114.9	70.6	71.1	134.5	84	110.7	112.4	89.6	110.4	1.23214	0.220319
Q76LS9	Ubiquitin carboxyl-terminal hydrolase MINDY-1 OS=Mus musculus OX=10090 GN=Mindy1 PE=1 SV=1	3	3	1		1	2	2		1	1	0	103.1	76.5	86.2	92.6	129.4	55.7	127.9	128.6	89.6	110.4	1.23214	0.317302
P10854	Histone H2B type 1-M OS=Mus musculus OX=10090 GN=Hist1h2bm PE=1 SV=2	7	4	7	6	7	7	7	7	5	6	5	85.2	94.9	87.9	90.6	107.8	135.9	102.5	95.1	89.65	110.325	1.23062	0.0646016
Q9WU79	Proline dehydrogenase 1, mitochondrial OS=Mus musculus OX=10090 GN=Prodh PE=1 SV=2	6	6	3	2	3	2	3	2	5	3	0	89	81.1	97.8	90.8	133.5	52.5	123.4	131.9	89.675	110.325	1.23028	0.334981
P05063	Fructose-bisphosphate aldolase C OS=Mus musculus OX=10090 GN=Aldoc PE=1 SV=4	30	23	27	25	24	22	25	24	29	27	0	89.6	88.4	87.6	93.1	120.5	92.1	107.2	121.4	89.675	110.3	1.23	0.0255453
Q91WQ3	Tyrosine--tRNA ligase, cytoplasmic OS=Mus musculus OX=10090 GN=Yars PE=1 SV=3	17	17	8	9	6	9	7	5	9	7	0	93.7	85.1	84.6	95.4	119.5	125.1	93.4	103.3	89.7	110.325	1.22993	0.0386822
Q61074	Protein phosphatase 1G OS=Mus musculus OX=10090 GN=Ppm1g PE=1 SV=3	2	2	2		1	1				1	0	89.1	88.6	86.2	94.9	90.3	93.9	84.2	172.8	89.7	110.3	1.22965	0.364722
Q8JZR6	Electroneutral sodium bicarbonate exchanger 1 OS=Mus musculus OX=10090 GN=Slc4a8 PE=2 SV=1	10	5	4	5	3	7	6	3	6	6	0	92.9	94	90.8	81.2	115.6	93.4	119.8	112.3	89.725	110.275	1.22903	0.0197693
Q9JLJ2	4-trimethylaminobutyraldehyde dehydrogenase OS=Mus musculus OX=10090 GN=Aldh9a1 PE=1 SV=1	11	11	8	7	7	8	8	8	9	8	0	88.1	98.6	87.4	84.8	101.7	121.7	118.5	99.2	89.725	110.275	1.22903	0.0194063
Q9JKL4	NADH dehydrogenase [ubiquinone] 1 alpha subcomplex assembly factor 3 OS=Mus musculus OX=10090 GN=Ndufaf3 PE=1 SV=1	2	2	1		2	2	2	1	1	2	0	85.8	93.2	90.8	89.2	111.8	120.8	96	112.4	89.75	110.25	1.22841	0.00902848
P28650	Adenylosuccinate synthetase isozyme 1 OS=Mus musculus OX=10090 GN=Adssl1 PE=1 SV=2	7	5	5	5	4	3	3	3	6	4	0	85	101.4	74.2	98.8	128	91.6	112.6	108.3	89.85	110.125	1.22565	0.0841866
Q99JB2	Stomatin-like protein 2, mitochondrial OS=Mus musculus OX=10090 GN=Stoml2 PE=1 SV=1	7	7	4	4	5	3	6	1	5	5	0	88.6	101	85.3	84.9	129.2	105.3	96.8	108.8	89.95	110.025	1.22318	0.0428618
Q8BPB0	MOB kinase activator 1B OS=Mus musculus OX=10090 GN=Mob1b PE=1 SV=3	2	2		1	2	1	1		1	2	0	88.5	86.1	95.7	89.6	136.7	65.2	119.9	118.3	89.975	110.025	1.22284	0.247274
Q8C729	Protein FAM126B OS=Mus musculus OX=10090 GN=Fam126b PE=1 SV=1	5	5	4	3	2	2	1	3	3	2	0	95.4	86.8	86.5	91.3	86.3	172.1	88.3	93.4	90	110.025	1.2225	0.373979
Q9QZ88	Vacuolar protein sorting-associated protein 29 OS=Mus musculus OX=10090 GN=Vps29 PE=1 SV=1	5	5	4	4	4	4	4	3	4	4	0	100.5	82.7	89.7	87.1	144.4	112.5	89.6	93.5	90	110	1.22222	0.176851
Q8R3P0	Aspartoacylase OS=Mus musculus OX=10090 GN=Aspa PE=1 SV=2	4	4	1		1	2	2	2	1	2	0	111.2	43.9	94.7	110.2	132.8	90.6	101.9	114.6	90	109.975	1.22194	0.315208
Q99P31	Hsp70-binding protein 1 OS=Mus musculus OX=10090 GN=Hspbp1 PE=1 SV=1	2	2	1	2			1			1	0	89.7	105.2	75.7	89.5	105.5	158.7	88.5	87.3	90.025	110	1.22188	0.304861
Q91VI7	Ribonuclease inhibitor OS=Mus musculus OX=10090 GN=Rnh1 PE=1 SV=1	12	12	7	7	7	9	7	6	7	8	0	96.4	82.7	90.2	90.8	119.9	100.2	102.8	117	90.025	109.975	1.22161	0.0128218
Q9D312	Keratin, type I cytoskeletal 20 OS=Mus musculus OX=10090 GN=Krt20 PE=1 SV=1	2	1			1			1		1	0	94.9	94.7	103	67.5	104.6	135.6	110	89.7	90.025	109.975	1.22161	0.156177
Q71M36	Chondroitin sulfate proteoglycan 5 OS=Mus musculus OX=10090 GN=Cspg5 PE=1 SV=2	10	10	7	6	5	5	6	5	5	7	0	87.3	83	94.9	95.1	101.3	129	99	110.4	90.075	109.925	1.22037	0.0371122
A2AGL3	Ryanodine receptor 3 OS=Mus musculus OX=10090 GN=Ryr3 PE=1 SV=1	4	4	2	1	1	1	3	1		1	0	96.1	92.1	92.7	79.5	107.4	108.1	104.8	119.3	90.1	109.9	1.21976	0.00652154
Q9QXK3	Coatomer subunit gamma-2 OS=Mus musculus OX=10090 GN=Copg2 PE=1 SV=1	8	7	3	5	2	1	4	1	3	6	0	67	106.4	88.5	98.5	120.5	91.1	107	121	90.1	109.9	1.21976	0.123817
Q9CR16	Peptidyl-prolyl cis-trans isomerase D OS=Mus musculus OX=10090 GN=Ppid PE=1 SV=3	17	16	9	12	9	9	11	7	10	9	1	65.8	112	87.4	95.2	83.8	198.3	99.8	57.7	90.1	109.9	1.21976	0.560951
P22315	Ferrochelatase, mitochondrial OS=Mus musculus OX=10090 GN=Fech PE=1 SV=2	10	10	7	7	5	3	6	2	9	6	0	91.6	89.8	88.6	90.4	112.8	105.7	117.3	103.7	90.1	109.875	1.21948	0.000844442
P61924	Coatomer subunit zeta-1 OS=Mus musculus OX=10090 GN=Copz1 PE=1 SV=1	3	3	2	2	3	3	3	1	3	2	0	85.7	84.5	91.3	98.9	101.9	98.6	114.5	124.5	90.1	109.875	1.21948	0.0271149
Q8CGM2	Retinitis pigmentosa 1-like 1 protein OS=Mus musculus OX=10090 GN=Rp1l1 PE=1 SV=1	2	2	1			1		1		1	0	106.2	91.7	78.4	84.2	138	84	100.8	116.8	90.125	109.9	1.21942	0.178701
Q9EQ06	Estradiol 17-beta-dehydrogenase 11 OS=Mus musculus OX=10090 GN=Hsd17b11 PE=1 SV=1	4	4	2	4	3	2	2	1	4	2	0	90.4	94.5	89.7	85.9	115.3	100.5	112.5	111.2	90.125	109.875	1.21914	0.00173597
Q9DAS9	Guanine nucleotide-binding protein G(I)/G(S)/G(O) subunit gamma-12 OS=Mus musculus OX=10090 GN=Gng12 PE=1 SV=3	7	6	7	7	7	7	6	5	7	6	1	88.4	89.9	90.5	91.7	105.5	142.7	97.7	93.6	90.125	109.875	1.21914	0.12934
P47915	60S ribosomal protein L29 OS=Mus musculus OX=10090 GN=Rpl29 PE=1 SV=2	2	2	1					1			0	73.2	97.2	92.2	98	99.9	163.3	98.5	77.8	90.15	109.875	1.2188	0.348427
P24270	Catalase OS=Mus musculus OX=10090 GN=Cat PE=1 SV=4	8	8	2	3	2	2	3	3	6	3	0	79.2	98.7	102.1	80.7	119.5	95.8	116.4	107.8	90.175	109.875	1.21846	0.0483931
Q9CQ10	Charged multivesicular body protein 3 OS=Mus musculus OX=10090 GN=Chmp3 PE=1 SV=3	2	2	1	1	1		1			1	0	77.2	80.7	95.9	106.9	96.5	166.4	96.2	80.2	90.175	109.825	1.21791	0.373442
P31650	Sodium- and chloride-dependent GABA transporter 3 OS=Mus musculus OX=10090 GN=Slc6a11 PE=1 SV=2	7	7	6	6	6	5	6	3	5	6	0	79.9	97.6	93.8	89.4	111.3	124.2	104.1	99.6	90.175	109.8	1.21763	0.0246504
Q80WM4	Hyaluronan and proteoglycan link protein 4 OS=Mus musculus OX=10090 GN=Hapln4 PE=2 SV=2	6	5	3	2	1	2	2	1	4	3	0	100.9	86.2	61.8	111.9	128.7	91.9	89.2	129.4	90.2	109.8	1.21729	0.253755
P08113	Endoplasmin OS=Mus musculus OX=10090 GN=Hsp90b1 PE=1 SV=2	37	35	24	27	25	21	29	16	26	28	0	90	93.1	90.1	87.7	101.7	110.8	111.3	115.4	90.225	109.8	1.21696	0.000729865
P59108	Copine-2 OS=Mus musculus OX=10090 GN=Cpne2 PE=1 SV=1	2	1	1	2		1	2		2	2	0	76.9	89.3	124.6	70.4	97.2	129.2	120.9	91.6	90.3	109.725	1.21512	0.246198
Q9JI46	Diphosphoinositol polyphosphate phosphohydrolase 1 OS=Mus musculus OX=10090 GN=Nudt3 PE=1 SV=1	7	6	5	5	5	5	4	6	4	5	1	90.2	84.4	93.5	93.1	110.3	128.2	112.8	87.4	90.3	109.675	1.21456	0.0668742
Q810A7	ATP-dependent RNA helicase DDX42 OS=Mus musculus OX=10090 GN=Ddx42 PE=1 SV=3	2	2	1	2		1	2		1	1	0	90.1	107.3	75.3	88.6	100.9	132.5	104.7	100.6	90.325	109.675	1.21423	0.103626
Q8VCW8	Acyl-CoA synthetase family member 2, mitochondrial OS=Mus musculus OX=10090 GN=Acsf2 PE=1 SV=1	8	8	5	4	4	4	4	2	6	5	0	88.9	96	93.3	83.4	114.1	100.4	114.2	109.6	90.4	109.575	1.21211	0.00406713
P50136	2-oxoisovalerate dehydrogenase subunit alpha, mitochondrial OS=Mus musculus OX=10090 GN=Bckdha PE=1 SV=1	3	3			2	1	1		2		0	101.4	121.1	72.8	66.5	78.9	157.8	106.3	95.2	90.45	109.55	1.21117	0.403768
Q8C1M2	Zinc finger protein 428 OS=Mus musculus OX=10090 GN=Znf428 PE=1 SV=1	3	3	1	1	3		2		2	1	0	124.6	134.2	117.1	43.4	129.4		142.4	109	104.825	126.933	1.21091	0.43211
Q6NVF0	Inositol polyphosphate 5-phosphatase OCRL-1 OS=Mus musculus OX=10090 GN=Ocrl PE=1 SV=1	2	2				1				1	0	94.1	59.3	102.7	105.7	106	185.8	68.5	77.8	90.45	109.525	1.21089	0.53102
Q93092	Transaldolase OS=Mus musculus OX=10090 GN=Taldo1 PE=1 SV=2	19	19	12	10	12	11	14	11	10	13	0	88.9	91.9	91.5	89.5	110	128.7	101.1	98.3	90.45	109.525	1.21089	0.0326675
Q9ER73	Elongator complex protein 4 OS=Mus musculus OX=10090 GN=Elp4 PE=1 SV=2	2	2			1	1	1			1	0	76.7	88.7	105.4	91.2	88.4	110.4	126.1	113.1	90.5	109.5	1.20994	0.100406
F8VPU2	FERM, ARHGEF and pleckstrin domain-containing protein 1 OS=Mus musculus OX=10090 GN=Farp1 PE=1 SV=1	10	10	6	6	4	3	6	4	7	6	0	94.7	89.2	90.1	88.1	101.8	124.5	105.7	105.9	90.525	109.475	1.20933	0.0116959
P21447	Multidrug resistance protein 1A OS=Mus musculus OX=10090 GN=Abcb1a PE=1 SV=3	7	7	5	4	3	4	3	1	3	3	0	99.2	75.8	92.5	94.7	113.5	90.2	114.4	119.8	90.55	109.475	1.209	0.0634215
P11499	Heat shock protein HSP 90-beta OS=Mus musculus OX=10090 GN=Hsp90ab1 PE=1 SV=3	52	30	46	46	46	47	50	42	46	51	2	87.6	88.2	95.2	91.2	109.1	112.8	105.2	110.7	90.55	109.45	1.20872	0.00020569
Q91V76	Ester hydrolase C11orf54 homolog OS=Mus musculus OX=10090 PE=1 SV=1	4	4	1		1	2	1	1	1	2	0	114.8	72.5	88.5	86.4	116.6	105	97.4	118.8	90.55	109.45	1.20872	0.112203
Q9DCT1	1,5-anhydro-D-fructose reductase OS=Mus musculus OX=10090 GN=Akr1e2 PE=1 SV=1	3	2	2	2	2	3	2	3	2	2	0	83.4	94.4	100.5	84	104.8	130.7	97.4	104.9	90.575	109.45	1.20839	0.0657355
P26043	Radixin OS=Mus musculus OX=10090 GN=Rdx PE=1 SV=3	20	12	10	8	10	8	13	6	10	8	0	88.7	93.5	85.6	94.5	126.1	95.1	103.3	113.1	90.575	109.4	1.20784	0.035923
P32848	Parvalbumin alpha OS=Mus musculus OX=10090 GN=Pvalb PE=1 SV=3	4	4	4	2	3	3	3	2	2	3	0	92.5	82.3	87.9	99.7	118.7	105.1	90	123.8	90.6	109.4	1.20751	0.067075
Q8BTZ7	Mannose-1-phosphate guanyltransferase beta OS=Mus musculus OX=10090 GN=Gmppb PE=1 SV=1	4	4	1			1	1	2	1	2	0	59.4	97	104.9	101.3	109.4	141	101.4	85.6	90.65	109.35	1.20629	0.278927
P61750	ADP-ribosylation factor 4 OS=Mus musculus OX=10090 GN=Arf4 PE=1 SV=2	10	3	10	7	7	8	8	7	8	6	0	90.3	95.2	89	88.2	109.6	129.6	99.4	98.6	90.675	109.3	1.2054	0.0451375
Q9WVA3	Mitotic checkpoint protein BUB3 OS=Mus musculus OX=10090 GN=Bub3 PE=1 SV=2	4	4	3	2	2	2	3	1	2	2	0	81.4	93.7	92.7	95	104.2	130.9	96.9	105.3	90.7	109.325	1.20535	0.0602943
Q7TPD3	Roundabout homolog 2 OS=Mus musculus OX=10090 GN=Robo2 PE=1 SV=2	4	4	3	2	3	2	3	2	1	2	0	70.5	125.8	85.7	80.8	102	123.1	116.4	95.7	90.7	109.3	1.20507	0.222493
Q80TA6	Myotubularin-related protein 12 OS=Mus musculus OX=10090 GN=Mtmr12 PE=1 SV=2	2	2		1		1				1	0				173.4	147.6	306.9		172.1	173.4	208.867	1.20454	#DIV/0!
Q61001	Laminin subunit alpha-5 OS=Mus musculus OX=10090 GN=Lama5 PE=1 SV=4	4	4			1		2		1	2	0	112.7	117.9	101.8	30.5	146.2	27.5	129.6	133.7	90.725	109.25	1.20419	0.607506
Q8VEB4	Group XV phospholipase A2 OS=Mus musculus OX=10090 GN=Pla2g15 PE=1 SV=1	2	2		1			1		1	1	0	84.4	150.3			90.8	255.1	159.9	59.4	117.35	141.3	1.20409	0.742776
Q8C166	Copine-1 OS=Mus musculus OX=10090 GN=Cpne1 PE=1 SV=1	4	4	3			2		1			0	96.1	83.4	94.4	89.1	113.2	96.7	119.4	107.7	90.75	109.25	1.20386	0.0164155
P70268	Serine/threonine-protein kinase N1 OS=Mus musculus OX=10090 GN=Pkn1 PE=1 SV=3	2	1	1	1	2	2	2	1	1	2	0	78.4	79.8	94.9	109.9	114.2	86.4	119.3	117.1	90.75	109.25	1.20386	0.133578
Q8R180	ERO1-like protein alpha OS=Mus musculus OX=10090 GN=Ero1a PE=1 SV=2	4	4		2			2		1	1	0	121.2	110.7	50	81.1	93	75.8	135.1	133	90.75	109.225	1.20358	0.428898
P19253	60S ribosomal protein L13a OS=Mus musculus OX=10090 GN=Rpl13a PE=1 SV=4	9	9	8	6	7	7	6	6	7	7	0	86.1	85.5	93.1	98.4	95.5	143.3	99.3	98.9	90.775	109.25	1.20353	0.168132
Q06335	Amyloid-like protein 2 OS=Mus musculus OX=10090 GN=Aplp2 PE=1 SV=4	3	2	2	3	1	1	3		3	2	0	93	157.5	85.2	84.8	117.2		146.2	116	105.125	126.467	1.20301	0.383666
Q66JS6	Eukaryotic translation initiation factor 3 subunit J-B OS=Mus musculus OX=10090 GN=Eif3j2 PE=1 SV=1	6	6	3	3	2	1	4		4	1	0	88.8	95.5	90.3	88.5	124.5	99	110.6	102.7	90.775	109.2	1.20297	0.0201445
Q8BXZ1	Protein disulfide-isomerase TMX3 OS=Mus musculus OX=10090 GN=Tmx3 PE=1 SV=2	5	5	3			2	2	1	1	3	0	75.3	77.9	123.6	86.4	80	132.8	110.7	113.4	90.8	109.225	1.20292	0.283078
E9Q7X7	Neurexin-2 OS=Mus musculus OX=10090 GN=Nrxn2 PE=1 SV=1	7	5	2	2	2	2	1	1	3	1	0	77.5	92.8	95	98	93.6	141.2	124.7	77.4	90.825	109.225	1.20259	0.27134
P32020	Non-specific lipid-transfer protein OS=Mus musculus OX=10090 GN=Scp2 PE=1 SV=3	8	8	7	6	6	6	6	3	6	6	0	97.9	93.2	87.8	84.3	109.7	101.9	114.3	110.8	90.8	109.175	1.20237	0.00360168
P28474	Alcohol dehydrogenase class-3 OS=Mus musculus OX=10090 GN=Adh5 PE=1 SV=3	16	14	13	11	12	6	10	6	14	11	2	89.2	92.8	92.3	89	105.2	123.9	110	97.6	90.825	109.175	1.20204	0.0171683
Q9CR00	26S proteasome non-ATPase regulatory subunit 9 OS=Mus musculus OX=10090 GN=Psmd9 PE=1 SV=1	3	3		1	1	2	1		1	1	0	93.6	86.4	95.4	87.9	112.2	119.4	111.4	93.7	90.825	109.175	1.20204	0.0205655
Q6ZWX6	Eukaryotic translation initiation factor 2 subunit 1 OS=Mus musculus OX=10090 GN=Eif2s1 PE=1 SV=3	9	9	6	4	4	3	3	2	3	4	0	88.7	89	95.6	90	104.7	127.2	96.1	108.7	90.825	109.175	1.20204	0.0347895
P62717	60S ribosomal protein L18a OS=Mus musculus OX=10090 GN=Rpl18a PE=1 SV=1	4	4	3	3	4	2	4	2	4	2	0	85.8	90.4	93.3	94	99.5	144.2	101.5	91.4	90.875	109.15	1.2011	0.179558
P63044	Vesicle-associated membrane protein 2 OS=Mus musculus OX=10090 GN=Vamp2 PE=1 SV=2	5	2	4	4	4	5	4	4	4	5	3	81.1	100.1	89.3	93	64.7	129.5	118.1	124.1	90.875	109.1	1.20055	0.284071
Q9D0F9	Phosphoglucomutase-1 OS=Mus musculus OX=10090 GN=Pgm1 PE=1 SV=4	23	23	17	16	16	17	19	10	19	16	0	88.1	92.9	93.3	89.3	110.8	118	108.9	98.8	90.9	109.125	1.2005	0.00470152
P38647	Stress-70 protein, mitochondrial OS=Mus musculus OX=10090 GN=Hspa9 PE=1 SV=3	38	37	28	29	30	31	32	19	31	31	0	80.6	98.8	92.6	91.6	105.2	130	104.3	97	90.9	109.125	1.2005	0.0662161
Q9CQR4	Acyl-coenzyme A thioesterase 13 OS=Mus musculus OX=10090 GN=Acot13 PE=1 SV=1	6	6	5	4	4	3	6	2	5	5	0	96.1	84.2	90	93.2	117	119.6	103.7	96	90.875	109.075	1.20028	0.0250464
Q78IK4	MICOS complex subunit Mic27 OS=Mus musculus OX=10090 GN=Apool PE=1 SV=1	3	3	2	2	1		1	1	2		0	77.3	113.3	87.5	85.5	104.9	136.3	104.6	90.6	90.9	109.1	1.20022	0.192788
Q8R5L3	Vam6/Vps39-like protein OS=Mus musculus OX=10090 GN=Vps39 PE=1 SV=1	4	4			2			1		1	0	87.1	99.3	84.5	92.9	121	78.4	114.8	121.9	90.95	109.025	1.19874	0.146509
Q7TMC8	L-fucose kinase OS=Mus musculus OX=10090 GN=Fuk PE=1 SV=1	2	2	1	1	1	1			1		0	74.3	89	89.6	110.9	91.7	163.7	98.8	81.9	90.95	109.025	1.19874	0.401447
P84096	Rho-related GTP-binding protein RhoG OS=Mus musculus OX=10090 GN=Rhog PE=1 SV=1	10	9	8	8	8	10	9	8	9	9	0	93.8	80.2	89.8	100.1	119.4	117.3	97.1	102.1	90.975	108.975	1.19786	0.0406434
Q9D1M4	Eukaryotic translation elongation factor 1 epsilon-1 OS=Mus musculus OX=10090 GN=Eef1e1 PE=1 SV=1	3	3		1		3	1				0	73.2	91.7	82.8	116.3	105.9	154.1	70.2	105.8	91	109	1.1978	0.392593
Q9DCW4	Electron transfer flavoprotein subunit beta OS=Mus musculus OX=10090 GN=Etfb PE=1 SV=3	11	11	8	9	7	9	9	6	9	6	0	87.3	97.7	89.1	89.9	109.5	114.1	111.9	100.3	91	108.95	1.19725	0.00326715
Q922B2	Aspartate--tRNA ligase, cytoplasmic OS=Mus musculus OX=10090 GN=Dars PE=1 SV=2	17	17	9	8	12	9	11	8	12	12	0	85.7	87	95.6	95.8	107.6	130.5	97.6	100.1	91.025	108.95	1.19692	0.0654471
P62852	40S ribosomal protein S25 OS=Mus musculus OX=10090 GN=Rps25 PE=1 SV=1	3	3	3	2	2	3	3	3	3	3	0	89.2	81.8	98	95.1	96.7	128.9	98.5	111.7	91.025	108.95	1.19692	0.0730237
P0C0S6	Histone H2A.Z OS=Mus musculus OX=10090 GN=H2afz PE=1 SV=2	5	3	3	3	5	2	5	4	4	4	0	87.9	88.2	93	95.1	117.4	105.2	103.4	109.9	91.05	108.975	1.19687	0.00249971
Q61292	Laminin subunit beta-2 OS=Mus musculus OX=10090 GN=Lamb2 PE=1 SV=2	12	12	7	5	7	6	7	3	4	9	0	89.5	97.8	89.5	87.5	117.4	130.3	84.8	103.3	91.075	108.95	1.19627	0.124764
Q9D0R2	Threonine--tRNA ligase, cytoplasmic OS=Mus musculus OX=10090 GN=Tars PE=1 SV=2	13	10	5	3	4	5	5	4	6	4	3	96	89.2	92.8	86.3	106.8	114.1	108.9	105.9	91.075	108.925	1.19599	0.000698424
Q58A65	C-Jun-amino-terminal kinase-interacting protein 4 OS=Mus musculus OX=10090 GN=Spag9 PE=1 SV=2	12	9	7	5	4	3	5		6	4	2	97.9	84.7	91.5	90.3	71.3	177.7	75.5	111.3	91.1	108.95	1.19594	0.498068
P80560	Receptor-type tyrosine-protein phosphatase N2 OS=Mus musculus OX=10090 GN=Ptprn2 PE=1 SV=2	6	5	2	4	5	1	1	1	2	2	1	72.9	85.8	113.4	92.3	74.7	228.3	47.2	85.4	91.1	108.9	1.19539	0.682787
P62983	Ubiquitin-40S ribosomal protein S27a OS=Mus musculus OX=10090 GN=Rps27a PE=1 SV=2	10	2	10	9	9	9	9	7	8	8	9	89.9	91.2	88	95.4	106.9	124.3	102.6	101.7	91.125	108.875	1.19479	0.0178952
P48428	Tubulin-specific chaperone A OS=Mus musculus OX=10090 GN=Tbca PE=1 SV=3	2	2	1	2	2	1	1		2	1	0	96.8	101.2	84.3	82.3	109.7	90.1	111.8	123.9	91.15	108.875	1.19446	0.0792145
P70663	SPARC-like protein 1 OS=Mus musculus OX=10090 GN=Sparcl1 PE=1 SV=3	9	9	4	6	6	4	4	1	4	6	0	76.6	103.7	100.9	83.4	111.6	105.7	100.1	118	91.15	108.85	1.19419	0.059939
Q9EPK2	Protein XRP2 OS=Mus musculus OX=10090 GN=Rp2 PE=1 SV=3	4	4	2	1	1	1	4		1	1	0	86.3	96.5	88.7	93.1	148.9	111.6	80.7	94.2	91.15	108.85	1.19419	0.281089
Q9EQ80	NIF3-like protein 1 OS=Mus musculus OX=10090 GN=Nif3l1 PE=1 SV=4	4	4	1		2		2		1	2	0	99.6	84.8	91	89.3	101.6	136.2	99.1	98.5	91.175	108.85	1.19386	0.11679
P19324	Serpin H1 OS=Mus musculus OX=10090 GN=Serpinh1 PE=1 SV=3	2	2	1	1			1			1	0	91.2	91.4	104.8	77.3	142.4	37.3	115	140.7	91.175	108.85	1.19386	0.510799
P56812	Programmed cell death protein 5 OS=Mus musculus OX=10090 GN=Pdcd5 PE=1 SV=3	4	4	2	2	2	2	2	1	4	2	0	66.8	119.2	88.6	90.1	85.4	122.3	115.6	111.9	91.175	108.8	1.19331	0.238189
P08003	Protein disulfide-isomerase A4 OS=Mus musculus OX=10090 GN=Pdia4 PE=1 SV=3	15	14	9	7	5	5	9	2	6	7	1	89.2	94	92.1	89.5	100.2	132.5	101.9	100.6	91.2	108.8	1.19298	0.0698311
Q9QYR9	Acyl-coenzyme A thioesterase 2, mitochondrial OS=Mus musculus OX=10090 GN=Acot2 PE=1 SV=2	7	1	4	5	5	4	4	1	6	5	6	96.7	101.2	93.5	73.5	124.9	78.1	121.2	110.9	91.225	108.775	1.19238	0.202796
Q9ERK4	Exportin-2 OS=Mus musculus OX=10090 GN=Cse1l PE=1 SV=1	19	19	12	12	12	8	11	9	11	8	0	92.1	82.7	95	95.2	110.9	107.1	109.6	107.5	91.25	108.775	1.19205	0.0012511
P62855	40S ribosomal protein S26 OS=Mus musculus OX=10090 GN=Rps26 PE=1 SV=3	2	2	2	2	2	2	2	1	2	2	0	91.6	85.3	94.1	94	103.5	125.3	98.7	107.6	91.25	108.775	1.19205	0.0293328
P13020	Gelsolin OS=Mus musculus OX=10090 GN=Gsn PE=1 SV=3	11	11	7	5	9	6	9	4	7	8	0	90.7	83.7	95	95.8	127.3	91.9	115.1	100.5	91.3	108.7	1.19058	0.0811333
Q9D620	Rab11 family-interacting protein 1 OS=Mus musculus OX=10090 GN=Rab11fip1 PE=1 SV=2	2	1	1		2	2	1	1	1	1	1	90.9	102.1	92.1	80.1	90.8	158.5	97.2	88.3	91.3	108.7	1.19058	0.353362
P48678	Prelamin-A/C OS=Mus musculus OX=10090 GN=Lmna PE=1 SV=2	27	25	16	14	16	16	17	13	17	14	2	95.1	84.5	87.5	98.1	112.6	122	99.3	100.9	91.3	108.7	1.19058	0.0310712
P26443	Glutamate dehydrogenase 1, mitochondrial OS=Mus musculus OX=10090 GN=Glud1 PE=1 SV=1	28	28	26	26	25	28	26	24	25	25	0	90	84.1	96.7	94.5	118.2	103.2	102.5	110.9	91.325	108.7	1.19025	0.00943607
O88286	Protein Wiz OS=Mus musculus OX=10090 GN=Wiz PE=1 SV=2	2	2		2	1			1		1	0	37.5	110.8	114.1	102.9	107.8	86.6	99.9	140.3	91.325	108.65	1.18971	0.44904
Q9D0S9	Histidine triad nucleotide-binding protein 2, mitochondrial OS=Mus musculus OX=10090 GN=Hint2 PE=1 SV=1	5	5	2	4	3	3	2	3	4	3	0	89.9	97.5	91.9	86.1	117.7	104.5	118.1	94.3	91.35	108.65	1.18938	0.0316724
Q8VCI5	Peroxisomal biogenesis factor 19 OS=Mus musculus OX=10090 GN=Pex19 PE=1 SV=1	2	2	1	2	1	1	1		2	2	0	85.8	101.4	83.4	94.8	106.4	90	123.5	114.7	91.35	108.65	1.18938	0.08084
O35459	Delta(3,5)-Delta(2,4)-dienoyl-CoA isomerase, mitochondrial OS=Mus musculus OX=10090 GN=Ech1 PE=1 SV=1	2	2	1	2	1		2	1	2	2	0	96.7	104.9	88.6	75.3	109	103.8	113.1	108.7	91.375	108.65	1.18906	0.0394724
Q922Q8	Leucine-rich repeat-containing protein 59 OS=Mus musculus OX=10090 GN=Lrrc59 PE=1 SV=1	7	7	3	4	4	4	5	1	5	4	0	83.2	79.7	86.9	115.7	123.6	98.2	88.1	124.6	91.375	108.625	1.18878	0.211311
Q9Z1F6	Leukocyte cell-derived chemotaxin 1 OS=Mus musculus OX=10090 GN=Cnmd PE=1 SV=2	2	2			2		1				0	73.2	116.5	97	78.8	86.5	162.7	91.1	94.2	91.375	108.625	1.18878	0.433941
Q9DCN2	NADH-cytochrome b5 reductase 3 OS=Mus musculus OX=10090 GN=Cyb5r3 PE=1 SV=3	8	8	6	4	5	3	5	3	5	4	0	89.6	94.8	97.2	83.9	121.9	99.9	115.4	97.2	91.375	108.6	1.18851	0.0415776
Q8K1X4	Nck-associated protein 1-like OS=Mus musculus OX=10090 GN=Nckap1l PE=1 SV=1	3	1	2	3	1	2	1	2	2	1	0	110.3	99.3	96.3	59.8	156.1	85.9	88.1	104.3	91.425	108.6	1.18786	0.416602
P40630	Transcription factor A, mitochondrial OS=Mus musculus OX=10090 GN=Tfam PE=1 SV=2	3	3		2	1	1	3	1	2	1	0	92.7	76.3	78	118.7	98.2	176.9	72.7	86.5	91.425	108.575	1.18759	0.523741
P61027	Ras-related protein Rab-10 OS=Mus musculus OX=10090 GN=Rab10 PE=1 SV=1	11	9	9	11	9	10	9	8	9	9	0	73.9	108.3	88.9	94.7	93	166.9	100.4	74	91.45	108.575	1.18726	0.454869
P40142	Transketolase OS=Mus musculus OX=10090 GN=Tkt PE=1 SV=1	28	28	24	22	22	21	23	16	24	23	0	93.9	88.4	93.5	89.9	111.3	112.3	106.4	104.1	91.425	108.525	1.18704	0.000367243
Q3UHH2	Solute carrier family 22 member 23 OS=Mus musculus OX=10090 GN=Slc22a23 PE=2 SV=1	2	2	1	1	1	1	1	2	1	1	0	96.8	88.6	91.4	89	105.1	143.3	89	96.8	91.45	108.55	1.18699	0.210174
Q99M51	Cytoplasmic protein NCK1 OS=Mus musculus OX=10090 GN=Nck1 PE=1 SV=1	2	2		2			1		1		0	73.2	88.4	99.8	104.4	113.1	100	106.4	114.7	91.45	108.55	1.18699	0.0687923
Q60675	Laminin subunit alpha-2 OS=Mus musculus OX=10090 GN=Lama2 PE=1 SV=2	2	2	1			1	1			2	0	104.6	109.4	78.4	73.4	129.9	102.8	108.1	93.4	91.45	108.55	1.18699	0.201962
Q9QYS2	Metabotropic glutamate receptor 3 OS=Mus musculus OX=10090 GN=Grm3 PE=1 SV=1	18	15	12	7	7	8	8	7	13	9	3	100.6	80.7	92.9	91.7	106.4	107.7	108.8	111.3	91.475	108.55	1.18666	0.00680703
Q99NB8	Ubiquilin-4 OS=Mus musculus OX=10090 GN=Ubqln4 PE=1 SV=1	2	1	1	1		1		1	1		0	108.4	104.6	115	95.4	118.6		128	130.1	105.85	125.567	1.18627	0.0177609
Q8BJF9	Charged multivesicular body protein 2b OS=Mus musculus OX=10090 GN=Chmp2b PE=1 SV=1	2	2	1			1	1				0	91.5	79.1	96.5	98.9	132.4	156.9	72.4	72.4	91.5	108.525	1.18607	0.466401
Q8VC30	Triokinase/FMN cyclase OS=Mus musculus OX=10090 GN=Tkfc PE=1 SV=1	6	6	2	2	3	2	3	1	2	3	0	99.3	94.9	83.4	88.5	131.6	120.2	91.4	90.7	91.525	108.475	1.1852	0.171066
Q64433	10 kDa heat shock protein, mitochondrial OS=Mus musculus OX=10090 GN=Hspe1 PE=1 SV=2	9	9	9	6	6	7	6	8	7	6	0	89.6	91.7	95.9	88.9	105.2	130.6	103.1	95	91.525	108.475	1.1852	0.0743052
P55066	Neurocan core protein OS=Mus musculus OX=10090 GN=Ncan PE=1 SV=1	29	28	23	17	19	18	20	11	17	18	1	94.7	98	88.6	84.9	111.9	104.1	117.1	100.7	91.55	108.45	1.1846	0.0119016
Q61166	Microtubule-associated protein RP/EB family member 1 OS=Mus musculus OX=10090 GN=Mapre1 PE=1 SV=3	6	4	6	6	4	5	4	5	6	5	0	107.1	83.6	99.7	75.9	130.7	88.4	108.1	106.6	91.575	108.45	1.18428	0.184058
P48455	Serine/threonine-protein phosphatase 2B catalytic subunit gamma isoform OS=Mus musculus OX=10090 GN=Ppp3cc PE=1 SV=1	6	1	5	6	4	6	5	5	5	5	0	81.5	102.1	90.9	92	110	120.8	98	104.7	91.625	108.375	1.18281	0.0396726
Q8QZS1	3-hydroxyisobutyryl-CoA hydrolase, mitochondrial OS=Mus musculus OX=10090 GN=Hibch PE=1 SV=1	8	8	7	5	5	7	5	1	7	6	0	91.6	92.8	94.5	87.6	108.5	104.8	112.6	107.4	91.625	108.325	1.18226	0.000263708
Q9D2G2	Dihydrolipoyllysine-residue succinyltransferase component of 2-oxoglutarate dehydrogenase complex, mitochondrial OS=Mus musculus OX=10090 GN=Dlst PE=1 SV=1	12	11	9	8	8	8	8	10	9	8	1	85.8	93.6	92.8	94.5	103.5	137.2	106.7	86	91.675	108.35	1.18189	0.17431
P63030	Mitochondrial pyruvate carrier 1 OS=Mus musculus OX=10090 GN=Mpc1 PE=1 SV=1	3	3	1	1	2	1	2	2	2	2	0	83.1	96.8	90.5	96.4	89.7	151	100.8	91.6	91.7	108.275	1.18075	0.30551
P06801	NADP-dependent malic enzyme OS=Mus musculus OX=10090 GN=Me1 PE=1 SV=2	15	15	9	8	7	8	8	4	10	9	0	90.5	92	94.6	89.8	115.4	92.9	116.4	108.5	91.725	108.3	1.1807	0.0240666
Q99LT0	Protein dpy-30 homolog OS=Mus musculus OX=10090 GN=Dpy30 PE=1 SV=1	2	2	1	1			1		1		0	93.3	90.7	94.1	88.8	96.9	138	97.5	100.8	91.725	108.3	1.1807	0.14887
Q9CZN7	Serine hydroxymethyltransferase, mitochondrial OS=Mus musculus OX=10090 GN=Shmt2 PE=1 SV=1	2	2			1	1	1		1	1	0	101.8	32.1	121.5	111.5	142	111.7	48	131.4	91.725	108.275	1.18043	0.591763
P97478	5-demethoxyubiquinone hydroxylase, mitochondrial OS=Mus musculus OX=10090 GN=Coq7 PE=1 SV=3	2	2	2	1	2		1			2	0	83.4	101.5	91.5	90.6	98.3	134	109.1	91.8	91.75	108.3	1.18038	0.148942
Q9D7M1	Glucose-induced degradation protein 8 homolog OS=Mus musculus OX=10090 GN=Gid8 PE=1 SV=1	2	2		2	1				1	1	0	154	133.6	78	58.7	123.8		124.6	127.1	106.075	125.167	1.17998	0.505988
Q8CGC7	Bifunctional glutamate/proline--tRNA ligase OS=Mus musculus OX=10090 GN=Eprs PE=1 SV=4	33	32	21	18	19	24	22	10	21	21	1	95.1	83.4	89.9	98.7	115.2	110.6	95.3	111.9	91.775	108.25	1.17952	0.0247328
Q9D0T1	NHP2-like protein 1 OS=Mus musculus OX=10090 GN=Snu13 PE=1 SV=4	4	4	1	1	1	2		1	1		0	94.4	85.6	93.2	93.9	107.8	130	96.1	98.9	91.775	108.2	1.17897	0.0845772
Q05793	Basement membrane-specific heparan sulfate proteoglycan core protein OS=Mus musculus OX=10090 GN=Hspg2 PE=1 SV=1	9	9	5	6	4	5	7	2	5	5	0	87.4	104.5	89.8	85.5	110.6	108.7	105.8	107.8	91.8	108.225	1.17892	0.0100688
P63089	Pleiotrophin OS=Mus musculus OX=10090 GN=Ptn PE=1 SV=1	4	4	4	4	4	4	4	1	4	4	0	81.9	103.5	88.4	93.4	100.4	83.2	138	111.2	91.8	108.2	1.17865	0.232665
Q6PA06	Atlastin-2 OS=Mus musculus OX=10090 GN=Atl2 PE=1 SV=1	6	6	4	5	5	3	3	1	4	4	0	97.1	90.8	83.8	95.5	88.8	157.1	90.5	96.4	91.8	108.2	1.17865	0.362683
P14733	Lamin-B1 OS=Mus musculus OX=10090 GN=Lmnb1 PE=1 SV=3	22	17	13	10	15	14	11	9	11	12	0	84.5	92.3	96.6	94	99.8	126.9	98.4	107.5	91.85	108.15	1.17746	0.0603786
Q9D024	Coiled-coil domain-containing protein 47 OS=Mus musculus OX=10090 GN=Ccdc47 PE=1 SV=2	2	2	1	1			1		1	2	0	149.8	153.3	67.4	54.4	104.9		127.4	142.9	106.225	125.067	1.17738	0.586921
Q9CZX8	40S ribosomal protein S19 OS=Mus musculus OX=10090 GN=Rps19 PE=1 SV=3	13	13	10	8	7	8	8	7	10	7	0	91.3	91	91.8	93.4	96.8	127.9	110.8	97.1	91.875	108.15	1.17714	0.0692485
Q3UIL6	Pleckstrin homology domain-containing family A member 7 OS=Mus musculus OX=10090 GN=Plekha7 PE=1 SV=2	2	2						2	1		0	76.1	84.5	95.3	111.6	91.8	158.7	94.9	87.2	91.875	108.15	1.17714	0.414672
P19096	Fatty acid synthase OS=Mus musculus OX=10090 GN=Fasn PE=1 SV=2	69	69	48	42	36	35	43	25	44	39	0	91.7	94	91.7	90	109.1	111.9	104.6	106.8	91.85	108.1	1.17692	9.32138e-05
Q9D517	1-acyl-sn-glycerol-3-phosphate acyltransferase gamma OS=Mus musculus OX=10090 GN=Agpat3 PE=1 SV=2	4	4	4	3	2	3	3	2	2	3	0	88.3	96.1	93.7	89.4	102.3	129.6	101.9	98.7	91.875	108.125	1.17687	0.0714128
Q8VEM8	Phosphate carrier protein, mitochondrial OS=Mus musculus OX=10090 GN=Slc25a3 PE=1 SV=1	17	17	16	17	16	14	16	10	16	17	0	90.6	93.3	93.3	90.4	107.4	124.4	105.3	95.4	91.9	108.125	1.17655	0.0370326
Q7TQH0	Ataxin-2-like protein OS=Mus musculus OX=10090 GN=Atxn2l PE=1 SV=1	2	2	2	2		2	1	1	1	2	0	79.4	101.4	90.6	96.3	99.5	137.7	105.7	89.5	91.925	108.1	1.17596	0.206981
Q60952	Centrosome-associated protein CEP250 OS=Mus musculus OX=10090 GN=Cep250 PE=1 SV=4	2	1	1		1	1	1			1	0	94.7	86.3	98.6	88.1	103.2	106	111.3	111.8	91.925	108.075	1.17569	0.00387277
Q9EQ20	Methylmalonate-semialdehyde dehydrogenase [acylating], mitochondrial OS=Mus musculus OX=10090 GN=Aldh6a1 PE=1 SV=1	20	20	14	16	12	10	14	5	14	13	0	90.6	94.9	94.8	87.5	113.8	84.5	121.5	112.5	91.95	108.075	1.17537	0.100079
Q4VAA2	Protein CDV3 OS=Mus musculus OX=10090 GN=Cdv3 PE=1 SV=2	5	5	2	3	2	3	3	3	4	2	0	78.1	88.7	94.2	106.7	93.8	144.2	99	95.1	91.925	108.025	1.17514	0.277801
Q8BW75	Amine oxidase [flavin-containing] B OS=Mus musculus OX=10090 GN=Maob PE=1 SV=4	12	9	9	8	6	7	10	6	10	10	0	88.6	107.4	92.9	79.1	113.7	100.5	119.4	98.3	92	107.975	1.17364	0.0862448
Q9Z1Q9	Valine--tRNA ligase OS=Mus musculus OX=10090 GN=Vars PE=1 SV=1	12	12	6	5	5	5	6	3	7	7	0	98.6	81	95.2	93.3	98.1	117.7	110	106.2	92.025	108	1.17359	0.0290082
C0HKE1	Histone H2A type 1-B OS=Mus musculus OX=10090 GN=Hist1h2ab PE=1 SV=1	6	1	5	4	5	5	5	5	5	5	5	96.6	89.9	91.1	90.5	111.7	120.5	98.6	101.1	92.025	107.975	1.17332	0.0233712
Q62415	Apoptosis-stimulating of p53 protein 1 OS=Mus musculus OX=10090 GN=Ppp1r13b PE=1 SV=2	3	2	1	2	2	2	2	1	3	2	0	80.1	95.6	92.4	100	106.8	127.8	111.6	85.7	92.025	107.975	1.17332	0.150206
Q3UDE2	Tubulin--tyrosine ligase-like protein 12 OS=Mus musculus OX=10090 GN=Ttll12 PE=1 SV=1	4	4	1			1	3		2	1	0	92.5	93.2	92.4	90.1	121.6	96	108.6	105.7	92.05	107.975	1.173	0.0242721
Q8BX10	Serine/threonine-protein phosphatase PGAM5, mitochondrial OS=Mus musculus OX=10090 GN=Pgam5 PE=1 SV=1	7	7	2	3	3	1	1	2	3	3	0	84.4	87.2	96.9	99.7	98.9	134.5	88	110.4	92.05	107.95	1.17273	0.185199
Q3V0K9	Plastin-1 OS=Mus musculus OX=10090 GN=Pls1 PE=1 SV=1	6	3	4	1	1	1	3	1	2	3	0	117.8	75.4	70	105	135.5	83.3	104.8	108.1	92.05	107.925	1.17246	0.35194
Q01730	Ras suppressor protein 1 OS=Mus musculus OX=10090 GN=Rsu1 PE=1 SV=3	5	5	1	1	2	3	3		2	2	0	99.6	98.8	87.7	82.6	121.4	68.5	119.6	121.8	92.175	107.825	1.16979	0.299087
Q8VDD5	Myosin-9 OS=Mus musculus OX=10090 GN=Myh9 PE=1 SV=4	58	37	34	30	31	30	37	17	36	33	6	90.1	100.2	89.1	89.4	112.4	106.5	106.6	105.7	92.2	107.8	1.1692	0.00233612
P47199	Quinone oxidoreductase OS=Mus musculus OX=10090 GN=Cryz PE=1 SV=1	8	8	4	4	3	4	5	2	5	1	0	82.9	104.5	97.6	83.8	113.4	95.8	122.6	99.4	92.2	107.8	1.1692	0.105047
P80317	T-complex protein 1 subunit zeta OS=Mus musculus OX=10090 GN=Cct6a PE=1 SV=3	24	24	17	18	18	17	18	9	16	21	0	95.7	88.7	91.3	93.2	108.8	114.3	98.5	109.6	92.225	107.8	1.16888	0.00523472
Q8BI72	CDKN2A-interacting protein OS=Mus musculus OX=10090 GN=Cdkn2aip PE=1 SV=1	3	3		1		1	1		1	2	0	34.4	96.5	113.4	124.6	103.2	177.1	36.7	114.2	92.225	107.8	1.16888	0.672731
P35235	Tyrosine-protein phosphatase non-receptor type 11 OS=Mus musculus OX=10090 GN=Ptpn11 PE=1 SV=2	12	12	9	9	9	9	10	5	10	8	0	97.2	76	100.8	95	112.2	108.8	107.3	102.8	92.25	107.775	1.16829	0.0385156
Q8CE50	Sorting nexin-30 OS=Mus musculus OX=10090 GN=Snx30 PE=1 SV=1	3	3	1	1	2	2	1			1	0	88.8	82.9	96.9	100.4	93.6	157.9	83.9	95.6	92.25	107.75	1.16802	0.406477
Q8CAB8	Cytosolic arginine sensor for mTORC1 subunit 2 OS=Mus musculus OX=10090 GN=Castor2 PE=1 SV=1	2	2	2				1			1	0	117.2	101.2	75.8	74.8	144.6	34.6	63.2	188.6	92.25	107.75	1.16802	0.690562
Q8VBT0	Thioredoxin-related transmembrane protein 1 OS=Mus musculus OX=10090 GN=Tmx1 PE=1 SV=1	2	2	2	1	2	2	2	1	2	2	0	95.5	83.6	100.7	89.3	112.9	121.1	98	99	92.275	107.75	1.16771	0.0608565
Q9DBT5	AMP deaminase 2 OS=Mus musculus OX=10090 GN=Ampd2 PE=1 SV=1	6	6	1	5	3	4	1	1	2	2	0	78.7	95.8	98.9	95.7	100.7	140.5	95.1	94.6	92.275	107.725	1.16743	0.242854
O08810	116 kDa U5 small nuclear ribonucleoprotein component OS=Mus musculus OX=10090 GN=Eftud2 PE=1 SV=1	12	11	2	4	5	5	7	3	4	8	0	80.8	78.6	113.1	96.7	111.1	87.6	75.1	157	92.3	107.7	1.16685	0.465177
Q9WTM5	RuvB-like 2 OS=Mus musculus OX=10090 GN=Ruvbl2 PE=1 SV=3	3	3	2	1	2	1	1		1	1	0	90.2	80.6	100	98.4	100.4	141	90.5	98.9	92.3	107.7	1.16685	0.252162
Q60870	Receptor expression-enhancing protein 5 OS=Mus musculus OX=10090 GN=Reep5 PE=1 SV=1	4	4	3	3	3	2	2	3	3	2	0	84.4	104.3	89	91.6	90.6	152.1	103.7	84.3	92.325	107.675	1.16626	0.372459
O70174	Neuronal acetylcholine receptor subunit alpha-4 OS=Mus musculus OX=10090 GN=Chrna4 PE=1 SV=2	2	2								2	0	135.6	105	61.8	67	169.3	44.7	74.3	142.5	92.35	107.7	1.16622	0.66555
Q6PDI6	Ubiquitin carboxyl-terminal hydrolase MINDY-2 OS=Mus musculus OX=10090 GN=Mindy2 PE=1 SV=1	2	2	1	1	2	1	1	1	1	2	0	93	112.4	101.1	62.9	78.9	133.7	122.6	95.4	92.35	107.65	1.16567	0.386689
P62858	40S ribosomal protein S28 OS=Mus musculus OX=10090 GN=Rps28 PE=1 SV=1	3	3	2	2	2	2	2	3	2	2	0	78.1	96.7	89.6	105	86.9	150.3	114.2	79.2	92.35	107.65	1.16567	0.404286
P56395	Cytochrome b5 OS=Mus musculus OX=10090 GN=Cyb5a PE=1 SV=2	6	6	5	3	3	4	3	3	5	2	0	94.8	89.8	88.5	96.3	105.8	112	110	102.8	92.35	107.65	1.16567	0.00157651
A2AG50	MAP7 domain-containing protein 2 OS=Mus musculus OX=10090 GN=Map7d2 PE=1 SV=1	6	5	2	5	3	1	2	1	2	3	0	97.8	92	83.8	95.8	110.3	112.1	103	105.2	92.35	107.65	1.16567	0.00654911
Q9CZJ2	Heat shock 70 kDa protein 12B OS=Mus musculus OX=10090 GN=Hspa12b PE=1 SV=1	3	1	3	2	3	2	2	1	2	2	0	120	80	116.4	110.6	140.1		96.3	136.7	106.75	124.367	1.16503	0.320259
Q9CRB9	MICOS complex subunit Mic19 OS=Mus musculus OX=10090 GN=Chchd3 PE=1 SV=1	13	13	4	6	9	8	8	4	9	9	0	73.7	107.5	96.2	92.1	94	158.9	102.4	75.1	92.375	107.6	1.16482	0.461282
P63158	High mobility group protein B1 OS=Mus musculus OX=10090 GN=Hmgb1 PE=1 SV=2	7	7	4	6	4	6	5	5	4	6	0	88.9	90.6	89.2	100.9	119.1	90.6	103.6	117.1	92.4	107.6	1.1645	0.0798829
Q64516	Glycerol kinase OS=Mus musculus OX=10090 GN=Gk PE=1 SV=2	14	13	9	9	8	8	12	4	12	14	1	102.7	86.8	91.6	88.6	116.7	97.1	104.6	111.8	92.425	107.55	1.16365	0.0348395
P14148	60S ribosomal protein L7 OS=Mus musculus OX=10090 GN=Rpl7 PE=1 SV=2	11	11	9	6	6	6	6	6	7	7	0	95.4	85.4	92.6	96.4	97.8	129.6	97.2	105.7	92.45	107.575	1.1636	0.107162
P50171	Estradiol 17-beta-dehydrogenase 8 OS=Mus musculus OX=10090 GN=Hsd17b8 PE=1 SV=2	3	3	3	1	2	1	2		2	2	0	88.8	84.2	108.2	88.6	110.8	124.3	99.7	95.4	92.45	107.55	1.16333	0.121981
Q61282	Aggrecan core protein OS=Mus musculus OX=10090 GN=Acan PE=1 SV=2	4	3	3	2	1	1	2		1	2	0	62.9	97.6	93.5	115.8	130.6	60.4	113.4	125.8	92.45	107.55	1.16333	0.468346
P59764	Dedicator of cytokinesis protein 4 OS=Mus musculus OX=10090 GN=Dock4 PE=1 SV=1	4	3	2	2	1	1	2		3	2	0	78.8	109.5	97.4	84.2	97.8	158	97.6	76.8	92.475	107.55	1.16302	0.453876
Q3UDP0	WD repeat-containing protein 41 OS=Mus musculus OX=10090 GN=Wdr41 PE=1 SV=1	2	2	1		2	1	2		2	1	0	36.9	129.6	123.7	137.2	137.3		145.4	89.9	106.85	124.2	1.16238	0.603574
Q9ERR1	Nuclear distribution protein nudE-like 1 OS=Mus musculus OX=10090 GN=Ndel1 PE=1 SV=2	3	3	2	2	2		2	1	3	2	0	89.6	98.1	85.6	96.7	110	136.9	109	74.1	92.5	107.5	1.16216	0.299414
Q8K003	Translation machinery-associated protein 7 OS=Mus musculus OX=10090 GN=Tma7 PE=3 SV=1	2	1	1	1	1	2	1		2	1	0	70.9	72.7	108.1	118.3	73.4	203.4	74.7	78.5	92.5	107.5	1.16216	0.676395
Q7TQ95	Endoplasmic reticulum junction formation protein lunapark OS=Mus musculus OX=10090 GN=Lnpk PE=1 SV=1	5	5	2	1	2	3	1	3	2	3	0	48.5	94.3	110.7	116.6	59.9	164.6	102.9	102.6	92.525	107.5	1.16185	0.592401
Q9CWK8	Sorting nexin-2 OS=Mus musculus OX=10090 GN=Snx2 PE=1 SV=2	9	7	5	5	6	5	6	3	6	5	0	107.7	98	100.6	63.8	91.7	138.5	115.4	84.3	92.525	107.475	1.16158	0.378049
Q9QZQ8	Core histone macro-H2A.1 OS=Mus musculus OX=10090 GN=H2afy PE=1 SV=3	10	8	6	9	6	6	10	6	5	8	2	99	91.8	86.5	92.9	117.2	100.1	104.1	108.4	92.55	107.45	1.16099	0.0157862
Q9D7I5	Phospholysine phosphohistidine inorganic pyrophosphate phosphatase OS=Mus musculus OX=10090 GN=Lhpp PE=1 SV=1	2	2	1	1	1	1	2		1	2	0	71	123	87.4	89.1	99.2	147.1	129.9	53.3	92.625	107.375	1.15924	0.549808
Q99J09	Methylosome protein 50 OS=Mus musculus OX=10090 GN=Wdr77 PE=1 SV=1	3	3	3	3	2	2	3		3	2	0	95.1	87.6	95.7	92.1	96.5	121.9	97.8	113.3	92.625	107.375	1.15924	0.0618053
Q9DBZ5	Eukaryotic translation initiation factor 3 subunit K OS=Mus musculus OX=10090 GN=Eif3k PE=1 SV=1	2	2	1	1	1	2	2		1	2	0	48	84.3	110.5	127.7	117.8	68.4	108.1	135.2	92.625	107.375	1.15924	0.534397
Q9D1D4	Transmembrane emp24 domain-containing protein 10 OS=Mus musculus OX=10090 GN=Tmed10 PE=1 SV=1	6	6	2	4	4	3	5	2	3	6	0	87.8	90.1	91.4	101.2	113.8	104.1	99.3	112.2	92.625	107.35	1.15897	0.0172995
O88487	Cytoplasmic dynein 1 intermediate chain 2 OS=Mus musculus OX=10090 GN=Dync1i2 PE=1 SV=1	10	10	7	5	7	5	8	6	6	7	0	84.8	94.6	87.2	103.9	108.3	116.1	99.6	105.3	92.625	107.325	1.1587	0.0369673
Q9JIW9	Ras-related protein Ral-B OS=Mus musculus OX=10090 GN=Ralb PE=1 SV=1	8	2	5	4	5	4	7	2	5	5	0	88.2	94.1	90.9	97.4	109	111.2	106.3	102.8	92.65	107.325	1.15839	0.00158144
Q9D3A9	Protein tweety homolog 1 OS=Mus musculus OX=10090 GN=Ttyh1 PE=1 SV=1	6	6	3	2	2	2	2	1	4	3	0	106.7	87.5	106.3	70.1	107.1	100.4	102.6	119.2	92.65	107.325	1.15839	0.18124
P24369	Peptidyl-prolyl cis-trans isomerase B OS=Mus musculus OX=10090 GN=Ppib PE=1 SV=2	10	10	8	7	7	5	8	3	6	7	0	94.6	88.9	96.9	90.3	107.3	97.2	113.1	111.7	92.675	107.325	1.15808	0.0110874
Q9JL26	Formin-like protein 1 OS=Mus musculus OX=10090 GN=Fmnl1 PE=1 SV=1	4	4	1	1	1		2	1		2	0	91.3	101.5	88.2	89.7	109.8	85.9	111.5	122.1	92.675	107.325	1.15808	0.124744
P59648	FXYD domain-containing ion transport regulator 7 OS=Mus musculus OX=10090 GN=Fxyd7 PE=3 SV=1	2	2	1	1	1		1	1	1	1	0	92.7	93.2	85.8	99.1	90.8	170.2	65.9	102.4	92.7	107.325	1.15777	0.539134
Q8BQP9	Regulator of G-protein signaling 7-binding protein OS=Mus musculus OX=10090 GN=Rgs7bp PE=1 SV=1	3	3	2	2	1	1	2	1	2	1	0	97	78.6	101	94.2	89.3	145.9	96.7	97.3	92.7	107.3	1.1575	0.333645
Q9WUM3	Coronin-1B OS=Mus musculus OX=10090 GN=Coro1b PE=1 SV=1	11	11	9	7	8	6	8	7	9	7	0	85.7	105.5	86.9	92.9	96.2	144	101.1	87.7	92.75	107.25	1.15633	0.319169
P51855	Glutathione synthetase OS=Mus musculus OX=10090 GN=Gss PE=1 SV=1	3	3	2	3	3	3	1		3	2	0	72.7	112.9	89.4	96.2	86.1	177.4	107	58.4	92.8	107.225	1.15544	0.609107
O70492	Sorting nexin-3 OS=Mus musculus OX=10090 GN=Snx3 PE=1 SV=3	5	4	3	2	3	4	2	4	3	3	0	86.3	95	95.3	94.6	104.1	118.4	99.8	106.5	92.8	107.2	1.15517	0.0192029
Q9CPR4	60S ribosomal protein L17 OS=Mus musculus OX=10090 GN=Rpl17 PE=1 SV=3	6	6	4	4	4	5	4	3	4	5	0	87	93.2	94.1	96.9	98	136.3	100.5	93.9	92.8	107.175	1.1549	0.20151
Q9EP69	Phosphatidylinositide phosphatase SAC1 OS=Mus musculus OX=10090 GN=Sacm1l PE=1 SV=1	12	12	7	7	6	5	5	4	8	6	0	106.2	88	86.9	90.1	113.5	115	96	104.2	92.8	107.175	1.1549	0.0633473
Q9EQI8	39S ribosomal protein L46, mitochondrial OS=Mus musculus OX=10090 GN=Mrpl46 PE=1 SV=1	2	2	1	1	1	2	2		1	2	0	173.3	202.8	76		173.2			174.7	150.7	173.95	1.15428	0.670357
Q9DBG6	Dolichyl-diphosphooligosaccharide--protein glycosyltransferase subunit 2 OS=Mus musculus OX=10090 GN=Rpn2 PE=1 SV=1	12	12	6	8	7	6	6	2	5	8	0	78.1	94.8	88.8	109.7	124.6	68	101.1	134.9	92.85	107.15	1.15401	0.412494
O88448	Kinesin light chain 2 OS=Mus musculus OX=10090 GN=Klc2 PE=1 SV=1	11	7	7	7	6	6	6	2	6	7	4	114.1	86.3	79.9	91.1	112.8	122	104.1	89.7	92.85	107.15	1.15401	0.207762
Q64336	T-box brain protein 1 OS=Mus musculus OX=10090 GN=Tbr1 PE=1 SV=2	3	3	1			1			2		0	116.1	80.5	78.3	96.6	94.6	137.4	98.3	98.3	92.875	107.15	1.1537	0.327032
P11531	Dystrophin OS=Mus musculus OX=10090 GN=Dmd PE=1 SV=3	5	4	2	2	1	2	3		1	1	0	102.3	91.6	92.7	85	124.7	97.5	103.1	103.1	92.9	107.1	1.15285	0.088504
Q9D1R9	60S ribosomal protein L34 OS=Mus musculus OX=10090 GN=Rpl34 PE=1 SV=2	5	5	3	4	4	1	4	2	3	4	0	85.9	96.5	92.2	97	93	142.1	101.4	91.9	92.9	107.1	1.15285	0.286243
Q9CRD2	ER membrane protein complex subunit 2 OS=Mus musculus OX=10090 GN=Emc2 PE=1 SV=1	3	3	2	2	2	2	2	2	2	2	0	84.3	105.2	88.3	93.8	84.3	123.7	97.6	122.7	92.9	107.075	1.15258	0.23382
P57746	V-type proton ATPase subunit D OS=Mus musculus OX=10090 GN=Atp6v1d PE=1 SV=1	13	13	11	12	10	9	10	9	10	11	0	92.3	91.1	97	91.3	105.7	112.1	105.3	105.2	92.925	107.075	1.15227	0.000628472
Q9DBR1	5'-3' exoribonuclease 2 OS=Mus musculus OX=10090 GN=Xrn2 PE=1 SV=1	2	2	1	1	1				1	2	0	84.8	104	87.8	95.1	86.8	120.6	87.4	133.5	92.925	107.075	1.15227	0.303645
Q9CQR2	40S ribosomal protein S21 OS=Mus musculus OX=10090 GN=Rps21 PE=1 SV=1	2	2	2	2	2	2	2			2	0	104	85.4	88.5	93.9	97.9	108.5	111.9	109.9	92.95	107.05	1.15169	0.0336405
O35598	Disintegrin and metalloproteinase domain-containing protein 10 OS=Mus musculus OX=10090 GN=Adam10 PE=1 SV=2	2	2	1	1	1		1	1	2	1	0	93.9	86.2	95.1	96.6	114.6	95.2	115	103.4	92.95	107.05	1.15169	0.0377582
Q8BIG7	Catechol O-methyltransferase domain-containing protein 1 OS=Mus musculus OX=10090 GN=Comtd1 PE=1 SV=1	5	5	3	3	2	1	1	1	2	3	0	89.1	93	100.4	89.3	103.6	121.9	100.2	102.5	92.95	107.05	1.15169	0.0469377
P57784	U2 small nuclear ribonucleoprotein A' OS=Mus musculus OX=10090 GN=Snrpa1 PE=1 SV=2	4	4	2	1	1	2	2	1	3	2	0	88.8	85.2	99.1	98.7	110.5	117.4	94.1	106.2	92.95	107.05	1.15169	0.0578269
B1AY13	Ubiquitin carboxyl-terminal hydrolase 24 OS=Mus musculus OX=10090 GN=Usp24 PE=1 SV=1	2	1	2	2	1	1	2			1	0	125.8	121	68.8		183.9	19.8	162.4	118.4	105.2	121.125	1.15138	0.741792
Q8C3F2	Constitutive coactivator of PPAR-gamma-like protein 2 OS=Mus musculus OX=10090 GN=Fam120c PE=1 SV=3	4	3	3	1	2	1	3		1	3	0	92.1	93.3	105	81.4	104.7	93.6	126.9	102.8	92.95	107	1.15116	0.151572
Q6URW6	Myosin-14 OS=Mus musculus OX=10090 GN=Myh14 PE=1 SV=1	24	13	9	10	9	8	15	8	14	9	0	98.5	98.6	85.5	89.4	109	101.4	122.2	95.5	93	107.025	1.15081	0.0792176
O09172	Glutamate--cysteine ligase regulatory subunit OS=Mus musculus OX=10090 GN=Gclm PE=1 SV=1	3	3	1	2	2	1	1	1	1	1	0	66.6	89.5	97.3	118.6	136.6	78.8	108.5	104.2	93	107.025	1.15081	0.413903
Q9D0L8	mRNA cap guanine-N7 methyltransferase OS=Mus musculus OX=10090 GN=Rnmt PE=1 SV=1	7	7	4	5	6	6	5	4	6	6	0	99.7	78	91	103.3	103.7	134.8	95.4	94	93	106.975	1.15027	0.253173
Q91ZA3	Propionyl-CoA carboxylase alpha chain, mitochondrial OS=Mus musculus OX=10090 GN=Pcca PE=1 SV=2	17	16	7	13	10	5	9	5	11	9	1	83.1	89.5	100.5	99	109.4	107	108.6	103	93.025	107	1.15023	0.0182664
Q80ZJ6	Protein zer-1 homolog OS=Mus musculus OX=10090 GN=Zer1 PE=1 SV=1	3	3		1		1	1		3	1	0	96.2	77.3	72.4	126.2	124.1	54.8	137.3	111.7	93.025	106.975	1.14996	0.547161
Q80Y81	Zinc phosphodiesterase ELAC protein 2 OS=Mus musculus OX=10090 GN=Elac2 PE=1 SV=1	2	2		1					1	1	0	84.4	109.9	87.5	90.4	150.9	44.6	121.1	111.3	93.05	106.975	1.14965	0.569623
O88291	DBIRD complex subunit ZNF326 OS=Mus musculus OX=10090 GN=Znf326 PE=1 SV=1	2	2	2	1		1			1		0	95.8	89.9	96.2	90.3	99.4	120.9	96.2	111.3	93.05	106.95	1.14938	0.0573266
P35980	60S ribosomal protein L18 OS=Mus musculus OX=10090 GN=Rpl18 PE=1 SV=3	5	5	4	4	4	4	3	2	3	4	0	95.2	85	94.5	97.5	106.7	109	102	110.1	93.05	106.95	1.14938	0.00554408
P35550	rRNA 2'-O-methyltransferase fibrillarin OS=Mus musculus OX=10090 GN=Fbl PE=1 SV=2	4	4	2	1		1	2	1	3	1	0	74.8	102.4	97.4	97.6	112.8	95.2	108.8	111	93.05	106.95	1.14938	0.108338
Q69ZR2	E3 ubiquitin-protein ligase HECTD1 OS=Mus musculus OX=10090 GN=Hectd1 PE=1 SV=2	4	4	1	1	2		1				0	100.1	100.4	89.1	82.6	97.4	132.9	101.1	96.3	93.05	106.925	1.14911	0.204571
P53026	60S ribosomal protein L10a OS=Mus musculus OX=10090 GN=Rpl10a PE=1 SV=3	9	9	6	6	7	7	7	4	6	7	0	90.9	90.7	96.3	94.4	100.4	123	98.2	106.1	93.075	106.925	1.1488	0.0534442
Q9CS84	Neurexin-1 OS=Mus musculus OX=10090 GN=Nrxn1 PE=1 SV=3	18	15	6	7	6	6	6	11	7	6	2	99.1	79.5	91.9	101.8	108.4	105.9	104.9	108.4	93.075	106.9	1.14854	0.034155
Q9JHR7	Insulin-degrading enzyme OS=Mus musculus OX=10090 GN=Ide PE=1 SV=1	4	4	2	1		2	1		4	1	0	94.2	88.5	85.3	104.4	95	37.4	156.8	138.5	93.1	106.925	1.1485	0.625432
P0C192	Leucine-rich repeat-containing protein 4B OS=Mus musculus OX=10090 GN=Lrrc4b PE=1 SV=1	4	4	1	2	2	2	2	1	4	2	0	126.6	119.5	65.4	60.9	139.5	97.1	134.9	56.2	93.1	106.925	1.1485	0.614539
Q8CGM1	Adhesion G protein-coupled receptor B2 OS=Mus musculus OX=10090 GN=Adgrb2 PE=1 SV=2	2	1		1		1					0	70.8	82.1	99.4	120.1	84.1	168.5	94.7	80.3	93.1	106.9	1.14823	0.576515
Q80VD1	Protein FAM98B OS=Mus musculus OX=10090 GN=Fam98b PE=1 SV=1	6	6	5	6	4	4	5	1	6	5	0	89	93.4	95.2	94.8	106.3	112.5	101.3	107.5	93.1	106.9	1.14823	0.00220739
P12970	60S ribosomal protein L7a OS=Mus musculus OX=10090 GN=Rpl7a PE=1 SV=2	14	13	9	9	11	11	10	6	9	9	0	83.2	91	99.2	99.1	104.3	110.9	101.3	111	93.125	106.875	1.14765	0.0229958
Q6ZWN5	40S ribosomal protein S9 OS=Mus musculus OX=10090 GN=Rps9 PE=1 SV=3	14	14	10	9	9	7	9	3	8	7	0	93.4	87.9	95	96.2	97.3	124.8	104	101.4	93.125	106.875	1.14765	0.0752809
Q62442	Vesicle-associated membrane protein 1 OS=Mus musculus OX=10090 GN=Vamp1 PE=1 SV=1	4	3	3	3	3	4	3	3	3	4	0	92.5	84.8	83.7	111.5	88.9	99.9	112.5	126.2	93.125	106.875	1.14765	0.2303
P49443	Protein phosphatase 1A OS=Mus musculus OX=10090 GN=Ppm1a PE=1 SV=1	7	7	4	5	4	5	5	2	4	4	0	92.7	97.7	98.4	83.7	89.1	155.6	89.8	93	93.125	106.875	1.14765	0.439532
Q9D4H8	Cullin-2 OS=Mus musculus OX=10090 GN=Cul2 PE=1 SV=2	9	9	6	4	7	4	5		5	5	0	80.8	71.7	107.8	112.2	106.7	148.8	102.7	69.3	93.125	106.875	1.14765	0.498635
Q8R1B4	Eukaryotic translation initiation factor 3 subunit C OS=Mus musculus OX=10090 GN=Eif3c PE=1 SV=1	12	12	6	7	3	6	6	2	10	10	0	91.8	92.2	93.6	94.9	102.7	123.5	97.3	103.9	93.125	106.85	1.14738	0.05505
P62264	40S ribosomal protein S14 OS=Mus musculus OX=10090 GN=Rps14 PE=1 SV=3	5	5	4	4	3	3	3	5	3	3	0	93.2	92	94.2	93.1	97.1	129.3	94.5	106.5	93.125	106.85	1.14738	0.13411
Q9D1A2	Cytosolic non-specific dipeptidase OS=Mus musculus OX=10090 GN=Cndp2 PE=1 SV=1	20	20	12	16	11	11	15	4	12	12	0	96	97.8	94.6	84.2	108.8	96.9	110.7	111	93.15	106.85	1.14707	0.0233695
P07310	Creatine kinase M-type OS=Mus musculus OX=10090 GN=Ckm PE=1 SV=1	3	1	3	3	3	3	3		3	3	0	133	126.6	80.4	32.7	189.8	1.1	109.8	126.7	93.175	106.85	1.14677	0.774544
O88746	Target of Myb protein 1 OS=Mus musculus OX=10090 GN=Tom1 PE=1 SV=1	7	7	2	5	6	5	5		5	3	0	93.2	95.3	94.2	90.1	117.8	80.7	108.3	120.5	93.2	106.825	1.14619	0.187515
Q3V3R1	Monofunctional C1-tetrahydrofolate synthase, mitochondrial OS=Mus musculus OX=10090 GN=Mthfd1l PE=1 SV=2	12	11	7	7	6	7	6	5	7	4	0	93.2	83.1	95.7	100.7	92.1	143.2	94.8	97	93.175	106.775	1.14596	0.326562
O35633	Vesicular inhibitory amino acid transporter OS=Mus musculus OX=10090 GN=Slc32a1 PE=1 SV=3	13	12	10	9	10	10	10	7	11	11	0	91.4	96.9	95.4	89.1	106.9	104.9	112.2	103.2	93.2	106.8	1.14592	0.00215584
Q66X19	NACHT, LRR and PYD domains-containing protein 4E OS=Mus musculus OX=10090 GN=Nlrp4e PE=2 SV=2	2	2			1					1	0	76.8	108.3	99.2	88.6	95.1	109.4	112.9	109.7	93.225	106.775	1.14535	0.135933
P61028	Ras-related protein Rab-8B OS=Mus musculus OX=10090 GN=Rab8b PE=1 SV=1	11	5	11	10	9	9	11	5	10	10	2	92.9	100.5	80.8	98.7	104.8	126.7	95.9	99.6	93.225	106.75	1.14508	0.150406
Q9CYH2	Peroxiredoxin-like 2A OS=Mus musculus OX=10090 GN=Prxl2a PE=1 SV=2	7	7	5	6	6	3	6	3	5	5	0	84.7	102.4	91.8	94.1	105.5	110.1	114.9	96.6	93.25	106.775	1.14504	0.044444
P62702	40S ribosomal protein S4, X isoform OS=Mus musculus OX=10090 GN=Rps4x PE=1 SV=2	18	18	13	14	17	14	11	8	12	14	0	90.4	91.7	91.5	99.4	93.8	140.1	93.1	100.1	93.25	106.775	1.14504	0.280635
O88531	Palmitoyl-protein thioesterase 1 OS=Mus musculus OX=10090 GN=Ppt1 PE=1 SV=2	3	3	1	2	2	1	2		2	2	0	94.1	103.2	81.4	94.4	103.9	132.6	89.8	100.5	93.275	106.7	1.14393	0.235443
Q8R4H2	Rho guanine nucleotide exchange factor 12 OS=Mus musculus OX=10090 GN=Arhgef12 PE=1 SV=2	4	4	1		1	1			4	2	0	90.1	93.6	97.7	91.8	117.9	99.8	116.8	92.4	93.3	106.725	1.14389	0.0854926
Q569Z6	Thyroid hormone receptor-associated protein 3 OS=Mus musculus OX=10090 GN=Thrap3 PE=1 SV=1	4	3	2	3	1	1	1		1	3	1	94.8	70.6	116.5	91.4	116.5	90.5	111.9	107.8	93.325	106.675	1.14305	0.269614
O54916	RalBP1-associated Eps domain-containing protein 1 OS=Mus musculus OX=10090 GN=Reps1 PE=1 SV=2	5	3	1	2	1	2	2	1	3	1	2	96.9	82.4	95.2	98.9	92.3	146.7	93	94.6	93.35	106.65	1.14247	0.374603
Q9WVA2	Mitochondrial import inner membrane translocase subunit Tim8 A OS=Mus musculus OX=10090 GN=Timm8a1 PE=1 SV=1	2	2	1	1	1	1	2		1	1	0	88.3	80.2	98.5	106.5	112.4	99.2	96.5	118.5	93.375	106.65	1.14217	0.139623
Q9CZM2	60S ribosomal protein L15 OS=Mus musculus OX=10090 GN=Rpl15 PE=1 SV=4	9	9	5	7	5	5	4	3	4	6	0	94.7	96.6	90.9	91.3	101.1	117.8	96.6	111.1	93.375	106.65	1.14217	0.0374447
Q8JZQ9	Eukaryotic translation initiation factor 3 subunit B OS=Mus musculus OX=10090 GN=Eif3b PE=1 SV=1	7	7	3	1	1	2	1	2	2	4	0	85.3	77.2	106.6	104.4	95.6	122.3	96.5	112	93.375	106.6	1.14163	0.22041
Q99MR6	Serrate RNA effector molecule homolog OS=Mus musculus OX=10090 GN=Srrt PE=1 SV=1	5	5	3	2	4	2	2		3	3	0	73.3	95.4	105.9	99	112.5	115.1	89.4	109.4	93.4	106.6	1.14133	0.199552
Q8VDJ3	Vigilin OS=Mus musculus OX=10090 GN=Hdlbp PE=1 SV=1	6	6	4	2	1	2	2	3	3	2	0	90.3	88.9	97.2	97.2	107.4	116.6	99.9	102.4	93.4	106.575	1.14106	0.022118
Q9D1M0	Protein SEC13 homolog OS=Mus musculus OX=10090 GN=Sec13 PE=1 SV=3	3	3	2	2	2	2	2	1	1	3	0	121.3	85.2	77	90.2	64.1	118.2	140.6	103.5	93.425	106.6	1.14102	0.509198
P41105	60S ribosomal protein L28 OS=Mus musculus OX=10090 GN=Rpl28 PE=1 SV=2	8	8	3	5	5	4	6	5	7	5	0	96.4	115.4	76.5	85.4	85.3	152	109.6	79.5	93.425	106.6	1.14102	0.502796
Q8BY89	Choline transporter-like protein 2 OS=Mus musculus OX=10090 GN=Slc44a2 PE=1 SV=2	7	7			1	3	1	2	1	2	0	82.5	87.1	87.2	117.1	98.1	136.7	100	91.3	93.475	106.525	1.13961	0.352714
Q6KCD5	Nipped-B-like protein OS=Mus musculus OX=10090 GN=Nipbl PE=1 SV=1	2	2	1		1						0	98.8	82.4	95.4	97.3	94	153.5	83.2	95.3	93.475	106.5	1.13934	0.455688
Q5U458	DnaJ homolog subfamily C member 11 OS=Mus musculus OX=10090 GN=Dnajc11 PE=1 SV=2	10	10	7	4	6	5	7	2	8	7	0	71.7	125.4	96.6	80.3	91.9	149.6	125.8	58.8	93.5	106.525	1.1393	0.59306
P60867	40S ribosomal protein S20 OS=Mus musculus OX=10090 GN=Rps20 PE=1 SV=1	4	4	2	2	3	3	3	4	2	3	0	100.7	84.6	94.1	94.6	97.1	130	91.9	106.9	93.5	106.475	1.13877	0.202386
A2AKG8	Focadhesin OS=Mus musculus OX=10090 GN=Focad PE=1 SV=1	3	2	1	1	3	1	1	1	1	1	0	166.1	159	70.9	35.6	101.4		140.9	126	107.9	122.767	1.13778	0.72225
Q69ZK0	Phosphatidylinositol 3,4,5-trisphosphate-dependent Rac exchanger 1 protein OS=Mus musculus OX=10090 GN=Prex1 PE=1 SV=2	9	8	2	1	2	2	6	1	2	3	0	74.6	99	98.4	102.2	107.4	114.2	116.6	87.5	93.55	106.425	1.13763	0.210126
P84099	60S ribosomal protein L19 OS=Mus musculus OX=10090 GN=Rpl19 PE=1 SV=1	3	3	3	3	2	2	3	2	2	3	0	94.8	101.7	86.7	91.1	94.7	139	92.4	99.7	93.575	106.45	1.13759	0.302126
Q05AA6	Dystrophin-related protein 2 OS=Mus musculus OX=10090 GN=Drp2 PE=1 SV=1	2	2	1	1			1	1	1		0	127.8	186.1	76.7	41.1	102.1		155.5	110.7	107.925	122.767	1.13752	0.724635
P83917	Chromobox protein homolog 1 OS=Mus musculus OX=10090 GN=Cbx1 PE=1 SV=1	2	1	1	1		1	2		2		0	142.5	185.3	42.4	61.5	126.7		161.3	80.3	107.925	122.767	1.13752	0.752003
Q8R0H9	ADP-ribosylation factor-binding protein GGA1 OS=Mus musculus OX=10090 GN=Gga1 PE=1 SV=1	5	4	3	3	2	3	2		3	3	0	135.8	162.2	74	59.8	114.1		121.2	133	107.95	122.767	1.13725	0.634877
Q6ZQ93	Ubiquitin carboxyl-terminal hydrolase 34 OS=Mus musculus OX=10090 GN=Usp34 PE=1 SV=3	3	3	2		2	1	1		1	1	0	123.2	87.7	125.4	95.6	131		116.6	120.6	107.975	122.733	1.13668	0.269294
P61957	Small ubiquitin-related modifier 2 OS=Mus musculus OX=10090 GN=Sumo2 PE=1 SV=1	2	2	1	2	2	1	2	2	2	2	0	94.3	94.9	92.5	92.7	106.8	121	98.9	98.8	93.6	106.375	1.13649	0.0511292
Q99KK2	N-acylneuraminate cytidylyltransferase OS=Mus musculus OX=10090 GN=Cmas PE=1 SV=2	5	5	4	4	3	3	3	2	3	4	0	93	87.8	96.2	97.5	105.2	114.3	101.2	104.8	93.625	106.375	1.13618	0.0111866
Q8K3W0	BRISC and BRCA1-A complex member 2 OS=Mus musculus OX=10090 GN=Babam2 PE=1 SV=2	2	2			1	2		1	1	1	0	95.6	96.2	87.8	94.9	99.5	137	89.8	99.2	93.625	106.375	1.13618	0.275809
Q61545	RNA-binding protein EWS OS=Mus musculus OX=10090 GN=Ewsr1 PE=1 SV=2	2	2	2	2	2	2	2	2	2	2	0	99.9	88.7	94.5	91.5	97.7	130	97.5	100.3	93.65	106.375	1.13588	0.174187
P47753	F-actin-capping protein subunit alpha-1 OS=Mus musculus OX=10090 GN=Capza1 PE=1 SV=4	10	6	6	4	7	7	6	2	6	9	0	85.8	97.2	99.5	92.1	106.5	90.5	107.1	121.3	93.65	106.35	1.13561	0.119093
Q9CX00	IST1 homolog OS=Mus musculus OX=10090 GN=Ist1 PE=1 SV=1	3	3	2	2	1	1	1	1	2	1	0	87	92.2	92.1	103.3	92.3	127.2	93.7	112.1	93.65	106.325	1.13534	0.207671
Q9JII6	Alcohol dehydrogenase [NADP(+)] OS=Mus musculus OX=10090 GN=Akr1a1 PE=1 SV=3	12	11	7	7	6	6	9	8	8	7	1	95.2	93.8	91.6	94.1	109.8	114	113.6	87.9	93.675	106.325	1.13504	0.0897953
Q9R020	Zinc finger Ran-binding domain-containing protein 2 OS=Mus musculus OX=10090 GN=Zranb2 PE=1 SV=2	2	2	1	1							0	151.1	179.3	10.2	91.7	107.2		114.1	146.4	108.075	122.567	1.13409	0.762354
O35215	D-dopachrome decarboxylase OS=Mus musculus OX=10090 GN=Ddt PE=1 SV=3	6	6	4	4	1	4	3	2	3	2	0	97.9	95	88.5	93.5	109.5	107.1	102.7	105.8	93.725	106.275	1.1339	0.0020585
Q9D2N4	Dystrobrevin alpha OS=Mus musculus OX=10090 GN=Dtna PE=1 SV=2	10	10	2	3	3	4	7	2	4	4	0	92.3	98.5	87.5	96.6	111.3	104.3	105.9	103.6	93.725	106.275	1.1339	0.00582882
P58021	Transmembrane 9 superfamily member 2 OS=Mus musculus OX=10090 GN=Tm9sf2 PE=1 SV=1	6	6	3	1	1	2		2	3	2	0	86.4	78.8	98.8	110.9	92.3	141	102	89.8	93.725	106.275	1.1339	0.398447
P62918	60S ribosomal protein L8 OS=Mus musculus OX=10090 GN=Rpl8 PE=1 SV=2	10	10	7	6	8	5	7	4	8	7	0	95.3	101.1	90.4	88.3	99.1	129.7	93.2	103	93.775	106.25	1.13303	0.195273
O08842	GDNF family receptor alpha-2 OS=Mus musculus OX=10090 GN=Gfra2 PE=1 SV=2	8	7	4	4	6	3	3	2	3	3	1	89.7	95.2	93.6	96.6	94.2	146.3	94.5	89.9	93.775	106.225	1.13276	0.391401
O35099	Mitogen-activated protein kinase kinase kinase 5 OS=Mus musculus OX=10090 GN=Map3k5 PE=1 SV=3	2	2			1					1	0	88.6	88.2	104.4	93.9	97.6	115.4	100.8	111	93.775	106.2	1.1325	0.0697707
Q6ZPU9	KIF1-binding protein OS=Mus musculus OX=10090 GN=Kif1bp PE=1 SV=2	3	3	2	2	1	3	3	1	2	1	0	95.1	92.3	88.6	99.1	108.1	88	118.6	110.1	93.775	106.2	1.1325	0.119583
P62281	40S ribosomal protein S11 OS=Mus musculus OX=10090 GN=Rps11 PE=1 SV=3	8	8	7	5	7	6	7	4	5	7	0	93	89.4	95.6	97.2	100.3	127.7	93.3	103.6	93.8	106.225	1.13246	0.156144
P40237	CD82 antigen OS=Mus musculus OX=10090 GN=Cd82 PE=1 SV=1	4	4	3	4	3	4	4	1	4	3	0	76.8	100.1	91	107.2	117.4	104.4	108.3	94.6	93.775	106.175	1.13223	0.175839
Q9QZF2	Glypican-1 OS=Mus musculus OX=10090 GN=Gpc1 PE=1 SV=1	6	6	4	5	4	4	3	3	4	4	0	100.5	91.4	95.3	87.9	103.4	121	107.9	92.4	93.775	106.175	1.13223	0.105294
Q9JHI5	Isovaleryl-CoA dehydrogenase, mitochondrial OS=Mus musculus OX=10090 GN=Ivd PE=1 SV=1	8	8	5	5	7	5	5	5	8	6	0	90.6	87.4	100.5	96.8	111.5	93.7	116.8	102.8	93.825	106.2	1.13189	0.0795351
Q9JMG1	Endothelial differentiation-related factor 1 OS=Mus musculus OX=10090 GN=Edf1 PE=1 SV=1	2	2	1						2	1	0	77.5	108.1	91.6	98.1	96.8	141.6	99.7	86.7	93.825	106.2	1.13189	0.401698
Q8VIJ6	Splicing factor, proline- and glutamine-rich OS=Mus musculus OX=10090 GN=Sfpq PE=1 SV=1	19	18	14	14	16	13	15	7	12	14	1	96.2	95.6	95.6	87.9	100.4	121.1	98.5	104.5	93.825	106.125	1.1311	0.0672038
P10518	Delta-aminolevulinic acid dehydratase OS=Mus musculus OX=10090 GN=Alad PE=1 SV=1	5	5	3	5	3	3	4	2	4	4	0	97.7	90.9	94.2	92.5	103.6	116	95.9	109	93.825	106.125	1.1311	0.0338259
P25911	Tyrosine-protein kinase Lyn OS=Mus musculus OX=10090 GN=Lyn PE=1 SV=4	4	1	3	4	3	2	3	1	3	3	0	81.2	96.7	102.2	95.3	85.9	141.3	99.5	97.9	93.85	106.15	1.13106	0.377262
Q6NZB0	DnaJ homolog subfamily C member 8 OS=Mus musculus OX=10090 GN=Dnajc8 PE=1 SV=2	4	4	3	1	1	2	1		2	1	0	92.9	81.8	105	95.8	114.3	103	105.1	102.1	93.875	106.125	1.13049	0.068966
Q99K51	Plastin-3 OS=Mus musculus OX=10090 GN=Pls3 PE=1 SV=3	14	9	9	7	7	9	7	4	7	8	5	94.4	82	97.5	101.7	112.6	103.1	103.3	105.4	93.9	106.1	1.12993	0.0436441
Q9DCM2	Glutathione S-transferase kappa 1 OS=Mus musculus OX=10090 GN=Gstk1 PE=1 SV=3	2	2	2	2	2	2	2	1	2	1	0	89.2	104.1	95.8	86.5	108.8	72.9	128.4	114.2	93.9	106.075	1.12966	0.365512
Q99KQ4	Nicotinamide phosphoribosyltransferase OS=Mus musculus OX=10090 GN=Nampt PE=1 SV=1	11	11	6	6	5	6	5	5	5	5	0	89.7	84	101	101	115.5	100.6	93.5	114.8	93.925	106.1	1.12962	0.127606
P09671	Superoxide dismutase [Mn], mitochondrial OS=Mus musculus OX=10090 GN=Sod2 PE=1 SV=3	10	10	8	8	9	7	7	8	7	10	0	91.7	97.4	93.4	93.2	105	115.1	104	100.2	93.925	106.075	1.12936	0.0118317
O35495	Cyclin-dependent kinase 14 OS=Mus musculus OX=10090 GN=Cdk14 PE=1 SV=2	6	5	2	2	2	5	3	2	4	2	0	86.4	75.8	77.3	136.2	103.7	120.8	97	102.8	93.925	106.075	1.12936	0.453926
P17809	Solute carrier family 2, facilitated glucose transporter member 1 OS=Mus musculus OX=10090 GN=Slc2a1 PE=1 SV=4	6	6	5	3	3	3	4	3	4	3	0	99.5	85.5	96.2	94.5	110.6	113.7	94.6	105.4	93.925	106.075	1.12936	0.0563567
Q9CQH7	Transcription factor BTF3 homolog 4 OS=Mus musculus OX=10090 GN=Btf3l4 PE=1 SV=1	4	3	4	4	4	3	2	1	3	4	1	96.1	93.6	91.9	94.1	94.4	124.8	103.2	101.9	93.925	106.075	1.12936	0.114916
Q9D173	Mitochondrial import receptor subunit TOM7 homolog OS=Mus musculus OX=10090 GN=Tomm7 PE=3 SV=1	3	3	2	2	1	1	2	2	2	1	0	102	76.1	102.5	95.1	100.3	133.1	91.3	99.6	93.925	106.075	1.12936	0.316165
P47934	Carnitine O-acetyltransferase OS=Mus musculus OX=10090 GN=Crat PE=1 SV=3	6	6	1	2	2	3	1	2	2	2	0	76.4	106.2	100	93.2	104.9	106.6	112	100.8	93.95	106.075	1.12906	0.126211
Q91WC3	Long-chain-fatty-acid--CoA ligase 6 OS=Mus musculus OX=10090 GN=Acsl6 PE=1 SV=1	23	22	18	18	17	17	17	10	18	17	1	105	91.8	94.3	84.7	105.6	98.3	117.6	102.7	93.95	106.05	1.12879	0.086018
Q8R1N4	NudC domain-containing protein 3 OS=Mus musculus OX=10090 GN=Nudcd3 PE=1 SV=3	6	5	3	1	1	2	3	1	2	3	0	104.4	98.2	92.1	81.1	98.8	89.9	125.9	109.6	93.95	106.05	1.12879	0.23649
Q8JZZ7	Adhesion G protein-coupled receptor L2 OS=Mus musculus OX=10090 GN=Adgrl2 PE=1 SV=3	3	2		1	1	3	1			1	0	83.1	87	104.3	101.6	97.1	126.2	105.8	95	94	106.025	1.12793	0.223098
Q6P9S0	MTSS1-like protein OS=Mus musculus OX=10090 GN=Mtss1l PE=1 SV=1	2	2	1	1			1			1	0	133	111	88.9	100.6	120.5		103.3	142.7	108.375	122.167	1.12726	0.38897
P32883	GTPase KRas OS=Mus musculus OX=10090 GN=Kras PE=1 SV=1	8	1	7	7	7	6	8	3	8	8	0	90.5	98.8	94.1	92.7	102.8	130.7	88.2	102.2	94.025	105.975	1.12709	0.23603
P07901	Heat shock protein HSP 90-alpha OS=Mus musculus OX=10090 GN=Hsp90aa1 PE=1 SV=4	54	34	50	49	48	50	48	39	48	49	22	88.2	94.7	97.4	95.8	103.5	111.6	101.3	107.5	94.025	105.975	1.12709	0.00770078
Q9R0P3	S-formylglutathione hydrolase OS=Mus musculus OX=10090 GN=Esd PE=1 SV=1	10	10	6	6	7	6	5	6	7	6	0	96.7	89.9	96.3	93.2	104.8	125	100.2	93.9	94.025	105.975	1.12709	0.134341
Q8CHT0	Delta-1-pyrroline-5-carboxylate dehydrogenase, mitochondrial OS=Mus musculus OX=10090 GN=Aldh4a1 PE=1 SV=3	9	9	3	6	4	2	2	1	6	3	0	90.8	115.8	89.2	80.3	109.2	103.1	127.1	84.5	94.025	105.975	1.12709	0.343701
Q5FWK3	Rho GTPase-activating protein 1 OS=Mus musculus OX=10090 GN=Arhgap1 PE=1 SV=1	13	12	9	8	7	11	10	7	9	10	0	93.2	97.2	91.1	94.6	96	131.4	102.3	94.1	94.025	105.95	1.12683	0.222155
Q9D924	Iron-sulfur cluster assembly 1 homolog, mitochondrial OS=Mus musculus OX=10090 GN=Isca1 PE=2 SV=1	3	3	2	2	3	2	1	1	2	3	0	102.6	87.6	89.8	96.2	107.3	118.5	86.5	111.3	94.05	105.9	1.126	0.172703
Q69Z99	Zinc finger protein 512 OS=Mus musculus OX=10090 GN=Znf512 PE=2 SV=2	2	2	1	1	1	1			1	2	0	88.6	95.4	93.2	99.1	94.8	111	105.4	112.5	94.075	105.925	1.12596	0.0410909
P61264	Syntaxin-1B OS=Mus musculus OX=10090 GN=Stx1b PE=1 SV=1	18	16	15	17	17	16	17	16	18	16	0	94.5	91	93.6	97.2	93.4	123.9	110	96.3	94.075	105.9	1.1257	0.14796
Q9JL62	Glycolipid transfer protein OS=Mus musculus OX=10090 GN=Gltp PE=1 SV=3	5	5			1		3	2	1	1	0	90.8	89.1	91.3	105.2	107.7	133.5	87.1	95.4	94.1	105.925	1.12566	0.314909
Q8BHN3	Neutral alpha-glucosidase AB OS=Mus musculus OX=10090 GN=Ganab PE=1 SV=1	20	20	10	11	13	11	11	7	12	14	0	94.1	97.8	93.8	90.8	104.7	96.8	110	112.1	94.125	105.9	1.1251	0.0189911
Q9WUL7	ADP-ribosylation factor-like protein 3 OS=Mus musculus OX=10090 GN=Arl3 PE=1 SV=1	8	8	4	6	4	4	5	3	7	6	0	89.7	105.9	84	96.9	102.1	122.2	115.1	84.1	94.125	105.875	1.12483	0.267337
P15388	Potassium voltage-gated channel subfamily C member 1 OS=Mus musculus OX=10090 GN=Kcnc1 PE=1 SV=1	2	2	1	2	2	2	2	1	1	1	0	81.5	81.8	94.4	118.9	122.2	103	83.7	114.6	94.15	105.875	1.12454	0.37134
P46660	Alpha-internexin OS=Mus musculus OX=10090 GN=Ina PE=1 SV=3	41	36	33	33	31	31	33	28	36	32	0	92.3	88.7	88.7	106.9	107.3	129.5	94.7	91.8	94.15	105.825	1.124	0.270108
Q9D1J3	SAP domain-containing ribonucleoprotein OS=Mus musculus OX=10090 GN=Sarnp PE=1 SV=3	3	3	2	2	1	2	1		2	2	0	100.5	103.5	97.4	75.2	127.9	77.1	108.4	109.9	94.15	105.825	1.124	0.381321
P24668	Cation-dependent mannose-6-phosphate receptor OS=Mus musculus OX=10090 GN=M6pr PE=1 SV=1	4	4		1	1		2	1	1	3	0	81.8	109	81.3	104.6	93	127.4	102.6	100.4	94.175	105.85	1.12397	0.307758
P31648	Sodium- and chloride-dependent GABA transporter 1 OS=Mus musculus OX=10090 GN=Slc6a1 PE=1 SV=2	7	7	7	5	6	6	6	4	7	7	0	101.9	86.3	91.1	97.5	109.1	100.2	107	106.9	94.2	105.8	1.12314	0.0260243
P21981	Protein-glutamine gamma-glutamyltransferase 2 OS=Mus musculus OX=10090 GN=Tgm2 PE=1 SV=4	6	6	2	3	2	1	1	2	2	2	0	90.9	100.1	92.7	93.1	112.8	76.9	109.5	124	94.2	105.8	1.12314	0.303996
Q9CWF2	Tubulin beta-2B chain OS=Mus musculus OX=10090 GN=Tubb2b PE=1 SV=1	31	1	29	28	28	27	27	21	29	29	0	92.1	92.5	97.8	94.5	113.1	102.2	105.8	102	94.225	105.775	1.12258	0.00727916
Q62446	Peptidyl-prolyl cis-trans isomerase FKBP3 OS=Mus musculus OX=10090 GN=Fkbp3 PE=1 SV=2	5	5	3	3	3	3	4	3	3	5	0	97.5	102.8	87.9	88.7	102.3	105.5	104.8	110.5	94.225	105.775	1.12258	0.0272983
Q3UH60	Disco-interacting protein 2 homolog B OS=Mus musculus OX=10090 GN=Dip2b PE=1 SV=1	10	10	6	5	4	5	5	3	5	5	0	94.7	97.7	80.7	103.8	95.6	135.9	94.9	96.7	94.225	105.775	1.12258	0.341193
O08795	Glucosidase 2 subunit beta OS=Mus musculus OX=10090 GN=Prkcsh PE=1 SV=1	7	7	5	5	5	7	5	5	5	6	0	93.4	99.1	95.4	89.1	104.3	106	105.4	107.4	94.25	105.775	1.12228	0.00185894
P97434	Myosin phosphatase Rho-interacting protein OS=Mus musculus OX=10090 GN=Mprip PE=1 SV=2	2	2						1		1	0	83	65.5	122.2	106.3	114.3	113.3	95.3	100.1	94.25	105.75	1.12202	0.423326
Q9D1E8	1-acyl-sn-glycerol-3-phosphate acyltransferase epsilon OS=Mus musculus OX=10090 GN=Agpat5 PE=2 SV=2	2	2	2	1	2	1	2	1	1	2	0	80.7	109.8	96.3	90.2	131.6	68	152.5	70.8	94.25	105.725	1.12175	0.624648
P45952	Medium-chain specific acyl-CoA dehydrogenase, mitochondrial OS=Mus musculus OX=10090 GN=Acadm PE=1 SV=1	8	8	4	3	1	3	6	3	3	3	0	92	95.9	95.8	93.3	94.6	118.6	105.8	103.9	94.25	105.725	1.12175	0.0627988
P83882	60S ribosomal protein L36a OS=Mus musculus OX=10090 GN=Rpl36a PE=3 SV=2	3	3	2	2	2	1	2	2	2	2	0	76.8	109.4	93.3	97.5	97.4	129.4	102.1	94	94.25	105.725	1.12175	0.31687
O70503	Very-long-chain 3-oxoacyl-CoA reductase OS=Mus musculus OX=10090 GN=Hsd17b12 PE=1 SV=1	10	10	6	6	6	5	8	2	7	5	0	97.2	90.6	96.6	92.7	117.6	63.7	123.5	118.2	94.275	105.75	1.12172	0.448892
P48318	Glutamate decarboxylase 1 OS=Mus musculus OX=10090 GN=Gad1 PE=1 SV=2	16	15	9	10	8	12	11	7	10	13	0	97.2	93.3	90.9	95.7	109.5	104.1	95.8	113.5	94.275	105.725	1.12145	0.0306231
P62301	40S ribosomal protein S13 OS=Mus musculus OX=10090 GN=Rps13 PE=1 SV=2	8	8	6	8	5	4	7	5	5	6	0	100.5	90.7	91.6	94.3	101	115.3	100.6	106	94.275	105.725	1.12145	0.0306973
Q91ZX7	Prolow-density lipoprotein receptor-related protein 1 OS=Mus musculus OX=10090 GN=Lrp1 PE=1 SV=1	36	36	19	17	18	22	19	8	19	21	0	89.5	98	93.1	96.5	107.3	118.7	97.4	99.5	94.275	105.725	1.12145	0.0690722
A2A690	Protein TANC2 OS=Mus musculus OX=10090 GN=Tanc2 PE=1 SV=1	9	9	4	4	2	3	3	2	2	4	0	85.9	87.9	98	105.3	88.7	111.5	93.9	128.8	94.275	105.725	1.12145	0.30333
Q922Y1	UBX domain-containing protein 1 OS=Mus musculus OX=10090 GN=Ubxn1 PE=1 SV=1	2	2	1	1	1	1	1		2	1	0	68.2	123.8	90.2	94.9	97	126.2	116.2	83.5	94.275	105.725	1.12145	0.471651
Q91VR8	Protein BRICK1 OS=Mus musculus OX=10090 GN=Brk1 PE=1 SV=1	4	4	1	3	2	3	3	1	3	3	0	87.1	105.9	96.6	87.6	96.5	144.7	95.2	86.4	94.3	105.7	1.12089	0.444088
Q922D8	C-1-tetrahydrofolate synthase, cytoplasmic OS=Mus musculus OX=10090 GN=Mthfd1 PE=1 SV=4	18	17	9	9	8	6	11	4	12	5	1	90.9	95.2	100.9	90.2	115.1	105.1	111.1	91.4	94.3	105.675	1.12063	0.0947125
Q99JY0	Trifunctional enzyme subunit beta, mitochondrial OS=Mus musculus OX=10090 GN=Hadhb PE=1 SV=1	14	14	8	9	11	7	9	4	12	9	0	89.3	104.1	92.9	91	109.2	102	111.5	100	94.325	105.675	1.12033	0.039819
P63276	40S ribosomal protein S17 OS=Mus musculus OX=10090 GN=Rps17 PE=1 SV=2	9	9	4	5	5	4	3	5	4	7	0	91.8	99.4	89.6	96.5	95.3	120.9	104.8	101.7	94.325	105.675	1.12033	0.101905
Q8CDG1	Piwi-like protein 2 OS=Mus musculus OX=10090 GN=Piwil2 PE=1 SV=2	2	2	1				1				0	121.3	108.5	120.9	84.1	121.5	114.6		129.2	108.7	121.767	1.12021	0.284559
Q8VH51	RNA-binding protein 39 OS=Mus musculus OX=10090 GN=Rbm39 PE=1 SV=2	3	3	1	1	2	1	1	1	1	1	0	111	34.7	121.9	109.8	111.3	82.3	107.5	121.4	94.35	105.625	1.1195	0.622287
Q99LD8	N(G),N(G)-dimethylarginine dimethylaminohydrolase 2 OS=Mus musculus OX=10090 GN=Ddah2 PE=1 SV=1	6	5	3	4	4	3	5	2	3	5	0	90.3	93.7	96.8	96.8	115	93.8	111.6	102.1	94.4	105.625	1.11891	0.0674757
A2AJI0	MAP7 domain-containing protein 1 OS=Mus musculus OX=10090 GN=Map7d1 PE=1 SV=1	9	8	5	4	6	5	4	3	4	6	1	90.1	98.1	92.8	96.6	99.9	125.4	101.8	95.2	94.4	105.575	1.11838	0.161117
Q8BGQ7	Alanine--tRNA ligase, cytoplasmic OS=Mus musculus OX=10090 GN=Aars PE=1 SV=1	33	33	22	20	17	17	23	8	18	21	0	106.5	98.4	85.1	87.7	110.5	109.4	109.6	92.8	94.425	105.575	1.11808	0.138719
Q8C0P5	Coronin-2A OS=Mus musculus OX=10090 GN=Coro2a PE=2 SV=1	4	4	3	2	3	3	1	1	2	3	0	89.3	75.4	86.5	126.6	73.5	151.9	66.7	130.1	94.45	105.55	1.11752	0.656845
P09405	Nucleolin OS=Mus musculus OX=10090 GN=Ncl PE=1 SV=2	19	19	10	11	14	10	12	7	13	15	0	87.8	94.9	96.5	98.6	115.9	97.6	111.3	97.3	94.45	105.525	1.11726	0.081717
P18572	Basigin OS=Mus musculus OX=10090 GN=Bsg PE=1 SV=2	9	9	9	8	7	8	6	4	8	7	0	98.5	93.2	90.2	96	97.5	124.8	103.4	96.4	94.475	105.525	1.11696	0.157551
P62830	60S ribosomal protein L23 OS=Mus musculus OX=10090 GN=Rpl23 PE=1 SV=1	4	4	4	3	3	4	3	1	3	3	0	100.8	87.5	94	95.6	101	99.8	96.3	125	94.475	105.525	1.11696	0.171489
P63087	Serine/threonine-protein phosphatase PP1-gamma catalytic subunit OS=Mus musculus OX=10090 GN=Ppp1cc PE=1 SV=1	16	2	13	14	13	12	13	8	13	13	0	100.8	87.1	96.2	93.8	101	124.9	92.9	103.3	94.475	105.525	1.11696	0.186248
Q9DC16	Endoplasmic reticulum-Golgi intermediate compartment protein 1 OS=Mus musculus OX=10090 GN=Ergic1 PE=1 SV=1	4	4	1	1	2	1	3		2	3	0	80.9	77.7	107.3	112	109.5	102.1	82.6	127.9	94.475	105.525	1.11696	0.423908
Q9Z2I2	Peptidyl-prolyl cis-trans isomerase FKBP1B OS=Mus musculus OX=10090 GN=Fkbp1b PE=1 SV=3	2	2	2	2	1	1	1	1	1	1	0	119.7	101.1	54.3	102.8	94.3	110.9	92.8	124	94.475	105.5	1.1167	0.513186
P16460	Argininosuccinate synthase OS=Mus musculus OX=10090 GN=Ass1 PE=1 SV=1	11	11	7	8	5	2	7	4	7	5	0	90.4	108.8	96.7	82.2	107.8	111.1	113	90.1	94.525	105.5	1.11611	0.20284
P25444	40S ribosomal protein S2 OS=Mus musculus OX=10090 GN=Rps2 PE=1 SV=3	12	12	10	6	7	10	9	5	6	10	0	95.9	92.4	93.1	96.7	100.1	121.1	95.8	104.9	94.525	105.475	1.11584	0.0996761
P47963	60S ribosomal protein L13 OS=Mus musculus OX=10090 GN=Rpl13 PE=1 SV=3	9	9	8	6	6	7	7	4	7	7	0	94.4	99.9	89.9	94	92.2	131.7	101.9	96.1	94.55	105.475	1.11555	0.279807
P60824	Cold-inducible RNA-binding protein OS=Mus musculus OX=10090 GN=Cirbp PE=1 SV=1	3	3	1	1	1	1	1	1	1	1	0	113.5	102.5	67.5	94.7	77.3	159.3	90.5	94.7	94.55	105.45	1.11528	0.618828
Q9QY76	Vesicle-associated membrane protein-associated protein B OS=Mus musculus OX=10090 GN=Vapb PE=1 SV=3	11	10	8	9	8	7	8	5	6	8	0	79.7	104.6	95.6	98.3	91	152.5	98.6	79.6	94.55	105.425	1.11502	0.546353
Q62059	Versican core protein OS=Mus musculus OX=10090 GN=Vcan PE=1 SV=2	16	16	13	13	11	11	11	5	15	11	0	95.2	94.8	88.5	99.7	110	105.7	112	94	94.55	105.425	1.11502	0.057556
Q59J78	NADH dehydrogenase [ubiquinone] 1 alpha subcomplex assembly factor 2 OS=Mus musculus OX=10090 GN=Ndufaf2 PE=1 SV=1	4	4	3	3	2	2	2		3	3	0	80.6	117.1	78.1	102.5	88.7	115.8	107.4	109.9	94.575	105.45	1.11499	0.360433
Q8BNW9	Kelch repeat and BTB domain-containing protein 11 OS=Mus musculus OX=10090 GN=Kbtbd11 PE=1 SV=3	11	11	9	8	7	5	9	9	7	6	0	87	92.4	104.4	94.5	98.6	123.2	104.4	95.4	94.575	105.4	1.11446	0.183606
Q80TV8	CLIP-associating protein 1 OS=Mus musculus OX=10090 GN=Clasp1 PE=1 SV=2	13	9	6	4	3	8	4	1	5	5	0	96.2	98	88.6	95.6	102.9	124.7	98.3	95.8	94.6	105.425	1.11443	0.168084
Q8BFS6	Serine/threonine-protein phosphatase CPPED1 OS=Mus musculus OX=10090 GN=Cpped1 PE=1 SV=1	2	2	1	1		1	1		1	1	0	102.4	95.8	103.3	76.9	125.1	63.3	117.8	115.4	94.6	105.4	1.11416	0.510786
Q62426	Cystatin-B OS=Mus musculus OX=10090 GN=Cstb PE=1 SV=1	4	4	2	3	2	3	3	1	3	2	0	99.9	86.1	96	96.4	116.6	104.8	101.4	98.8	94.6	105.4	1.11416	0.0707304
O55137	Acyl-coenzyme A thioesterase 1 OS=Mus musculus OX=10090 GN=Acot1 PE=1 SV=1	7	1	4	5	5	5	5	1	6	5	0	87.5	99	97.4	94.5	124.8	79.6	112.4	104.8	94.6	105.4	1.11416	0.315823
O70493	Sorting nexin-12 OS=Mus musculus OX=10090 GN=Snx12 PE=1 SV=1	9	8	4	8	7	7	7	4	6	6	1	93.9	93.3	93.5	97.7	105.6	121.4	96.8	97.7	94.6	105.375	1.1139	0.112073
P14824	Annexin A6 OS=Mus musculus OX=10090 GN=Anxa6 PE=1 SV=3	40	40	22	31	25	28	31	16	34	31	0	92.5	94.1	94.8	97.1	112	96.6	104.6	108.3	94.625	105.375	1.11361	0.0201662
P16332	Methylmalonyl-CoA mutase, mitochondrial OS=Mus musculus OX=10090 GN=Mmut PE=1 SV=2	8	8	3	5	4	4	3	5	7	5	0	78.4	100.4	103.9	95.8	102.5	111.6	105.8	101.5	94.625	105.35	1.11334	0.129111
Q99NE5	Regulating synaptic membrane exocytosis protein 1 OS=Mus musculus OX=10090 GN=Rims1 PE=1 SV=2	17	16	8	9	11	11	5	6	6	7	1	89.1	114.2	83	92.3	85.9	120.5	109.3	105.6	94.65	105.325	1.11278	0.322642
Q99JF8	PC4 and SFRS1-interacting protein OS=Mus musculus OX=10090 GN=Psip1 PE=1 SV=1	13	12	11	8	7	5	7	3	8	6	1	87.3	103.3	82.4	105.7	90.7	117.7	122.6	90.4	94.675	105.35	1.11275	0.342772
Q501J6	Probable ATP-dependent RNA helicase DDX17 OS=Mus musculus OX=10090 GN=Ddx17 PE=1 SV=1	15	9	11	10	11	9	10	7	9	10	0	91.1	88	97	102.6	96.5	120.3	102.4	102.1	94.675	105.325	1.11249	0.131474
P51174	Long-chain specific acyl-CoA dehydrogenase, mitochondrial OS=Mus musculus OX=10090 GN=Acadl PE=1 SV=2	15	15	9	8	10	9	11	6	10	11	0	89.2	99.4	98.9	91.2	116.8	81.8	111	111.7	94.675	105.325	1.11249	0.250187
Q8VD75	Huntingtin-interacting protein 1 OS=Mus musculus OX=10090 GN=Hip1 PE=1 SV=2	3	3	2			1	1		1		0	98.5	132.9	75.8	71.5	107.6	108.4	130.3	74.9	94.675	105.3	1.11223	0.578683
O88844	Isocitrate dehydrogenase [NADP] cytoplasmic OS=Mus musculus OX=10090 GN=Idh1 PE=1 SV=2	19	19	9	10	11	12	13	6	11	14	0	89.9	104.5	88.5	95.9	107.8	92.9	106.6	113.9	94.7	105.3	1.11193	0.114035
Q99LC5	Electron transfer flavoprotein subunit alpha, mitochondrial OS=Mus musculus OX=10090 GN=Etfa PE=1 SV=2	14	14	10	14	11	10	13	7	12	12	0	91.3	104.3	93.3	90	113.1	88.3	116.3	103.5	94.725	105.3	1.11164	0.185987
Q9D906	Ubiquitin-like modifier-activating enzyme ATG7 OS=Mus musculus OX=10090 GN=Atg7 PE=1 SV=1	7	7	3	1	1	1	1	1	3	1	0	96.2	70.3	134.8	77.6	93.1	98	83.9	146.2	94.725	105.3	1.11164	0.617065
Q1RLL3	Copine-9 OS=Mus musculus OX=10090 GN=Cpne9 PE=1 SV=1	6	2	4	3	3	2	2		3	3	0	226.4		114.9	118.2			149.4	191.1	153.167	170.25	1.11153	0.754088
P67984	60S ribosomal protein L22 OS=Mus musculus OX=10090 GN=Rpl22 PE=1 SV=2	4	4	3	3	3	4	3	3	3	4	0	98.7	93.3	93.9	93	103.8	111.5	99.6	106.2	94.725	105.275	1.11138	0.00961987
Q05920	Pyruvate carboxylase, mitochondrial OS=Mus musculus OX=10090 GN=Pc PE=1 SV=1	39	39	23	25	25	27	24	17	25	19	0	90.1	94	101.1	93.8	110.4	101.2	104.6	104.8	94.75	105.25	1.11082	0.0125646
P63005	Platelet-activating factor acetylhydrolase IB subunit alpha OS=Mus musculus OX=10090 GN=Pafah1b1 PE=1 SV=2	19	18	10	11	13	15	12	11	11	14	1	94.1	93	96	95.9	103.2	115.7	97.2	104.9	94.75	105.25	1.11082	0.0367133
Q9CQU5	ZW10 interactor OS=Mus musculus OX=10090 GN=Zwint PE=1 SV=1	2	2		1	1	1	1	1	1	2	0	95	101.7	93	89.3	109.3	94	110	107.7	94.75	105.25	1.11082	0.0620892
Q9JL56	Glycerophosphodiester phosphodiesterase 1 OS=Mus musculus OX=10090 GN=Gde1 PE=1 SV=1	2	2	1	2	1		1		1		0	98	104.5	91.7	84.8	90.6	130.6	92.9	106.8	94.75	105.225	1.11055	0.340014
Q80WC3	Trinucleotide repeat-containing gene 18 protein OS=Mus musculus OX=10090 GN=Tnrc18 PE=1 SV=2	2	2	1	2					1		0	85.1	114.3	133.4	46.2	94.8	114.4	164.8	46.9	94.75	105.225	1.11055	0.746293
Q8K4X7	1-acyl-sn-glycerol-3-phosphate acyltransferase delta OS=Mus musculus OX=10090 GN=Agpat4 PE=1 SV=1	2	2	2		1				1		0	95.6	91.5	98	94	104.2	113.2	98.2	105.3	94.775	105.225	1.11026	0.021133
Q61290	Voltage-dependent R-type calcium channel subunit alpha-1E OS=Mus musculus OX=10090 GN=Cacna1e PE=1 SV=1	5	5	3	3	2	1	2		1	1	0	97	89.1	136.9	56.1	107.4	75.2	126.2	112.1	94.775	105.225	1.11026	0.616461
Q9JHQ5	Leucine zipper transcription factor-like protein 1 OS=Mus musculus OX=10090 GN=Lztfl1 PE=1 SV=1	3	3	2	1	1	2	1	1	2	1	0	91.3	93.9	96.9	97	103.6	114.6	99.9	102.7	94.775	105.2	1.11	0.024866
P62245	40S ribosomal protein S15a OS=Mus musculus OX=10090 GN=Rps15a PE=1 SV=2	7	7	4	3	4	5	5	4	4	5	0	111.8	80	84.1	103.2	106.8	91.1	105.7	117.2	94.775	105.2	1.11	0.305328
Q9CRB8	Mitochondrial fission process protein 1 OS=Mus musculus OX=10090 GN=Mtfp1 PE=1 SV=1	2	2	1	1			1	1	1		0	89	97.6	93.3	99.4	103.6	120.9	88.9	107.3	94.825	105.175	1.10915	0.188447
Q60597	2-oxoglutarate dehydrogenase, mitochondrial OS=Mus musculus OX=10090 GN=Ogdh PE=1 SV=3	43	43	32	35	35	33	37	23	35	34	0	92.5	98.3	96	92.6	108	105.9	109.6	97.1	94.85	105.15	1.10859	0.0164646
P97449	Aminopeptidase N OS=Mus musculus OX=10090 GN=Anpep PE=1 SV=4	2	2	1		1	1	1	1	1	2	0	94.8	102.5	97.6	84.5	108.2	109.1	84.8	118.5	94.85	105.15	1.10859	0.251419
A2A699	Protein FAM171A2 OS=Mus musculus OX=10090 GN=Fam171a2 PE=1 SV=1	3	3	2	2	2	2	2	1	3	3	0	91.7	93.6	87.5	106.6	95.6	144	80.8	100.2	94.85	105.15	1.10859	0.495698
P31230	Aminoacyl tRNA synthase complex-interacting multifunctional protein 1 OS=Mus musculus OX=10090 GN=Aimp1 PE=1 SV=2	3	3	1	2		1	1	1	1	1	0	86.3	77.1	84.7	131.3	116.7	83.5	88.6	131.8	94.85	105.15	1.10859	0.563386
Q8R323	Replication factor C subunit 3 OS=Mus musculus OX=10090 GN=Rfc3 PE=1 SV=1	2	2	1	1	1	1	2				0	138.8	179.4	70.5	48.2	191.7		94.5	76.9	109.225	121.033	1.10811	0.810323
Q921G7	Electron transfer flavoprotein-ubiquinone oxidoreductase, mitochondrial OS=Mus musculus OX=10090 GN=Etfdh PE=1 SV=1	17	17	9	10	9	8	8	6	6	6	0	88.9	99.1	98.6	92.9	112.6	100.6	105	102.3	94.875	105.125	1.10804	0.0293426
Q3U0V1	Far upstream element-binding protein 2 OS=Mus musculus OX=10090 GN=Khsrp PE=1 SV=2	19	16	10	12	11	11	12	7	11	9	2	90.8	93.1	96.8	98.8	103.9	121.8	99.9	94.9	94.875	105.125	1.10804	0.145293
Q8CCB4	Vacuolar protein sorting-associated protein 53 homolog OS=Mus musculus OX=10090 GN=Vps53 PE=1 SV=1	7	7	2	2	3	3	4	1	2	3	0	98.3	63.5	103.7	114	105.1	111	116.2	88.2	94.875	105.125	1.10804	0.44453
P04370	Myelin basic protein OS=Mus musculus OX=10090 GN=Mbp PE=1 SV=2	14	14	13	11	11	9	12	11	12	11	0	95.4	88.9	89	106.3	106.5	134.1	84.5	95.4	94.9	105.125	1.10774	0.404718
Q8CAA7	Glucose 1,6-bisphosphate synthase OS=Mus musculus OX=10090 GN=Pgm2l1 PE=1 SV=1	29	29	23	19	19	20	19	14	19	18	0	99.5	88.2	90.6	101.3	100.8	112.8	101.6	105.2	94.9	105.1	1.10748	0.0528087
Q9JMC3	DnaJ homolog subfamily A member 4 OS=Mus musculus OX=10090 GN=Dnaja4 PE=1 SV=1	7	6	4	4	3	3	3	3	4	2	0	87.6	101.5	91.8	98.7	96.6	112.7	98.5	112.6	94.9	105.1	1.10748	0.108141
Q91XD7	Cysteine-rich with EGF-like domain protein 1 OS=Mus musculus OX=10090 GN=Creld1 PE=1 SV=1	6	6	3	4	2	4	3		5	2	0	88.5	92.7	101.2	97.3	112.7	88.2	120.8	98.7	94.925	105.1	1.10719	0.237572
P16125	L-lactate dehydrogenase B chain OS=Mus musculus OX=10090 GN=Ldhb PE=1 SV=2	23	21	20	19	17	18	20	20	18	19	2	94.6	99.8	91.4	93.9	103	118.1	97.1	102.1	94.925	105.075	1.10693	0.0819035
Q3TZ89	Protein transport protein Sec31B OS=Mus musculus OX=10090 GN=Sec31b PE=1 SV=2	2	1	2	2	2	1	1	1	2	1	0	102.4	86.5	94	96.9	93	128.6	87	111.8	94.95	105.1	1.1069	0.349788
P47740	Fatty aldehyde dehydrogenase OS=Mus musculus OX=10090 GN=Aldh3a2 PE=1 SV=2	5	5	3	4	3	3	2	2	4	2	0	88.7	85.3	99.6	106.2	113.8	92.2	108.8	105.4	94.95	105.05	1.10637	0.181565
Q9D379	Epoxide hydrolase 1 OS=Mus musculus OX=10090 GN=Ephx1 PE=1 SV=2	4	4	1		1		2	2	3	1	0	91.8	102.6	95.4	90	99.6	120.6	104.2	95.7	94.95	105.025	1.10611	0.152084
Q60749	KH domain-containing, RNA-binding, signal transduction-associated protein 1 OS=Mus musculus OX=10090 GN=Khdrbs1 PE=1 SV=2	10	7	6	5	4	5	7	2	4	6	2	92.3	95.2	93.3	99	96.2	131.2	97.3	95.4	94.95	105.025	1.10611	0.298741
O88983	Syntaxin-8 OS=Mus musculus OX=10090 GN=Stx8 PE=1 SV=1	2	2	1	1	1	2	1		1	1	0	88	93.3	99.3	99.3	110.9	90	106.8	112.5	94.975	105.05	1.10608	0.134817
Q9DB73	NADH-cytochrome b5 reductase 1 OS=Mus musculus OX=10090 GN=Cyb5r1 PE=1 SV=1	4	4	2	3	1	2	1	1	2	2	0	89.4	107.7	97.6	85.2	117.4	86.8	115.5	100.5	94.975	105.05	1.10608	0.291494
Q8QZY1	Eukaryotic translation initiation factor 3 subunit L OS=Mus musculus OX=10090 GN=Eif3l PE=1 SV=1	7	7	2	5	6	4	3	1	3	5	0	89.1	96	97.7	97.1	102.5	114.9	93.3	109.4	94.975	105.025	1.10582	0.094541
Q8CGE9	Regulator of G-protein signaling 12 OS=Mus musculus OX=10090 GN=Rgs12 PE=1 SV=2	2	2	1						1		0	87.3	107.3	91.3	94	102	128.5	98.6	91	94.975	105.025	1.10582	0.318265
Q62433	Protein NDRG1 OS=Mus musculus OX=10090 GN=Ndrg1 PE=1 SV=1	7	7	5	5	4	4	6	3	4	6	0	111.5	77.5	94.3	96.6	121.1	94.2	92.5	112.3	94.975	105.025	1.10582	0.347458
Q99JR1	Sideroflexin-1 OS=Mus musculus OX=10090 GN=Sfxn1 PE=1 SV=3	11	10	10	10	7	6	8	6	10	7	0	94.5	93	99.7	92.8	108.5	104.2	106.4	100.9	95	105	1.10526	0.00471949
Q9D6Y9	1,4-alpha-glucan-branching enzyme OS=Mus musculus OX=10090 GN=Gbe1 PE=1 SV=1	3	3	1	1	2		3		3	2	0	100.6	83.3	101.7	94.4	117.7	70.5	120	111.7	95	104.975	1.105	0.450641
Q6PG95	Protein cramped-like OS=Mus musculus OX=10090 GN=Cramp1 PE=1 SV=3	2	2		1	1		1	1	1		0	92.6	104.4	103	80	87.9	73.5	113.6	144.9	95	104.975	1.105	0.571416
Q9EQQ9	Protein O-GlcNAcase OS=Mus musculus OX=10090 GN=Oga PE=1 SV=2	3	3	2	2	2	1	2		3	3	0	92	94.1	104.3	89.7	99.5	112.7	103.1	104.6	95.025	104.975	1.10471	0.0581542
E9Q394	A-kinase anchor protein 13 OS=Mus musculus OX=10090 GN=Akap13 PE=1 SV=1	2	2						2			0	100.6	83.3	94.2	102.1	93.5	142.2	85.3	98.9	95.05	104.975	1.10442	0.487432
Q9D6U8	Protein FAM162A OS=Mus musculus OX=10090 GN=Fam162a PE=1 SV=1	6	6	3	2	4	2	5	3	5	2	0	85.7	106.3	96.3	92	101	129.7	107.3	81.8	95.075	104.95	1.10387	0.394961
P62911	60S ribosomal protein L32 OS=Mus musculus OX=10090 GN=Rpl32 PE=1 SV=2	3	3	2	3	3	1	1	1	3	2	0	105.8	84.6	100.4	89.5	100.1	88.6	114.3	116.7	95.075	104.925	1.1036	0.273216
Q8BIJ6	Isoleucine--tRNA ligase, mitochondrial OS=Mus musculus OX=10090 GN=Iars2 PE=1 SV=1	16	16	8	6	10	9	10	3	8	10	0	110.4	80.6	107	82.3	111.1	78.5	115.9	114.2	95.075	104.925	1.1036	0.438646
P61358	60S ribosomal protein L27 OS=Mus musculus OX=10090 GN=Rpl27 PE=1 SV=2	6	6	4	5	5	4	4	4	5	3	0	96.3	92.1	98.7	93.3	99.3	108.6	107.4	104.4	95.1	104.925	1.10331	0.00846924
Q9QXZ0	Microtubule-actin cross-linking factor 1 OS=Mus musculus OX=10090 GN=Macf1 PE=1 SV=2	64	61	31	34	29	28	31	12	36	30	2	98.8	96.9	92.4	92.3	109.3	91.8	108.1	110.5	95.1	104.925	1.10331	0.081349
Q9D2P8	Myelin-associated oligodendrocyte basic protein OS=Mus musculus OX=10090 GN=Mobp PE=1 SV=1	6	6	6	6	6	6	6	4	6	6	0	84.2	105.8	83.5	106.9	106.8	134.4	95.6	82.7	95.1	104.875	1.10279	0.473388
P97855	Ras GTPase-activating protein-binding protein 1 OS=Mus musculus OX=10090 GN=G3bp1 PE=1 SV=1	3	3		2	1		1		2	1	0	120.7	86.7	92	81.1	83.6	118.9	127.8	89.3	95.125	104.9	1.10276	0.510922
Q923D2	Flavin reductase (NADPH) OS=Mus musculus OX=10090 GN=Blvrb PE=1 SV=3	3	3	1	2	1	3	2	1	2	2	0	80.9	90.3	101.6	107.6	118.8	74.4	117	109.2	95.1	104.85	1.10252	0.445467
Q9JMH9	Unconventional myosin-XVIIIa OS=Mus musculus OX=10090 GN=Myo18a PE=1 SV=2	38	37	22	16	21	23	21	9	17	18	1	99.2	84.2	99.8	97.3	104.8	119	94	101.7	95.125	104.875	1.1025	0.178065
Q9DC23	DnaJ homolog subfamily C member 10 OS=Mus musculus OX=10090 GN=Dnajc10 PE=1 SV=2	4	4	2	1		2	1			1	0	90.9	113.1	80.3	96.2	107.1	118.4	96.2	97.8	95.125	104.875	1.1025	0.297066
P09528	Ferritin heavy chain OS=Mus musculus OX=10090 GN=Fth1 PE=1 SV=2	11	11	11	11	10	9	10	5	9	10	0	101.5	85.2	94.8	99	123	75.1	107.8	113.6	95.125	104.875	1.1025	0.409844
P10126	Elongation factor 1-alpha 1 OS=Mus musculus OX=10090 GN=Eef1a1 PE=1 SV=3	19	10	18	17	18	15	17	15	18	18	0	97.2	107.7	95.9	79.7	113.6	75.5	116.2	114.2	95.125	104.875	1.1025	0.424627
Q3LAC4	Phosphatidylinositol 3,4,5-trisphosphate-dependent Rac exchanger 2 protein OS=Mus musculus OX=10090 GN=Prex2 PE=1 SV=2	2	1	1	1	1	1	2		1	1	0	102.9	110.5	86.4	80.7	72.5	102.3	136	108.7	95.125	104.875	1.1025	0.533786
Q8BHF7	CDP-diacylglycerol--glycerol-3-phosphate 3-phosphatidyltransferase, mitochondrial OS=Mus musculus OX=10090 GN=Pgs1 PE=1 SV=1	5	5	1	2	1	1		1			0	42.8	107.1	104	126.6	118.1	69.6	102	129.7	95.125	104.85	1.10223	0.678695
P24527	Leukotriene A-4 hydrolase OS=Mus musculus OX=10090 GN=Lta4h PE=1 SV=4	13	13	10	7	10	10	9	8	11	9	0	89	98.8	96	96.8	97.7	105.9	113.3	102.6	95.15	104.875	1.10221	0.0472625
P63323	40S ribosomal protein S12 OS=Mus musculus OX=10090 GN=Rps12 PE=1 SV=2	5	5	5	4	4	4	5	2	3	5	0	98.1	91.4	96.5	94.6	99.2	111.6	97.6	111	95.15	104.85	1.10194	0.051848
P31254	Ubiquitin-like modifier-activating enzyme 1 Y OS=Mus musculus OX=10090 GN=Uba1y PE=1 SV=2	12	1	10	8	10	8	11	7	10	10	0	144.5	112	67.5		107.3	144.9	140.5	83.3	108	119	1.10185	0.683088
O88507	Ciliary neurotrophic factor receptor subunit alpha OS=Mus musculus OX=10090 GN=Cntfr PE=1 SV=2	5	5	3	2	3	1	4	1	3	3	0	100.6	100.9	92.9	86.3	108.6	79	122.8	109	95.175	104.85	1.10165	0.364603
Q9CYR0	Single-stranded DNA-binding protein, mitochondrial OS=Mus musculus OX=10090 GN=Ssbp1 PE=1 SV=1	3	3	1	2	2	2	1	1	1	1	0	90.1	94.1	104.6	91.8	94.9	108	106.2	110.1	95.15	104.8	1.10142	0.0860229
P38060	Hydroxymethylglutaryl-CoA lyase, mitochondrial OS=Mus musculus OX=10090 GN=Hmgcl PE=1 SV=2	5	5	3	4	2	3	4	1	3	4	0	92	104.2	114.5	70	106.2	98.5	107.3	107.3	95.175	104.825	1.10139	0.362885
Q80YV4	Pantothenate kinase 4 OS=Mus musculus OX=10090 GN=Pank4 PE=1 SV=2	3	3	1	1	1	1	1		1	3	0	104.1	86.9	107	82.7	114.4	70.6	99.8	134.5	95.175	104.825	1.10139	0.537344
Q3ULD5	Methylcrotonoyl-CoA carboxylase beta chain, mitochondrial OS=Mus musculus OX=10090 GN=Mccc2 PE=1 SV=1	4	4	3	3	3		4	1	4	3	0	89.5	95.8	103.1	92.3	110.3	94.6	109.3	105.1	95.175	104.825	1.10139	0.0827367
Q60854	Serpin B6 OS=Mus musculus OX=10090 GN=Serpinb6 PE=1 SV=1	9	9	6	7	5	7	7	4	8	7	0	94.2	96.2	97.5	92.9	111.4	89.7	113.7	104.5	95.2	104.825	1.1011	0.130886
Q9CQE8	RNA transcription, translation and transport factor protein OS=Mus musculus OX=10090 GN=RTRAF PE=1 SV=1	8	8	7	7	6	3	6	1	6	6	0	93.5	105.6	95.6	86.1	113.8	78.4	114.8	112.3	95.2	104.825	1.1011	0.359213
Q9WV80	Sorting nexin-1 OS=Mus musculus OX=10090 GN=Snx1 PE=1 SV=1	11	9	3	5	4	6	5	3	8	6	2	103.1	91.5	95.8	90.4	113.6	89.5	103.8	112.4	95.2	104.825	1.1011	0.174895
Q9QZ23	NFU1 iron-sulfur cluster scaffold homolog, mitochondrial OS=Mus musculus OX=10090 GN=Nfu1 PE=1 SV=2	2	2	1	1	1	1	2		1	2	0	97.8	93.6	100.1	89.3	97.4	103.5	99.2	119.1	95.2	104.8	1.10084	0.130394
O35344	Importin subunit alpha-4 OS=Mus musculus OX=10090 GN=Kpna3 PE=1 SV=1	9	7	5	5	4	4	5	4	4	3	2	87.6	101.9	94.1	97.2	108.2	106.2	106.8	98	95.2	104.8	1.10084	0.0441699
A2ASQ1	Agrin OS=Mus musculus OX=10090 GN=Agrn PE=1 SV=1	9	9	3	5	5	3	4	1	6	5	0	102.7	101.5	88.1	88.6	134.8	59.9	119.2	105.3	95.225	104.8	1.10055	0.58542
Q64133	Amine oxidase [flavin-containing] A OS=Mus musculus OX=10090 GN=Maoa PE=1 SV=3	15	12	8	12	8	9	13	8	13	11	3	96.3	99.4	91.1	94.1	107.8	117	107.2	87.1	95.225	104.775	1.10029	0.194706
Q3UH66	Serine/threonine-protein kinase WNK2 OS=Mus musculus OX=10090 GN=Wnk2 PE=1 SV=2	10	7	4	4	2	2	3	1	3	4	3	93.7	93	95.2	99.1	85.2	139	101.2	93.8	95.25	104.8	1.10026	0.454211
Q8C7X2	ER membrane protein complex subunit 1 OS=Mus musculus OX=10090 GN=Emc1 PE=1 SV=1	6	6		1	2	2	2	1	4	2	0	98	96.5	97.9	88.6	99.7	90.1	111.9	117.4	95.25	104.775	1.1	0.19492
P06797	Cathepsin L1 OS=Mus musculus OX=10090 GN=Ctsl PE=1 SV=2	2	2	2	2	1	1	1	1	2	2	0	93.8	102.9	72.2	112.1	75.7	119.2	110	114.2	95.25	104.775	1.1	0.493142
Q8C5W0	Calmin OS=Mus musculus OX=10090 GN=Clmn PE=1 SV=2	3	3	2	2	1				3	1	0	114.3	99.4	73.2	94.1	131.1	44.6	131.1	112.2	95.25	104.75	1.09974	0.684029
Q9Z1K5	E3 ubiquitin-protein ligase ARIH1 OS=Mus musculus OX=10090 GN=Arih1 PE=1 SV=3	2	2	2	1	1	1	1	1	1	1	0	108.5	87.7	89.1	95.8	112	107.1	100.1	99.9	95.275	104.775	1.09971	0.139678
Q78PY7	Staphylococcal nuclease domain-containing protein 1 OS=Mus musculus OX=10090 GN=Snd1 PE=1 SV=1	23	23	15	15	11	13	12	9	13	13	0	92.9	98.9	92.4	96.8	87.6	128.5	101.1	101.7	95.25	104.725	1.09948	0.318379
Q80UJ7	Rab3 GTPase-activating protein catalytic subunit OS=Mus musculus OX=10090 GN=Rab3gap1 PE=1 SV=4	11	11	8	5	7	6	6	5	6	5	0	104	85.5	97.3	94.3	99.9	120.3	99.4	99.4	95.275	104.75	1.09945	0.192248
Q922Q1	Mitochondrial amidoxime reducing component 2 OS=Mus musculus OX=10090 GN=Marc2 PE=1 SV=1	12	12	11	7	7	7	9	5	5	7	0	90.4	104.7	96.1	89.9	103.4	108.6	117.3	89.6	95.275	104.725	1.09919	0.210708
Q6PHU5	Sortilin OS=Mus musculus OX=10090 GN=Sort1 PE=1 SV=1	4	4	2	2	1	3	2	1	3	2	0	110	81.5	95.5	94.1	111.1	93.8	105.4	108.6	95.275	104.725	1.09919	0.224141
Q9D5T0	ATPase family AAA domain-containing protein 1 OS=Mus musculus OX=10090 GN=Atad1 PE=1 SV=1	9	9	2	3	6	1	5	1	4	3	0	94.5	100.4	103.3	82.9	106.9	74.2	114.9	122.9	95.275	104.725	1.09919	0.446399
Q9R1P1	Proteasome subunit beta type-3 OS=Mus musculus OX=10090 GN=Psmb3 PE=1 SV=1	7	7	5	5	4	5	5		5	5	0	112.7	93.8	87.2	87.5	86.1	114.2	108.1	110.4	95.3	104.7	1.09864	0.322281
Q9CWJ9	Bifunctional purine biosynthesis protein PURH OS=Mus musculus OX=10090 GN=Atic PE=1 SV=2	21	21	11	11	11	6	10	5	9	11	0	91.3	100.7	104.6	84.6	118.4	82.4	97.9	120.1	95.3	104.7	1.09864	0.386177
P15209	BDNF/NT-3 growth factors receptor OS=Mus musculus OX=10090 GN=Ntrk2 PE=1 SV=1	12	8	7	6	6	4	5	4	2	7	4	96	82.7	101.5	101	105.7	98.3	105.7	109	95.3	104.675	1.09837	0.105916
Q9CYG7	Mitochondrial import receptor subunit TOM34 OS=Mus musculus OX=10090 GN=Tomm34 PE=1 SV=1	4	4	2	2	1		2	1	3	1	0	90.5	97.6	101.6	91.5	109.7	83.5	114.5	111	95.3	104.675	1.09837	0.263346
Q8BP47	Asparagine--tRNA ligase, cytoplasmic OS=Mus musculus OX=10090 GN=Nars PE=1 SV=2	21	21	15	13	11	14	12	11	15	15	0	101.7	93.8	94.5	91.3	107.6	104.7	104.8	101.7	95.325	104.7	1.09835	0.0101536
Q8BIF0	CD99 antigen-like protein 2 OS=Mus musculus OX=10090 GN=Cd99l2 PE=1 SV=1	4	4				2			1	1	0	98.5	84.8	75.8	122.2	90.2	14.2	143	171.3	95.325	104.675	1.09809	0.803608
Q6ZWV3	60S ribosomal protein L10 OS=Mus musculus OX=10090 GN=Rpl10 PE=1 SV=3	10	10	7	7	5	4	6	6	8	7	0	99	98.2	94.3	89.8	98	114.1	102.1	104.5	95.325	104.675	1.09809	0.0587167
Q8K0D5	Elongation factor G, mitochondrial OS=Mus musculus OX=10090 GN=Gfm1 PE=1 SV=1	3	3		2	2	2	3		2	3	0	98.9	84.4	104.8	93.2	112.4	63.9	117.8	124.5	95.325	104.65	1.09782	0.543239
P48962	ADP/ATP translocase 1 OS=Mus musculus OX=10090 GN=Slc25a4 PE=1 SV=4	18	9	18	17	16	16	17	13	17	17	14	92.9	94.3	96.5	97.8	100.2	122.1	99.9	96.4	95.375	104.65	1.09725	0.171981
Q9CZY3	Ubiquitin-conjugating enzyme E2 variant 1 OS=Mus musculus OX=10090 GN=Ube2v1 PE=1 SV=1	8	4	5	4	5	7	3	2	3	7	0	83.1	101.8	94.5	102.1	85.9	164.4	94.2	74.1	95.375	104.65	1.09725	0.671604
Q60865	Caprin-1 OS=Mus musculus OX=10090 GN=Caprin1 PE=1 SV=2	8	8	4	5	3	6	5	4	6	4	0	96.3	94.8	94.4	96	103.7	106.2	105.4	103.1	95.375	104.6	1.09672	3.76818e-05
P54071	Isocitrate dehydrogenase [NADP], mitochondrial OS=Mus musculus OX=10090 GN=Idh2 PE=1 SV=3	14	13	10	12	10	8	10	7	12	10	1	91	101.2	98.4	90.9	106.8	102.3	103.9	105.4	95.375	104.6	1.09672	0.0163118
P02468	Laminin subunit gamma-1 OS=Mus musculus OX=10090 GN=Lamc1 PE=1 SV=2	16	16	6	4	6	5	10	3	6	8	0	101.8	92.9	96.1	90.7	110.5	97.2	101.3	109.4	95.375	104.6	1.09672	0.0612215
O70194	Eukaryotic translation initiation factor 3 subunit D OS=Mus musculus OX=10090 GN=Eif3d PE=1 SV=2	6	6	1	3	1	5	2	2	2	2	0	100.4	93.5	96.2	91.4	110.3	95.9	94	118.2	95.375	104.6	1.09672	0.182983
Q05512	Serine/threonine-protein kinase MARK2 OS=Mus musculus OX=10090 GN=Mark2 PE=1 SV=3	15	11	8	12	10	9	9	5	10	10	0	100.5	95.5	90.7	94.9	92.3	134.2	97	94.9	95.4	104.6	1.09644	0.39811
P0DN34	NADH dehydrogenase [ubiquinone] 1 beta subcomplex subunit 1 OS=Mus musculus OX=10090 GN=Ndufb1 PE=1 SV=1	4	4	3	3	3	2	2	2	3	3	0	103.5	88.5	92.5	97.2	101.6	119.9	93.3	103.5	95.425	104.575	1.09589	0.204867
Q9CX86	Heterogeneous nuclear ribonucleoprotein A0 OS=Mus musculus OX=10090 GN=Hnrnpa0 PE=1 SV=1	8	6	5	5	7	5	6	4	6	3	0	90.6	100.7	91	99.5	90	134.2	105.4	88.7	95.45	104.575	1.0956	0.435237
Q6P069	Sorcin OS=Mus musculus OX=10090 GN=Sri PE=1 SV=1	7	7	4	7	5	3	4	2	4	4	0	100.4	102.5	105.2	73.8	100.5	118.3	97.9	101.4	95.475	104.525	1.09479	0.335687
O88910	MAGUK p55 subfamily member 3 OS=Mus musculus OX=10090 GN=Mpp3 PE=1 SV=2	6	6	4	2	2	3	4	1	2	4	0	73.6	107.6	103.3	97.4	97.3	103.3	90.4	127.1	95.475	104.525	1.09479	0.442322
Q03173	Protein enabled homolog OS=Mus musculus OX=10090 GN=Enah PE=1 SV=2	5	4	2	2	1	3	1	1	2		0	92.3	109.2	92.8	87.6	92.2	139	98	88.9	95.475	104.525	1.09479	0.498479
Q91YQ5	Dolichyl-diphosphooligosaccharide--protein glycosyltransferase subunit 1 OS=Mus musculus OX=10090 GN=Rpn1 PE=1 SV=1	20	20	13	12	9	12	9	9	15	12	0	93	99	96.3	93.7	102.5	106.6	105.3	103.6	95.5	104.5	1.09424	0.00152792
Q8R146	Acylamino-acid-releasing enzyme OS=Mus musculus OX=10090 GN=Apeh PE=1 SV=3	3	3				1	1	1		1	0	86.4	107.3	95.5	92.8	93.1	136.8	113.5	74.6	95.5	104.5	1.09424	0.546192
Q7TNM2	Tripartite motif-containing protein 46 OS=Mus musculus OX=10090 GN=Trim46 PE=1 SV=1	8	7	4	5	4	4	5		5	5	1	81.4	82.9	107.5	110.2	108.9	67.7	95.2	146.2	95.5	104.5	1.09424	0.636096
Q9D8U8	Sorting nexin-5 OS=Mus musculus OX=10090 GN=Snx5 PE=1 SV=1	5	3	3	2	2	4	4		3	5	0	91.1	94.4	93.1	103.4	112.6	93.8	108.9	102.7	95.5	104.5	1.09424	0.117599
Q9DC07	LIM zinc-binding domain-containing Nebulette OS=Mus musculus OX=10090 GN=Nebl PE=1 SV=1	12	10	6	7	6	7	10	5	10	6	0	98.2	95.7	92.1	96	105.8	108.2	106	97.9	95.5	104.475	1.09398	0.0133215
Q8VI75	Importin-4 OS=Mus musculus OX=10090 GN=Ipo4 PE=1 SV=1	3	3	1	1				1	1		0	97.1	111.3	106.9	66.8	125.7	78.9	115.9	97.3	95.525	104.45	1.09343	0.558498
Q3TIR3	Synembryn-A OS=Mus musculus OX=10090 GN=Ric8a PE=1 SV=2	2	1	2	1	1	1	1		1	1	1	105.5	81	103.5	92.3	98.3	93.1	116.3	110.1	95.575	104.45	1.09286	0.29658
O55013	Trafficking protein particle complex subunit 3 OS=Mus musculus OX=10090 GN=Trappc3 PE=1 SV=1	5	5	3	5	5	5	5	1	4	5	0	98.9	85.5	99.8	98.1	94	116.7	101.5	105.5	95.575	104.425	1.0926	0.17889
Q8BTG7	Protein NDRG4 OS=Mus musculus OX=10090 GN=Ndrg4 PE=1 SV=1	7	6	5	2	3	4	2	1	5	4	0	103.1	109.8	115.3	54.1	106.8	91.7	107.1	112.1	95.575	104.425	1.0926	0.569817
P08752	Guanine nucleotide-binding protein G(i) subunit alpha-2 OS=Mus musculus OX=10090 GN=Gnai2 PE=1 SV=5	17	9	16	13	13	13	15	11	16	15	0	96.8	102.6	94.2	88.6	103.3	96	111	107.2	95.55	104.375	1.09236	0.0874379
Q3U7R1	Extended synaptotagmin-1 OS=Mus musculus OX=10090 GN=Esyt1 PE=1 SV=2	2	2		1		2				1	0	107.2	108.3	72.7	94.1	134.7	65.7	95.3	121.9	95.575	104.4	1.09234	0.629856
Q9WV54	Acid ceramidase OS=Mus musculus OX=10090 GN=Asah1 PE=1 SV=1	5	5	4	4	4	2	4	1	5	4	0	97.6	104.7	94.4	85.7	104.9	99.2	108.7	104.9	95.6	104.425	1.09231	0.0916837
Q8CIS0	Caspase recruitment domain-containing protein 11 OS=Mus musculus OX=10090 GN=Card11 PE=1 SV=2	2	2			1		1				0	104.7	82.9	96.8	98	86.5	142.7	90.8	97.6	95.6	104.4	1.09205	0.54591
Q6ZWV7	60S ribosomal protein L35 OS=Mus musculus OX=10090 GN=Rpl35 PE=1 SV=1	2	2	2	1	1	1	1	1	2	2	0	102.9	87.7	97.1	94.7	101.6	117	93.4	105.5	95.6	104.375	1.09179	0.182855
Q9JM13	Rab5 GDP/GTP exchange factor OS=Mus musculus OX=10090 GN=Rabgef1 PE=1 SV=1	2	2		2	1	2	1				0	45.3	104.6	125.4	107.2	95.1	96.1	116.9	109.4	95.625	104.375	1.0915	0.647523
G5E8K5	Ankyrin-3 OS=Mus musculus OX=10090 GN=Ank3 PE=1 SV=1	39	29	21	21	21	20	18	20	19	23	0	98.5	84.6	90.4	109	97.5	131	90.3	98.7	95.625	104.375	1.0915	0.43648
Q61102	ATP-binding cassette sub-family B member 7, mitochondrial OS=Mus musculus OX=10090 GN=Abcb7 PE=1 SV=3	7	7	3	3	3	3	3	2	5	4	0	88.1	110.8	88.4	95.3	103.1	97.1	117	100.4	95.65	104.4	1.09148	0.250861
P63001	Ras-related C3 botulinum toxin substrate 1 OS=Mus musculus OX=10090 GN=Rac1 PE=1 SV=1	11	10	9	9	10	9	9	9	9	9	1	98.5	87.3	96.5	100.3	99.6	127.5	92.6	97.7	95.65	104.35	1.09096	0.338741
Q60790	Ras GTPase-activating protein 3 OS=Mus musculus OX=10090 GN=Rasa3 PE=1 SV=2	5	5	3	3	4	2	4		3	3	0	103.6	112	78.1	88.9	133.1	71.1	112.4	100.8	95.65	104.35	1.09096	0.582589
Q8VDQ8	NAD-dependent protein deacetylase sirtuin-2 OS=Mus musculus OX=10090 GN=Sirt2 PE=1 SV=2	21	21	19	19	14	16	18	12	20	18	0	96.6	85.5	92.2	108.3	111.5	108.6	95.8	101.4	95.65	104.325	1.0907	0.196029
E9Q7R9	Cilia- and flagella-associated protein 43 OS=Mus musculus OX=10090 GN=Cfap43 PE=1 SV=1	2	2		2		1					0	51.5	117.4	82.5	131.2	76	183.7	120.6	37	95.65	104.325	1.0907	0.818777
P32921	Tryptophan--tRNA ligase, cytoplasmic OS=Mus musculus OX=10090 GN=Wars PE=1 SV=2	16	16	10	8	9	10	10	4	14	11	0	94.7	99.2	94	94.8	110.5	99.4	101.6	105.9	95.675	104.35	1.09067	0.0190478
Q61701	ELAV-like protein 4 OS=Mus musculus OX=10090 GN=Elavl4 PE=1 SV=1	7	2	1	2	2	2	1	5	1	1	5	85.5	110.6	86.9	99.7	85	136.1	108.9	87.4	95.675	104.35	1.09067	0.537226
P97351	40S ribosomal protein S3a OS=Mus musculus OX=10090 GN=Rps3a PE=1 SV=3	16	16	12	13	13	14	12	11	12	11	0	92.3	98.6	94.8	97.1	98.4	121.1	97.9	100	95.7	104.35	1.09039	0.184364
Q9CZ30	Obg-like ATPase 1 OS=Mus musculus OX=10090 GN=Ola1 PE=1 SV=1	13	13	8	8	12	12	11	5	10	10	0	96.7	98.3	93.2	94.6	105.5	116.7	92.3	102.8	95.7	104.325	1.09013	0.144159
Q5SUF2	Luc7-like protein 3 OS=Mus musculus OX=10090 GN=Luc7l3 PE=1 SV=1	2	1	1	2	1	1	1		2	2	0	90.6	90.6	101.1	100.5	105.8	114.1	77.7	119.6	95.7	104.3	1.08986	0.412346
Q6ZPJ3	(E3-independent) E2 ubiquitin-conjugating enzyme UBE2O OS=Mus musculus OX=10090 GN=Ube2o PE=1 SV=3	20	19	12	9	11	13	10	10	11	10	1	102.6	96.1	91.5	92.6	99.9	117.4	99.6	100.2	95.7	104.275	1.0896	0.139808
P16330	2',3'-cyclic-nucleotide 3'-phosphodiesterase OS=Mus musculus OX=10090 GN=Cnp PE=1 SV=3	35	34	33	34	33	33	34	31	33	34	1	100.3	92.7	89.3	100.5	108.8	118.3	94.5	95.5	95.7	104.275	1.0896	0.225605
P24288	Branched-chain-amino-acid aminotransferase, cytosolic OS=Mus musculus OX=10090 GN=Bcat1 PE=1 SV=2	7	7	3	6	6	5	6	3	6	4	0	97	92.2	95.8	97.9	106.9	112.7	100.7	96.8	95.725	104.275	1.08932	0.0608026
P97823	Acyl-protein thioesterase 1 OS=Mus musculus OX=10090 GN=Lypla1 PE=1 SV=1	2	2	2	2	2	2	2	1	2	2	0	103.9	92.8	92.3	93.9	112.8	88.1	104.3	111.9	95.725	104.275	1.08932	0.226378
P62908	40S ribosomal protein S3 OS=Mus musculus OX=10090 GN=Rps3 PE=1 SV=1	18	18	12	13	16	12	11	11	14	14	0	93.6	94.4	97.7	97.2	102.7	103	103	108.3	95.725	104.25	1.08906	0.00234738
Q99L47	Hsc70-interacting protein OS=Mus musculus OX=10090 GN=St13 PE=1 SV=1	10	10	5	5	6	5	4	3	6	7	0	96	94.4	99.1	93.4	111.4	78.2	119	108.4	95.725	104.25	1.08906	0.382631
P11352	Glutathione peroxidase 1 OS=Mus musculus OX=10090 GN=Gpx1 PE=1 SV=2	3	3		2	2	2	1			2	0	103.5	90.3	121.6	67.5	132.2	43.9	134.1	106.7	95.725	104.225	1.0888	0.734676
Q922F4	Tubulin beta-6 chain OS=Mus musculus OX=10090 GN=Tubb6 PE=1 SV=1	19	3	16	16	15	15	14	15	16	17	0	123.9	96.8	102.4	117.3	105.6	152.6		101.4	110.1	119.867	1.08871	0.559511
Q8CHH9	Septin-8 OS=Mus musculus OX=10090 GN=Sept8 PE=1 SV=4	23	18	19	16	19	19	21	13	20	18	0	99	98	90.9	95.2	109.3	103	105.6	99.1	95.775	104.25	1.08849	0.0235678
P53612	Geranylgeranyl transferase type-2 subunit beta OS=Mus musculus OX=10090 GN=Rabggtb PE=1 SV=2	2	2	1	2	1	2	2	2	2	2	0	65.4	101.3	104.8	111.6	104.6	100.6	103.7	108.1	95.775	104.25	1.08849	0.448854
P11157	Ribonucleoside-diphosphate reductase subunit M2 OS=Mus musculus OX=10090 GN=Rrm2 PE=1 SV=1	2	2			2			1		1	0	161.9	135.2	85.3	58.1	106.1		108	145.5	110.125	119.867	1.08846	0.757105
Q924N4	Solute carrier family 12 member 6 OS=Mus musculus OX=10090 GN=Slc12a6 PE=1 SV=2	6	2	5	6	5	5	5	3	4	6	0	85.6	92.4	96	109.1	95.7	126.8	85.4	109	95.775	104.225	1.08823	0.439743
Q7TSI3	Serine/threonine-protein phosphatase 6 regulatory subunit 1 OS=Mus musculus OX=10090 GN=Ppp6r1 PE=1 SV=1	4	4	3	1	2	2	1		1		0	90.7	101.5	99.6	91.3	103.3	154	88.7	70.8	95.775	104.2	1.08797	0.657952
Q8R3T5	Syntaxin-binding protein 6 OS=Mus musculus OX=10090 GN=Stxbp6 PE=1 SV=1	5	5	1	4	4	2	3		4	2	0	84.9	98.1	91.7	108.4	83.9	151	110.4	71.5	95.775	104.2	1.08797	0.661107
Q9JLB0	MAGUK p55 subfamily member 6 OS=Mus musculus OX=10090 GN=Mpp6 PE=1 SV=1	17	16	11	12	13	14	12	8	14	11	0	87.8	90.3	100	105	114.1	102.5	101.3	98.8	95.775	104.175	1.08771	0.162975
P68040	Receptor of activated protein C kinase 1 OS=Mus musculus OX=10090 GN=Rack1 PE=1 SV=3	12	12	10	11	10	10	8	6	11	8	0	93.6	89.7	96.1	103.8	102	106.5	97.9	110.3	95.8	104.175	1.08742	0.0818907
Q9CXW3	Calcyclin-binding protein OS=Mus musculus OX=10090 GN=Cacybp PE=1 SV=1	9	9	6	5	5	6	4	3	6	5	0	94.1	94.2	97.7	97.3	104.3	105.3	94	113.1	95.825	104.175	1.08714	0.0842042
Q8BXR6	E3 ubiquitin-protein ligase pellino homolog 3 OS=Mus musculus OX=10090 GN=Peli3 PE=2 SV=2	2	2			2						0	73.9	117	100.8	91.6	64.8	78.1	135.1	138.7	95.825	104.175	1.08714	0.706191
Q91Z38	Tetratricopeptide repeat protein 1 OS=Mus musculus OX=10090 GN=Ttc1 PE=1 SV=1	3	3	2	1	1	1	3		1		0	71.3	111	98.5	102.5	97.3	128.4	114.5	76.4	95.825	104.15	1.08688	0.577221
O35607	Bone morphogenetic protein receptor type-2 OS=Mus musculus OX=10090 GN=Bmpr2 PE=1 SV=1	2	2	1						1		0	97.2	98.5	100.8	86.8	160.3	77.3	94.1	84.9	95.825	104.15	1.08688	0.680974
Q8BKZ9	Pyruvate dehydrogenase protein X component, mitochondrial OS=Mus musculus OX=10090 GN=Pdhx PE=1 SV=1	13	13	8	10	11	9	9	8	9	9	0	88.1	102.5	99.6	93.2	99.5	119.4	103	94.7	95.85	104.15	1.08659	0.233089
B9EKR1	Receptor-type tyrosine-protein phosphatase zeta OS=Mus musculus OX=10090 GN=Ptprz1 PE=1 SV=1	18	18	12	12	12	12	11	8	15	14	0	97.1	92.6	97.8	95.9	107.8	88.6	110.3	109.8	95.85	104.125	1.08633	0.171464
P70227	Inositol 1,4,5-trisphosphate receptor type 3 OS=Mus musculus OX=10090 GN=Itpr3 PE=1 SV=3	8	2	3	2	1	3	3	4	3		0	85.6	95.2	96.2	106.5	102.7	137.8	82.5	93.6	95.875	104.15	1.08631	0.538613
Q99L45	Eukaryotic translation initiation factor 2 subunit 2 OS=Mus musculus OX=10090 GN=Eif2s2 PE=1 SV=1	6	6	5	3	4	4	4	2	3	4	0	91.1	99.5	99.9	93	107.3	97.8	102.6	108.8	95.875	104.125	1.08605	0.0489438
Q8CBG9	E3 ubiquitin-protein ligase RNF170 OS=Mus musculus OX=10090 GN=Rnf170 PE=1 SV=1	2	2	1		2		1		1		0	103.4	120.6	90.3	69.3	107.8	80.1	125.1	103.6	95.9	104.15	1.08603	0.583647
O54988	STE20-like serine/threonine-protein kinase OS=Mus musculus OX=10090 GN=Slk PE=1 SV=2	8	8	6	5	5	6	5	1	7	4	0	87.9	102.4	97.3	96	103.3	119.5	103.9	89.7	95.9	104.1	1.08551	0.272685
Q6WVG3	BTB/POZ domain-containing protein KCTD12 OS=Mus musculus OX=10090 GN=Kctd12 PE=1 SV=1	8	7	5	6	6	6	7	3	6	6	0	106	109.4	84.8	83.4	108.1	76.9	112.1	119.3	95.9	104.1	1.08551	0.506128
Q8BUV3	Gephyrin OS=Mus musculus OX=10090 GN=Gphn PE=1 SV=2	17	17	9	12	12	11	11	6	10	10	0	96.5	95.1	98.2	93.8	92.3	109.1	92.8	122.2	95.9	104.1	1.08551	0.301035
Q5SSH7	Zinc finger ZZ-type and EF-hand domain-containing protein 1 OS=Mus musculus OX=10090 GN=Zzef1 PE=1 SV=2	2	2							1	1	0		175.1		129.3	186.1		169.2	140.3	152.2	165.2	1.08541	0.629459
Q8BU30	Isoleucine--tRNA ligase, cytoplasmic OS=Mus musculus OX=10090 GN=Iars PE=1 SV=2	15	15	5	3	4	4	7	5	6	9	0	104.3	82.9	90.1	106.3	116.4	83.5	97.2	119.2	95.9	104.075	1.08525	0.450673
O70589	Peripheral plasma membrane protein CASK OS=Mus musculus OX=10090 GN=Cask PE=1 SV=2	28	28	15	14	13	16	15	10	16	12	0	99.3	90.3	99.2	94.8	99.8	118.8	103	94.7	95.9	104.075	1.08525	0.196087
Q9WUM5	Succinate--CoA ligase [ADP/GDP-forming] subunit alpha, mitochondrial OS=Mus musculus OX=10090 GN=Suclg1 PE=1 SV=4	10	10	9	8	7	8	7	3	9	8	0	92.3	94.5	98.5	98.3	104.5	121.5	101	89.3	95.9	104.075	1.08525	0.276176
Q80UU9	Membrane-associated progesterone receptor component 2 OS=Mus musculus OX=10090 GN=Pgrmc2 PE=1 SV=2	5	3	4	5	5	5	4	4	5	5	0	93.2	91.5	100.7	98.3	96	107.9	106.8	105.7	95.925	104.1	1.08522	0.05714
Q8K3X4	Interferon regulatory factor 2-binding protein-like OS=Mus musculus OX=10090 GN=Irf2bpl PE=1 SV=1	2	2				1				1	0	77.3	69	106.8	130.6	116.6	66.8	107.2	125.7	95.925	104.075	1.08496	0.685767
Q5SXY1	Cytospin-B OS=Mus musculus OX=10090 GN=Specc1 PE=1 SV=2	7	7	3	4	4	2	5	1	4	1	0	91.5	104.6	97.1	90.6	107.5	110.2	93.8	104.8	95.95	104.075	1.08468	0.143506
Q9QXS1	Plectin OS=Mus musculus OX=10090 GN=Plec PE=1 SV=3	190	190	102	98	109	110	109	78	116	113	0	96	96.8	93	98	101.6	118.4	99.6	96.6	95.95	104.05	1.08442	0.156858
Q9CYR6	Phosphoacetylglucosamine mutase OS=Mus musculus OX=10090 GN=Pgm3 PE=1 SV=1	5	5	4	3	4	4	4	3	4	4	0	101.1	107.7	93.5	81.5	103.1	109.9	101.7	101.4	95.95	104.025	1.08416	0.22463
Q61205	Platelet-activating factor acetylhydrolase IB subunit gamma OS=Mus musculus OX=10090 GN=Pafah1b3 PE=1 SV=1	3	3	1	1		1		1	1	1	0	97.7	75.6	112.1	98.5	137.1	93.7	93.2	92.1	95.975	104.025	1.08388	0.569095
Q9D855	Cytochrome b-c1 complex subunit 7 OS=Mus musculus OX=10090 GN=Uqcrb PE=1 SV=3	11	11	10	10	10	9	9	6	11	10	0	86.2	101.4	91.7	104.6	88	122.1	105.3	100.7	95.975	104.025	1.08388	0.366071
Q8C2Q3	RNA-binding protein 14 OS=Mus musculus OX=10090 GN=Rbm14 PE=1 SV=1	7	7	1	2	3	2	3	2	4	5	0	92.9	84.3	97.9	108.9	94.8	114.5	86.6	120.3	96	104.05	1.08385	0.428653
Q9D4H1	Exocyst complex component 2 OS=Mus musculus OX=10090 GN=Exoc2 PE=1 SV=1	6	6	1	1	1	1	4	1	2	1	0	102.6	90.8	95.2	95.3	113.4	64.4	109.4	128.8	95.975	104	1.08362	0.588897
P35278	Ras-related protein Rab-5C OS=Mus musculus OX=10090 GN=Rab5c PE=1 SV=2	9	7	6	7	5	5	6	7	7	5	0	92.4	100.7	96.1	94.8	100.8	104.3	110.7	100.2	96	104	1.08333	0.0360682
Q99KN9	Clathrin interactor 1 OS=Mus musculus OX=10090 GN=Clint1 PE=1 SV=2	4	4	1		2	2	2			1	0	105.9	88.1	97.8	92.2	106	86.7	108.9	114.3	96	103.975	1.08307	0.306641
Q69ZS6	Synaptic vesicle glycoprotein 2C OS=Mus musculus OX=10090 GN=Sv2c PE=1 SV=2	3	2	2	3	1	2	2	1	2	1	0	62.3	127.8	120.8	73.2	93.4	179.3	125.1	18.1	96.025	103.975	1.08279	0.839187
Q9CR09	Ubiquitin-fold modifier-conjugating enzyme 1 OS=Mus musculus OX=10090 GN=Ufc1 PE=1 SV=1	3	3	2	1	1	2		2	1	1	0	100	89.1	95.8	99.2	111.7	101.2	98.8	104.2	96.025	103.975	1.08279	0.0778384
Q5IRJ6	Zinc transporter 9 OS=Mus musculus OX=10090 GN=Slc30a9 PE=1 SV=2	2	2	1	1	1	1	2		1	1	0	112.3	143.5	92.9	92.8	96.6		126.5	135.4	110.375	119.5	1.08267	0.618839
Q3UMR5	Calcium uniporter protein, mitochondrial OS=Mus musculus OX=10090 GN=Mcu PE=1 SV=2	8	8	6	5	3	5	2	2	3	5	0	103	83.5	95.8	101.8	103.8	101.2	102.2	108.6	96.025	103.95	1.08253	0.146553
Q9CQZ6	NADH dehydrogenase [ubiquinone] 1 beta subcomplex subunit 3 OS=Mus musculus OX=10090 GN=Ndufb3 PE=1 SV=1	3	3	2	1	2	1	2	1	2	2	0	98.3	89.4	96.6	99.9	96.3	128.5	92.7	98.3	96.05	103.95	1.08225	0.39288
Q3UTJ2	Sorbin and SH3 domain-containing protein 2 OS=Mus musculus OX=10090 GN=Sorbs2 PE=1 SV=2	14	13	9	5	5	8	6	4	4	5	1	92.4	89	98.3	104.5	104.4	117.8	80.5	113.1	96.05	103.95	1.08225	0.412268
P21271	Unconventional myosin-Vb OS=Mus musculus OX=10090 GN=Myo5b PE=1 SV=2	8	1	4	6	5	4	7	4	6	5	0	214.3	136.6	55.8	34.9	79.5		100.7	178.2	110.4	119.467	1.08213	0.874641
P27773	Protein disulfide-isomerase A3 OS=Mus musculus OX=10090 GN=Pdia3 PE=1 SV=2	29	29	22	23	24	20	23	16	26	23	0	93.1	94.2	95.8	101.1	104.2	97.3	103.5	110.7	96.05	103.925	1.08199	0.0523102
Q8C2E7	WASH complex subunit 5 OS=Mus musculus OX=10090 GN=Washc5 PE=1 SV=2	3	3	1	1					1		0	85	111	103.1	85.1	103.1	94.3	118.4	99.9	96.05	103.925	1.08199	0.381388
Q8R3R8	Gamma-aminobutyric acid receptor-associated protein-like 1 OS=Mus musculus OX=10090 GN=Gabarapl1 PE=1 SV=2	2	1	1	1	2	1	2		2	1	0	109.2	78	93.6	103.5	104.9	104.1	98.4	108.3	96.075	103.925	1.08171	0.313403
Q68FL4	Putative adenosylhomocysteinase 3 OS=Mus musculus OX=10090 GN=Ahcyl2 PE=1 SV=1	27	8	19	20	19	21	20	13	22	17	0	98.6	88.9	98.8	98	103.2	107.3	101	104.2	96.075	103.925	1.08171	0.0282843
Q6ZQI3	Malectin OS=Mus musculus OX=10090 GN=Mlec PE=1 SV=2	3	3	1	2	1	2	2		2	2	0	103.4	102.5	75.7	102.7	121.3	93.7	116.4	84.2	96.075	103.9	1.08145	0.510899
P42125	Enoyl-CoA delta isomerase 1, mitochondrial OS=Mus musculus OX=10090 GN=Eci1 PE=1 SV=2	4	4	1	3	1	2	4	1	4	3	0	96	96.5	96.3	95.6	116.5	77.4	114.7	107	96.1	103.9	1.08117	0.422947
P45376	Aldose reductase OS=Mus musculus OX=10090 GN=Akr1b1 PE=1 SV=3	17	16	9	11	9	9	12	8	11	10	1	94.2	97.8	98.2	94.2	107	103	101	104.5	96.1	103.875	1.08091	0.00354405
O55142	60S ribosomal protein L35a OS=Mus musculus OX=10090 GN=Rpl35a PE=1 SV=2	5	5	1	2	3	3	4	4	3	4	0	92.8	112.5	105.2	74	109.9	89.1	112.9	103.7	96.125	103.9	1.08088	0.464112
P62242	40S ribosomal protein S8 OS=Mus musculus OX=10090 GN=Rps8 PE=1 SV=2	8	8	4	6	4	5	7	4	3	7	0	96.7	93.9	96.2	97.8	103.7	103.6	100.6	107.6	96.15	103.875	1.08034	0.00342177
Q8BP92	Reticulocalbin-2 OS=Mus musculus OX=10090 GN=Rcn2 PE=1 SV=1	7	7	3	5	4	4	7	3	4	3	0	85.7	107.2	98.8	92.9	117.9	40.2	147.3	110.1	96.15	103.875	1.08034	0.749844
P70349	Histidine triad nucleotide-binding protein 1 OS=Mus musculus OX=10090 GN=Hint1 PE=1 SV=3	7	7	6	6	7	7	7	3	7	7	0	100.6	91.6	98.6	93.8	107.3	103.5	103.4	101.2	96.15	103.85	1.08008	0.0195812
Q80V42	Carboxypeptidase M OS=Mus musculus OX=10090 GN=Cpm PE=1 SV=2	3	3	2			1	1	1		3	0	121.6	98.2	67.1	97.7	129.3	58.7	108.6	118.8	96.15	103.85	1.08008	0.702497
Q9QZE5	Coatomer subunit gamma-1 OS=Mus musculus OX=10090 GN=Copg1 PE=1 SV=1	12	11	8	9	6	5	8	1	7	6	1	113.3	120.2	72.4	78.8	108.7	77.8	98.7	130.3	96.175	103.875	1.08006	0.652214
Q7TQD2	Tubulin polymerization-promoting protein OS=Mus musculus OX=10090 GN=Tppp PE=1 SV=1	12	12	10	9	10	11	10	8	11	10	0	92.4	105.3	92.1	94.9	99	122.2	100.1	94	96.175	103.825	1.07954	0.316033
Q9DBR3	Armadillo repeat-containing protein 8 OS=Mus musculus OX=10090 GN=Armc8 PE=1 SV=2	3	3	2	2	2	2	2	2	1	2	0	91.2	105.4	94.8	93.3	95	137.8	84.7	97.8	96.175	103.825	1.07954	0.550259
Q2TBE6	Phosphatidylinositol 4-kinase type 2-alpha OS=Mus musculus OX=10090 GN=Pi4k2a PE=1 SV=1	2	2			1	1	1		1		0	99.4	89.6	95.5	100.3	106.6	89.6	108	111	96.2	103.8	1.079	0.209022
O54781	SRSF protein kinase 2 OS=Mus musculus OX=10090 GN=Srpk2 PE=1 SV=2	6	6	2	3	3	5	2	1	3	2	0	90.1	104.8	94.2	95.7	95.5	124.7	97.9	97	96.2	103.775	1.07874	0.360282
P62270	40S ribosomal protein S18 OS=Mus musculus OX=10090 GN=Rps18 PE=1 SV=3	9	9	8	8	8	7	9	6	6	8	0	98.2	92.2	97.5	97	99.1	110.4	97.7	107.9	96.225	103.775	1.07846	0.0706032
Q6P5E4	UDP-glucose:glycoprotein glucosyltransferase 1 OS=Mus musculus OX=10090 GN=Uggt1 PE=1 SV=4	9	9	3	1	2	4	2	2	5	5	0	99.1	99.6	92.7	93.5	108.7	84.3	103	119.1	96.225	103.775	1.07846	0.354105
P51150	Ras-related protein Rab-7a OS=Mus musculus OX=10090 GN=Rab7a PE=1 SV=2	16	16	13	14	13	13	13	11	16	13	0	97.6	95.1	97.2	95.1	106.4	102	106.4	100.3	96.25	103.775	1.07818	0.00434821
Q99LP6	GrpE protein homolog 1, mitochondrial OS=Mus musculus OX=10090 GN=Grpel1 PE=1 SV=1	6	6	3	4	4	4	5	2	5	5	0	92.2	97.4	99.8	95.6	115.5	72.3	107.2	120.1	96.25	103.775	1.07818	0.517377
P35279	Ras-related protein Rab-6A OS=Mus musculus OX=10090 GN=Rab6a PE=1 SV=4	11	5	7	7	11	8	10	5	7	10	5	102.4	85.2	96.5	101	98.6	117.2	101.3	97.8	96.275	103.725	1.07738	0.260386
Q920Q4	Vacuolar protein sorting-associated protein 16 homolog OS=Mus musculus OX=10090 GN=Vps16 PE=1 SV=3	3	3	2	1	1	1	2		3	2	0	110.2	105.1	86	83.8	104.9	91.3	106.4	112.3	96.275	103.725	1.07738	0.388075
Q8VDK1	Deaminated glutathione amidase OS=Mus musculus OX=10090 GN=Nit1 PE=1 SV=2	7	7	6	2	2	4	3	1	2	5	0	105.3	104.4	82.9	92.5	107.9	95.9	99.7	111.4	96.275	103.725	1.07738	0.289854
Q9QYI5	DnaJ homolog subfamily B member 2 OS=Mus musculus OX=10090 GN=Dnajb2 PE=1 SV=3	2	1	1	1	1	2	1	2	1	1	0	87.2	103.4	97.9	96.6	99.7	124.6	101.8	88.7	96.275	103.7	1.07712	0.402941
P17563	Methanethiol oxidase OS=Mus musculus OX=10090 GN=Selenbp1 PE=1 SV=2	6	6	2	2	2	4	5	1	3	4	0	66.4	99.6	116.1	103	102.8	99.6	103.5	108.9	96.275	103.7	1.07712	0.51554
Q91V57	N-chimaerin OS=Mus musculus OX=10090 GN=Chn1 PE=1 SV=2	3	3	2	1			2		1	1	0	92.6	89.1	105.7	97.8	98.4	114.2	95.2	107.1	96.3	103.725	1.0771	0.234194
Q8BTV2	Cleavage and polyadenylation specificity factor subunit 7 OS=Mus musculus OX=10090 GN=Cpsf7 PE=1 SV=2	3	3	1	2	2	1	2	1	2	1	0	94.2	103.1	95.9	92	96.8	137.8	93.1	87.1	96.3	103.7	1.07684	0.553307
Q7TMB8	Cytoplasmic FMR1-interacting protein 1 OS=Mus musculus OX=10090 GN=Cyfip1 PE=1 SV=1	29	11	21	21	21	17	19	6	23	22	0	102.3	101.2	99.4	82.3	113.6	66.6	116.1	118.5	96.3	103.7	1.07684	0.597236
O89079	Coatomer subunit epsilon OS=Mus musculus OX=10090 GN=Cope PE=1 SV=3	5	5	2	3	1	2	3		3	2	0	112.4	107.4	105.1	60.3	111.9	74.9	111.1	116.9	96.3	103.7	1.07684	0.649876
P32233	Developmentally-regulated GTP-binding protein 1 OS=Mus musculus OX=10090 GN=Drg1 PE=1 SV=1	2	2	2	1	1	1	1		2	1	0	87	91.8	117.5	88.9	124.9	103.6	93.2	93.1	96.3	103.7	1.07684	0.501088
Q61885	Myelin-oligodendrocyte glycoprotein OS=Mus musculus OX=10090 GN=Mog PE=1 SV=1	13	13	9	10	10	10	9	8	10	12	0	100.2	93.1	89.5	102.6	107.9	116.4	92.6	97.7	96.35	103.65	1.07577	0.277993
Q9QWY8	Arf-GAP with SH3 domain, ANK repeat and PH domain-containing protein 1 OS=Mus musculus OX=10090 GN=Asap1 PE=1 SV=2	10	9	7	7	8	5	6	2	6	7	1	98.4	85.7	90.8	110.5	102.5	100.4	93.5	118.2	96.35	103.65	1.07577	0.368064
Q9D1P4	Cysteine and histidine-rich domain-containing protein 1 OS=Mus musculus OX=10090 GN=Chordc1 PE=1 SV=1	8	8	5	4	6	7	8	1	5	7	0	93.6	102.9	96.6	92.4	113.8	81.6	110.6	108.6	96.375	103.65	1.07549	0.386387
P60202	Myelin proteolipid protein OS=Mus musculus OX=10090 GN=Plp1 PE=1 SV=2	10	10	10	9	10	10	10	6	10	9	0	100.5	82.8	92.3	109.9	112.8	114.5	86	101.3	96.375	103.65	1.07549	0.437696
Q3UHD6	Sorting nexin-27 OS=Mus musculus OX=10090 GN=Snx27 PE=1 SV=2	7	7	3	3	3	4	5	3	4	4	0	102.9	86.1	94.4	102.2	106.4	113	95.7	99.2	96.4	103.575	1.07443	0.240393
Q8K354	Carbonyl reductase [NADPH] 3 OS=Mus musculus OX=10090 GN=Cbr3 PE=1 SV=1	8	7	6	6	5	5	6	2	6	5	0	100.1	96.2	109.4	79.9	126	73	109.7	105.6	96.4	103.575	1.07443	0.592471
Q78JE5	F-box only protein 22 OS=Mus musculus OX=10090 GN=Fbxo22 PE=1 SV=2	3	2	1	3	1	1	1	1	1	2	0	111.8	90.4	99.5	84	97.5	111.7	102.2	103	96.425	103.6	1.07441	0.32662
Q8BHL5	Engulfment and cell motility protein 2 OS=Mus musculus OX=10090 GN=Elmo2 PE=1 SV=1	12	8	6	7	8	8	7	5	9	7	4	86.7	97.8	96.4	104.8	111.2	89.8	104.8	108.4	96.425	103.55	1.07389	0.283538
P47962	60S ribosomal protein L5 OS=Mus musculus OX=10090 GN=Rpl5 PE=1 SV=3	14	14	10	9	6	8	8	5	8	9	0	85.8	105.6	96.4	98	91	129.1	107	87.1	96.45	103.55	1.07361	0.519411
Q8R050	Eukaryotic peptide chain release factor GTP-binding subunit ERF3A OS=Mus musculus OX=10090 GN=Gspt1 PE=1 SV=2	15	14	7	9	7	7	8	4	7	7	1	95.4	97.7	97.9	94.8	107.8	104.3	110.8	91.3	96.45	103.55	1.07361	0.155029
Q9D1E6	Tubulin-folding cofactor B OS=Mus musculus OX=10090 GN=Tbcb PE=1 SV=2	8	8	4	5	4	5	7	3	3	6	0	84.3	104.5	99	98.1	88.3	126.2	108.3	91.5	96.475	103.575	1.07359	0.492867
Q9CXW4	60S ribosomal protein L11 OS=Mus musculus OX=10090 GN=Rpl11 PE=1 SV=4	6	6	3	6	4	2	3	2	3	3	0	95	96.1	97.5	97.3	98.6	118.5	96.5	100.5	96.475	103.525	1.07308	0.215432
P35505	Fumarylacetoacetase OS=Mus musculus OX=10090 GN=Fah PE=1 SV=2	6	6	3	2	3	4	5	3	1	2	0	99.3	91	93.7	102	109.1	102.6	98	104.3	96.5	103.5	1.07254	0.0856501
Q6PIP5	NudC domain-containing protein 1 OS=Mus musculus OX=10090 GN=Nudcd1 PE=1 SV=2	2	2					1		1	1	0	117.8	85.8	82.4	100.1	96.9	114.8	99.6	102.8	96.525	103.525	1.07252	0.465132
P63321	Ras-related protein Ral-A OS=Mus musculus OX=10090 GN=Rala PE=1 SV=1	13	7	10	10	9	9	9	4	10	7	7	95.8	90.4	96.6	103.2	102.2	114.1	107.7	89.9	96.5	103.475	1.07228	0.272052
Q9QUR8	Semaphorin-7A OS=Mus musculus OX=10090 GN=Sema7a PE=1 SV=1	6	6	1		3	2	2	1	1	1	0	105.1	82.3	109.1	89.5	127	98.8	86.7	101.4	96.5	103.475	1.07228	0.53436
Q99MN1	Lysine--tRNA ligase OS=Mus musculus OX=10090 GN=Kars PE=1 SV=1	9	9	5	6	6	5	5	2	3	5	0	95.5	100.5	90.2	99.9	102.5	115	93.7	102.7	96.525	103.475	1.072	0.212685
Q9CQW1	Synaptobrevin homolog YKT6 OS=Mus musculus OX=10090 GN=Ykt6 PE=1 SV=1	10	10	8	8	6	7	7	3	6	8	0	93.6	97.3	100.4	94.8	100	117.6	102.9	93.4	96.525	103.475	1.072	0.23984
Q3USB7	Inactive phospholipase C-like protein 1 OS=Mus musculus OX=10090 GN=Plcl1 PE=1 SV=3	9	9	4	3	4	3	5	2	5	3	0	95.6	93.6	97.9	99	112.8	80.3	107.5	113.3	96.525	103.475	1.072	0.414386
P60766	Cell division control protein 42 homolog OS=Mus musculus OX=10090 GN=Cdc42 PE=1 SV=2	8	7	7	8	8	8	8	5	8	7	0	94.7	104.2	94.2	93.1	102.8	119.2	99.2	92.6	96.55	103.45	1.07147	0.309467
Q9Z2X1	Heterogeneous nuclear ribonucleoprotein F OS=Mus musculus OX=10090 GN=Hnrnpf PE=1 SV=3	8	6	6	8	5	4	3	4	8	6	0	98.1	105.2	85.3	97.9	100.5	104.9	94.3	113.9	96.625	103.4	1.07012	0.2901
Q06185	ATP synthase subunit e, mitochondrial OS=Mus musculus OX=10090 GN=Atp5me PE=1 SV=2	6	5	4	5	5	5	4	5	5	5	0	94.7	93.6	102.6	95.6	95.1	121.1	96.8	100.6	96.625	103.4	1.07012	0.326727
O08663	Methionine aminopeptidase 2 OS=Mus musculus OX=10090 GN=Metap2 PE=1 SV=1	6	6		1	2		2	1	2	2	0	120.2	102.4	77.3	86.6	117.3	60.4	118.3	117.6	96.625	103.4	1.07012	0.706452
Q7M6Y3	Phosphatidylinositol-binding clathrin assembly protein OS=Mus musculus OX=10090 GN=Picalm PE=1 SV=1	13	10	9	6	8	6	5	4	9	8	0	104.1	98.8	93.5	90.1	116.5	94.4	102.7	99.9	96.625	103.375	1.06986	0.274573
P62812	Gamma-aminobutyric acid receptor subunit alpha-1 OS=Mus musculus OX=10090 GN=Gabra1 PE=1 SV=1	10	8	7	7	6	7	6	4	6	7	2	93.2	87.9	98.9	106.5	98.2	119.5	87.2	108.6	96.625	103.375	1.06986	0.430666
Q80ZF8	Adhesion G protein-coupled receptor B3 OS=Mus musculus OX=10090 GN=Adgrb3 PE=1 SV=2	3	2		2		1		2			1	98.9	90.2	94	103.4	90.3	131.3	95.2	96.7	96.625	103.375	1.06986	0.518254
Q63932	Dual specificity mitogen-activated protein kinase kinase 2 OS=Mus musculus OX=10090 GN=Map2k2 PE=1 SV=2	8	3	6	4	7	5	6	3	6	7	0	109.6	50.3	126.1	100.5	112.9	82.2	97.8	120.6	96.625	103.375	1.06986	0.726397
Q6PD03	Serine/threonine-protein phosphatase 2A 56 kDa regulatory subunit alpha isoform OS=Mus musculus OX=10090 GN=Ppp2r5a PE=1 SV=1	8	8	4	3	1	4	3	1	1	2	0	95.7	85.6	104.1	101.2	107.9	81.8	111.4	112.4	96.65	103.375	1.06958	0.449864
Q9CXI5	Mesencephalic astrocyte-derived neurotrophic factor OS=Mus musculus OX=10090 GN=Manf PE=1 SV=1	4	4	3	2	2	2	3		4	2	0	114.9	82	95	94.7	117.5	64.5	111	120.5	96.65	103.375	1.06958	0.66481
P62082	40S ribosomal protein S7 OS=Mus musculus OX=10090 GN=Rps7 PE=2 SV=1	10	10	5	7	3	7	4	5	8	6	0	99.2	110.7	87.8	88.9	98.4	110.1	101.6	103.4	96.65	103.375	1.06958	0.296592
Q7M729	Sodium channel subunit beta-4 OS=Mus musculus OX=10090 GN=Scn4b PE=1 SV=1	2	2	1	1	1	1	1	2	1	1	0	96.5	90.3	105.4	94.4	97.4	131.3	102.1	82.7	96.65	103.375	1.06958	0.551802
Q9CZR3	Mitochondrial import receptor subunit TOM40B OS=Mus musculus OX=10090 GN=Tomm40l PE=1 SV=1	2	2	2	2	1	2	2	1	1	2	0	87.5	108.4	97.2	93.4	102.9	110.3	93.5	106.6	96.625	103.325	1.06934	0.283705
Q9R1P3	Proteasome subunit beta type-2 OS=Mus musculus OX=10090 GN=Psmb2 PE=1 SV=1	7	6	7	5	5	6	5	4	6	6	0	103.6	96.8	91.5	94.7	99.6	113.1	101.1	99.6	96.65	103.35	1.06932	0.15775
B2RSH2	Guanine nucleotide-binding protein G(i) subunit alpha-1 OS=Mus musculus OX=10090 GN=Gnai1 PE=1 SV=1	21	13	19	18	15	14	16	10	19	18	7	100.1	93.5	96.6	96.4	101.1	115.9	99.1	97.3	96.65	103.35	1.06932	0.18405
Q9JKS5	Intracellular hyaluronan-binding protein 4 OS=Mus musculus OX=10090 GN=Habp4 PE=1 SV=2	4	4	2	1	2	3	3	1	4	1	0	90.2	91.4	90.7	114.3	101.4	131.3	89.9	90.8	96.65	103.35	1.06932	0.575759
Q91Z67	SLIT-ROBO Rho GTPase-activating protein 2 OS=Mus musculus OX=10090 GN=Srgap2 PE=1 SV=2	4	4	2	2	1	3	3	1	3	2	0	82.1	97.8	102.1	104.6	113.3	55.9	119.5	124.7	96.65	103.35	1.06932	0.70327
Q8CIV8	Tubulin-specific chaperone E OS=Mus musculus OX=10090 GN=Tbce PE=1 SV=1	3	2	2	2	2	3	2	1	1	2	0	97.8	85.4	100.6	102.8	88.2	132.9	97.7	94.5	96.65	103.325	1.06906	0.558515
P15508	Spectrin beta chain, erythrocytic OS=Mus musculus OX=10090 GN=Sptb PE=1 SV=4	37	29	19	22	16	16	20	12	23	26	1	96.4	105.1	96	89.1	107.6	102.8	103.9	99	96.65	103.325	1.06906	0.123293
P35282	Ras-related protein Rab-21 OS=Mus musculus OX=10090 GN=Rab21 PE=1 SV=4	6	6	4	4	4	5	5	2	4	4	0	96.6	99	100.2	90.8	102.6	84.5	119.2	107	96.65	103.325	1.06906	0.407004
Q810U4	Neuronal cell adhesion molecule OS=Mus musculus OX=10090 GN=Nrcam PE=1 SV=2	22	22	12	16	14	13	15	8	16	18	0	89.2	96.1	99	102.4	99	111	100.9	102.4	96.675	103.325	1.06879	0.135644
Q8CCN5	Breast carcinoma-amplified sequence 3 homolog OS=Mus musculus OX=10090 GN=Bcas3 PE=1 SV=2	3	3	3	1	1	1	1	1	1		0	95.8	87.4	100.6	103	96.4	118.4	101.3	97.2	96.7	103.325	1.06851	0.325279
P61255	60S ribosomal protein L26 OS=Mus musculus OX=10090 GN=Rpl26 PE=1 SV=1	6	6	5	4	4	6	5	5	5	4	0	95.1	99.8	97.6	94.3	99.9	115.1	93	105.3	96.7	103.325	1.06851	0.219026
Q8JZN5	Acyl-CoA dehydrogenase family member 9, mitochondrial OS=Mus musculus OX=10090 GN=Acad9 PE=1 SV=2	11	11	7	7	7	5	6	2	5	10	0	99.6	96.9	96.1	94.2	101.7	91.5	105.6	114.5	96.7	103.325	1.06851	0.224723
P26638	Serine--tRNA ligase, cytoplasmic OS=Mus musculus OX=10090 GN=Sars PE=1 SV=3	21	21	15	17	16	16	20	9	20	17	0	96.2	97.1	96.3	97.1	113.6	95.5	103.5	100.5	96.675	103.275	1.06827	0.135165
Q9DCL9	Multifunctional protein ADE2 OS=Mus musculus OX=10090 GN=Paics PE=1 SV=4	13	13	6	7	7	5	7	2	9	6	0	105	96.8	93.9	91.1	110.7	75.2	121.1	106.1	96.7	103.275	1.06799	0.547442
Q8VCT3	Aminopeptidase B OS=Mus musculus OX=10090 GN=Rnpep PE=1 SV=2	13	13	8	10	7	5	8	5	7	6	0	87.3	102.5	101	96.1	105.6	96.2	110.8	100.5	96.725	103.275	1.06772	0.209495
P23198	Chromobox protein homolog 3 OS=Mus musculus OX=10090 GN=Cbx3 PE=1 SV=2	6	5	5	5	4	4	3	1	5	4	1	91.2	107.2	94.9	93.6	109.7	91.6	109.2	102.6	96.725	103.275	1.06772	0.280742
Q925I1	ATPase family AAA domain-containing protein 3 OS=Mus musculus OX=10090 GN=Atad3 PE=1 SV=1	9	9	6	6	6	7	7	5	8	7	0	86.2	103.7	98.1	98.9	102.8	116.3	109.1	84.9	96.725	103.275	1.06772	0.426372
Q8BGT8	Phytanoyl-CoA hydroxylase-interacting protein-like OS=Mus musculus OX=10090 GN=Phyhipl PE=1 SV=1	19	16	13	11	11	9	11	10	13	12	3	95.8	95.7	98.1	97.3	99.7	109.7	100.2	103.5	96.725	103.275	1.06772	0.0329523
P35564	Calnexin OS=Mus musculus OX=10090 GN=Canx PE=1 SV=1	25	25	19	19	17	19	13	10	17	19	0	90	105.3	95.8	95.8	99.8	109.6	108.9	94.8	96.725	103.275	1.06772	0.221002
Q9WVE8	Protein kinase C and casein kinase substrate in neurons protein 2 OS=Mus musculus OX=10090 GN=Pacsin2 PE=1 SV=1	13	9	6	7	9	7	8	4	9	6	0	97.9	97.1	95.7	96.2	105.9	97.9	95.9	113.3	96.725	103.25	1.06746	0.155322
Q99K46	Ubiquitin carboxyl-terminal hydrolase 11 OS=Mus musculus OX=10090 GN=Usp11 PE=1 SV=4	2	2		1	2	1	1		1	1	0	107.9	117	135.3	26.7	83.8	71	122.8	135.4	96.725	103.25	1.06746	0.826642
Q9Z1X4	Interleukin enhancer-binding factor 3 OS=Mus musculus OX=10090 GN=Ilf3 PE=1 SV=2	8	8	4	2	2	4	4	6	6	3	0	101.2	94.6	94	97.2	103	110.4	97.1	102.5	96.75	103.25	1.06718	0.0873753
O35927	Catenin delta-2 OS=Mus musculus OX=10090 GN=Ctnnd2 PE=1 SV=1	31	28	20	15	17	15	18	8	18	16	3	89.9	101.5	98.5	97.1	102.1	111.5	102.3	97	96.75	103.225	1.06693	0.147465
P27612	Phospholipase A-2-activating protein OS=Mus musculus OX=10090 GN=Plaa PE=1 SV=4	12	12	8	6	6	6	3	3	4	4	0	90.7	95.6	98.9	101.9	97.8	114.1	101.2	99.8	96.775	103.225	1.06665	0.193257
Q07076	Annexin A7 OS=Mus musculus OX=10090 GN=Anxa7 PE=1 SV=2	15	15	11	9	9	8	9	7	10	8	0	93.7	92.9	101.4	99.1	89.1	125.4	110.2	88.2	96.775	103.225	1.06665	0.509759
P56387	Dynein light chain Tctex-type 3 OS=Mus musculus OX=10090 GN=Dynlt3 PE=1 SV=1	3	3	2	2	2	2	2		2	3	0	115.6	100.2	80.5	90.8	116.5	63.7	108.5	124.2	96.775	103.225	1.06665	0.691285
Q99KP3	Lambda-crystallin homolog OS=Mus musculus OX=10090 GN=Cryl1 PE=1 SV=3	2	2	1			1	1		1	1	0	96.4	78.3	108.1	104.3	108.4	88.1	110.6	105.7	96.775	103.2	1.06639	0.472263
P62835	Ras-related protein Rap-1A OS=Mus musculus OX=10090 GN=Rap1a PE=1 SV=1	13	4	10	12	11	11	11	5	12	9	9	95.3	94.1	92.9	104.8	99.8	129.2	95.8	88	96.775	103.2	1.06639	0.520131
P70372	ELAV-like protein 1 OS=Mus musculus OX=10090 GN=Elavl1 PE=1 SV=2	7	7	6	5	3	4	4	1	5	6	0	90.8	99.9	96.8	99.6	93.9	117.1	99.3	102.5	96.775	103.2	1.06639	0.278395
P46664	Adenylosuccinate synthetase isozyme 2 OS=Mus musculus OX=10090 GN=Adss PE=1 SV=2	13	11	6	4	5	3	6	5	7	4	2	122.3	86	90.1	88.8	114.7	104.6	111	82.5	96.8	103.2	1.06612	0.587738
Q8C437	PEX5-related protein OS=Mus musculus OX=10090 GN=Pex5l PE=1 SV=2	6	6	3	3	2	2	3	3	2	2	0	104.5	81.7	93.9	107.1	114.4	99.8	90.2	108.4	96.8	103.2	1.06612	0.444699
Q80UK0	SEC14 domain and spectrin repeat-containing protein 1 OS=Mus musculus OX=10090 GN=Sestd1 PE=1 SV=1	2	2	1	1			1			1	0	135.9	153.1	84.2	71.4	102.8		126.8	125.8	111.15	118.467	1.06583	0.77516
Q9WUM4	Coronin-1C OS=Mus musculus OX=10090 GN=Coro1c PE=1 SV=2	21	21	15	17	13	14	15	10	16	15	0	90.6	109.2	95.3	92.2	97.8	123.8	105.5	85.6	96.825	103.175	1.06558	0.509459
P97461	40S ribosomal protein S5 OS=Mus musculus OX=10090 GN=Rps5 PE=1 SV=3	6	6	2	3	3	4	2	3	3	6	0	88.9	110.4	93.1	94.9	94.4	134.9	97.7	85.7	96.825	103.175	1.06558	0.611161
O35621	Phosphomannomutase 1 OS=Mus musculus OX=10090 GN=Pmm1 PE=1 SV=1	8	8	7	4	3	1	3	3	2	3	0	111.2	89.6	98.7	87.9	96.9	131.2	100.3	84.4	96.85	103.2	1.06557	0.59395
Q9JJU8	SH3 domain-binding glutamic acid-rich-like protein OS=Mus musculus OX=10090 GN=Sh3bgrl PE=1 SV=1	4	4	2	2	3	1	4	1	4	1	0	110.5	100.7	92	84.1	119.2	74.3	116.7	102.4	96.825	103.15	1.06532	0.610225
Q9CQE1	Protein NipSnap homolog 3B OS=Mus musculus OX=10090 GN=Nipsnap3b PE=1 SV=1	3	3	2	2	2	2	1		2	3	0	95.9	97.9	100	93.5	107.9	91.8	113.2	99.7	96.825	103.15	1.06532	0.243774
Q64737	Trifunctional purine biosynthetic protein adenosine-3 OS=Mus musculus OX=10090 GN=Gart PE=1 SV=3	6	6	2	3	3	4	3		4	2	0	104.1	100.1	91.4	91.7	119.6	72.6	110.7	109.7	96.825	103.15	1.06532	0.582519
Q8VE22	28S ribosomal protein S23, mitochondrial OS=Mus musculus OX=10090 GN=Mrps23 PE=1 SV=1	2	2	1	1	1	1	1		2	2	0	95.3	99.5	100	92.6	103.6	98	96.6	114.4	96.85	103.15	1.06505	0.203239
Q9WTP7	GTP:AMP phosphotransferase AK3, mitochondrial OS=Mus musculus OX=10090 GN=Ak3 PE=1 SV=3	7	7	5	4	3	2	4	3	5	1	0	90.9	100.5	101.6	94.4	111.2	93.3	110.1	98	96.85	103.15	1.06505	0.264138
P62315	Small nuclear ribonucleoprotein Sm D1 OS=Mus musculus OX=10090 GN=Snrpd1 PE=1 SV=1	2	2	2	2	2	2	2		2	2	0	116.6	99.4	87.9	83.5	106.8	88.8	103.4	113.6	96.85	103.15	1.06505	0.512514
Q61595	Kinectin OS=Mus musculus OX=10090 GN=Ktn1 PE=1 SV=1	3	3	1	2	2	2	2	1	2	2	0	86	117.9	88.8	94.7	105.2	109.9	113.5	84	96.85	103.15	1.06505	0.544319
Q11136	Xaa-Pro dipeptidase OS=Mus musculus OX=10090 GN=Pepd PE=1 SV=3	5	5	2	2	2	4	3	2	2	2	0	94.2	92.4	98.4	102.5	104.9	102.3	95.3	110.1	96.875	103.15	1.06477	0.151312
P63073	Eukaryotic translation initiation factor 4E OS=Mus musculus OX=10090 GN=Eif4e PE=1 SV=1	4	4	3	4	2	1	2	1	3	2	0	103.5	88.9	94.3	100.8	101.7	101.7	99.8	109.4	96.875	103.15	1.06477	0.160184
Q9Z0U1	Tight junction protein ZO-2 OS=Mus musculus OX=10090 GN=Tjp2 PE=1 SV=2	10	10	3	5	2	4	4	1	6	3	0	90.6	117.5	112.3	67.1	89.5	96.7	122	104.4	96.875	103.15	1.06477	0.65752
Q9QXJ1	Amyloid-beta A4 precursor protein-binding family B member 1 OS=Mus musculus OX=10090 GN=Apbb1 PE=1 SV=3	6	5	3	3	2	2	2		3	2	0	92	94.5	105.8	95.2	110.3	80.4	106.1	115.6	96.875	103.1	1.06426	0.48602
Q6P1B1	Xaa-Pro aminopeptidase 1 OS=Mus musculus OX=10090 GN=Xpnpep1 PE=1 SV=1	14	14	6	7	9	6	6	3	11	7	0	99.9	93.8	97.8	96.1	103.2	111.4	100.5	97.4	96.9	103.125	1.06424	0.105514
Q8K4R4	Cytoplasmic phosphatidylinositol transfer protein 1 OS=Mus musculus OX=10090 GN=Pitpnc1 PE=1 SV=1	6	6	2	2	3	4	2	2	1	4	0	99.7	84.1	114.7	89.1	99.1	96.5	101.7	115.1	96.9	103.1	1.06398	0.464108
Q9CYN2	Signal peptidase complex subunit 2 OS=Mus musculus OX=10090 GN=Spcs2 PE=1 SV=1	2	2	1	1	1	1	1		1	2	0	79.6	91.9	92.5	123.6	138.7	72.1	95.2	106.4	96.9	103.1	1.06398	0.723653
Q99PG2	Opioid growth factor receptor OS=Mus musculus OX=10090 GN=Ogfr PE=1 SV=1	3	3	1	1			1	1	2	1	0	67.5	126.3	96.2	97.7	105.7	100.9	131.6	74.2	96.925	103.1	1.06371	0.725897
P53810	Phosphatidylinositol transfer protein alpha isoform OS=Mus musculus OX=10090 GN=Pitpna PE=1 SV=2	17	15	13	12	12	12	13	9	14	13	2	101.9	91.1	95.8	98.9	106.7	100.7	101.1	103.8	96.925	103.075	1.06345	0.0625133
P00920	Carbonic anhydrase 2 OS=Mus musculus OX=10090 GN=Ca2 PE=1 SV=4	10	10	8	8	8	9	9	7	8	9	0	104.4	90.4	94.7	98.2	118.5	83.8	101.1	108.9	96.925	103.075	1.06345	0.46683
Q921M3	Splicing factor 3B subunit 3 OS=Mus musculus OX=10090 GN=Sf3b3 PE=1 SV=1	7	7		1	3	4	4	2	2	2	0	95.5	94.3	102	95.9	97.6	106.3	105.5	102.8	96.925	103.05	1.06319	0.0576644
Q8R3B1	1-phosphatidylinositol 4,5-bisphosphate phosphodiesterase delta-1 OS=Mus musculus OX=10090 GN=Plcd1 PE=1 SV=2	7	7	2	1	3	4	1		3	4	0	92.3	100.9	102.4	92.2	125.2	51.5	107.3	128.3	96.95	103.075	1.06318	0.745405
P14131	40S ribosomal protein S16 OS=Mus musculus OX=10090 GN=Rps16 PE=1 SV=4	8	8	4	4	6	3	3	4	4	4	0	98.1	90.8	99.8	99.1	105.1	97	100.9	109.2	96.95	103.05	1.06292	0.118995
P62631	Elongation factor 1-alpha 2 OS=Mus musculus OX=10090 GN=Eef1a2 PE=1 SV=1	20	11	20	18	19	18	18	12	17	18	10	99.3	97.2	96.7	94.6	100.1	115.1	94	103	96.95	103.05	1.06292	0.227359
Q91W90	Thioredoxin domain-containing protein 5 OS=Mus musculus OX=10090 GN=Txndc5 PE=1 SV=2	5	5	3	3	2	3	4	1	2	3	0	89.2	105.8	101.7	91.1	112.4	77.8	113.3	108.7	96.95	103.05	1.06292	0.539819
Q61327	Sodium-dependent dopamine transporter OS=Mus musculus OX=10090 GN=Slc6a3 PE=1 SV=2	2	2	1	1	1	2	1	2	1	1	0	81.4	94.4	117	95	130.3	145.9	70.4	65.6	96.95	103.05	1.06292	0.788987
Q9D394	Protein RUFY3 OS=Mus musculus OX=10090 GN=Rufy3 PE=1 SV=1	15	15	10	11	10	7	8	2	9	9	0	96.2	96.4	95.1	100.1	103.2	114.5	95.2	99.3	96.95	103.05	1.06292	0.205041
Q9Z0H8	CAP-Gly domain-containing linker protein 2 OS=Mus musculus OX=10090 GN=Clip2 PE=1 SV=2	21	18	13	11	10	11	13	7	10	12	3	93.7	101.1	92.6	100.5	102.2	109.8	105	95.1	96.975	103.025	1.06239	0.161765
Q60692	Proteasome subunit beta type-6 OS=Mus musculus OX=10090 GN=Psmb6 PE=1 SV=3	6	6	5	4	6	5	5	3	5	5	0	99.7	85.9	103.3	99	103.8	111.1	95.6	101.6	96.975	103.025	1.06239	0.269729
P15392	Cytochrome P450 2A4 OS=Mus musculus OX=10090 GN=Cyp2a4 PE=2 SV=3	2	1	1	1	1	1			1	1	0	104.2	87.7	93	103	115	95.3	100.7	101.1	96.975	103.025	1.06239	0.33645
P46638	Ras-related protein Rab-11B OS=Mus musculus OX=10090 GN=Rab11b PE=1 SV=3	12	12	10	9	10	8	10	9	9	9	0	95.9	95.7	95.2	101.1	98	121.8	97	95.3	96.975	103.025	1.06239	0.383316
Q3U1J4	DNA damage-binding protein 1 OS=Mus musculus OX=10090 GN=Ddb1 PE=1 SV=2	23	23	18	16	14	11	13	8	15	8	0	99.2	93.3	89.9	105.5	96.2	128.1	93.8	94	96.975	103.025	1.06239	0.528724
Q9DC51	Guanine nucleotide-binding protein G(k) subunit alpha OS=Mus musculus OX=10090 GN=Gnai3 PE=1 SV=3	13	7	10	10	10	9	8	5	11	9	0	97.6	98.1	100	92.3	105.2	91.6	108.5	106.7	97	103	1.06186	0.202792
Q9JMG7	Hepatoma-derived growth factor-related protein 3 OS=Mus musculus OX=10090 GN=Hdgfl3 PE=1 SV=2	6	5	5	3	3	2	3	2	5	2	0	90.8	99.5	100.6	97.1	102.6	112.3	101.9	95.2	97	103	1.06186	0.198081
Q6X893	Choline transporter-like protein 1 OS=Mus musculus OX=10090 GN=Slc44a1 PE=1 SV=3	8	8	5	7	5	5	7	2	6	6	0	101	94.1	88.8	104.2	122.2	69.4	104	116.4	97.025	103	1.06158	0.644909
Q9JIF7	Coatomer subunit beta OS=Mus musculus OX=10090 GN=Copb1 PE=1 SV=1	9	9	3	5	5	4	5	2	3	4	0	93.6	93.7	99.4	101.4	96.3	109.7	108.5	97.4	97.025	102.975	1.06132	0.194249
P21619	Lamin-B2 OS=Mus musculus OX=10090 GN=Lmnb2 PE=1 SV=2	22	17	11	14	12	14	13	8	13	12	3	91.4	102.8	94.9	99	106.5	114.2	101	90.2	97.025	102.975	1.06132	0.330431
Q4V9Z5	Seizure 6-like protein 2 OS=Mus musculus OX=10090 GN=Sez6l2 PE=1 SV=1	6	6	4		1	1	1		2	5	0	99.5	98.4	94.1	96.2	109.8	96	98.9	107.3	97.05	103	1.06131	0.140922
Q61316	Heat shock 70 kDa protein 4 OS=Mus musculus OX=10090 GN=Hspa4 PE=1 SV=1	51	48	42	39	38	39	43	30	44	42	3	93.1	98.4	98	98.7	103.4	110	102.7	95.8	97.05	102.975	1.06105	0.112663
Q9JK48	Endophilin-B1 OS=Mus musculus OX=10090 GN=Sh3glb1 PE=1 SV=1	7	6	3	4	5	4	4	1	6	4	0	101.2	88.5	96.1	102.4	117.4	85.9	103.3	105.3	97.05	102.975	1.06105	0.443039
Q99JI4	26S proteasome non-ATPase regulatory subunit 6 OS=Mus musculus OX=10090 GN=Psmd6 PE=1 SV=1	8	8	6	3	3	5	4	3	4	4	0	107.3	99.6	83.8	97.5	103.2	102.3	103.5	102.8	97.05	102.95	1.06079	0.273914
P37040	NADPH--cytochrome P450 reductase OS=Mus musculus OX=10090 GN=Por PE=1 SV=2	12	12	7	7	6	6	7	4	8	5	0	90.7	108.2	102.3	87	103.2	102	107.9	98.7	97.05	102.95	1.06079	0.307996
Q61792	LIM and SH3 domain protein 1 OS=Mus musculus OX=10090 GN=Lasp1 PE=1 SV=1	18	16	16	14	14	14	13	11	16	14	2	91.4	100.9	98.1	97.8	93.5	130.6	96.1	91.6	97.05	102.95	1.06079	0.556518
Q62465	Synaptic vesicle membrane protein VAT-1 homolog OS=Mus musculus OX=10090 GN=Vat1 PE=1 SV=3	5	5	3	3	4	2	3	1	2	3	0	98	98.8	102.2	89.2	114	74.7	120.6	102.4	97.05	102.925	1.06054	0.596206
Q9DAC9	POU domain, class 5, transcription factor 2 OS=Mus musculus OX=10090 GN=Pou5f2 PE=2 SV=1	2	1	2	1	1		2		1	2	0	95.5	97.7	95	100.1	101.2	84.6	104.5	121.4	97.075	102.925	1.06026	0.472427
Q9CQX8	28S ribosomal protein S36, mitochondrial OS=Mus musculus OX=10090 GN=Mrps36 PE=1 SV=1	4	4	3	3	4	3	3	1	3	3	0	98	95	99	96.3	96.2	96.6	129.9	89	97.075	102.925	1.06026	0.548442
P69566	Ran-binding protein 9 OS=Mus musculus OX=10090 GN=Ranbp9 PE=1 SV=1	5	5	2	1	2	3				3	0	94.7	76.4	122.2	95	119.6	67.3	106.9	117.9	97.075	102.925	1.06026	0.717593
P80315	T-complex protein 1 subunit delta OS=Mus musculus OX=10090 GN=Cct4 PE=1 SV=3	28	27	21	20	22	23	21	17	22	19	1	92.1	95.3	102.8	98.1	100.9	115.7	94.8	100.2	97.075	102.9	1.06001	0.290027
Q5F2E8	Serine/threonine-protein kinase TAO1 OS=Mus musculus OX=10090 GN=Taok1 PE=1 SV=1	9	9	5	6	4	3	4	1	3	5	0	86.1	92.3	109	100.9	112.3	110.2	102.1	87	97.075	102.9	1.06001	0.473108
P03921	NADH-ubiquinone oxidoreductase chain 5 OS=Mus musculus OX=10090 GN=Mtnd5 PE=1 SV=3	3	3	3	3	3	2	3	1	3	3	0	109.9	94.9	83.7	99.8	104.6	109.9	95.6	101.5	97.075	102.9	1.06001	0.384399
Q921L3	Calcium load-activated calcium channel OS=Mus musculus OX=10090 GN=Tmco1 PE=1 SV=1	2	2		1	2				1		0	91	102.6	76.4	118.3	80.7	134.7	128.4	67.8	97.075	102.9	1.06001	0.769517
P14206	40S ribosomal protein SA OS=Mus musculus OX=10090 GN=Rpsa PE=1 SV=4	8	8	7	7	7	3	6	6	5	6	0	101.3	94.6	98.4	94.1	102.6	99.1	103.5	106.4	97.1	102.9	1.05973	0.0430568
O55023	Inositol monophosphatase 1 OS=Mus musculus OX=10090 GN=Impa1 PE=1 SV=1	9	9	7	7	8	8	8	8	8	8	0	98.2	88.2	100	102	101.6	108.3	97.7	104	97.1	102.9	1.05973	0.176346
P33173	Kinesin-like protein KIF1A OS=Mus musculus OX=10090 GN=Kif1a PE=1 SV=2	22	22	12	12	10	11	9	6	16	12	0	105.4	92.1	98.9	92	103.2	106.2	107.5	94.7	97.1	102.9	1.05973	0.226657
Q80UG5	Septin-9 OS=Mus musculus OX=10090 GN=Sept9 PE=1 SV=1	20	20	13	15	11	13	12	9	12	9	0	91	99.9	96.2	101.3	97.7	120.7	98.4	94.8	97.1	102.9	1.05973	0.400506
Q5SSL4	Active breakpoint cluster region-related protein OS=Mus musculus OX=10090 GN=Abr PE=1 SV=1	18	15	13	12	9	10	10	6	13	9	3	93.5	98.6	97	99.3	104.1	115.6	96.7	95.1	97.1	102.875	1.05947	0.278574
Q69ZS8	Kazrin OS=Mus musculus OX=10090 GN=Kazn PE=1 SV=2	2	2	1		1	1		1		1	0	111.2	168.3	92.7	73.6	121.6		110	122.6	111.45	118.067	1.05937	0.797312
Q3TTY0	Phospholipase B1, membrane-associated OS=Mus musculus OX=10090 GN=Plb1 PE=1 SV=2	2	2	1	1					1		0	242.2	141.1	28	34.5	132.2		103.3	118.7	111.45	118.067	1.05937	0.91704
Q9R0N0	Galactokinase OS=Mus musculus OX=10090 GN=Galk1 PE=1 SV=2	3	3		1	1	1			1	2	0	54.9	59.2	135.3	139.1	132	36.9	113.2	129.4	97.125	102.875	1.0592	0.864203
Q8K0C9	GDP-mannose 4,6 dehydratase OS=Mus musculus OX=10090 GN=Gmds PE=1 SV=1	2	2	1	1	1	2		1	1	2	0	34.1	109.3	123.9	121.3	115.5	53	115.8	127.3	97.15	102.9	1.05919	0.839166
Q61699	Heat shock protein 105 kDa OS=Mus musculus OX=10090 GN=Hsph1 PE=1 SV=2	37	35	29	30	30	28	29	21	29	29	0	83.9	96.3	107.4	101	106.7	94.2	102.1	108.5	97.15	102.875	1.05893	0.36966
P50247	Adenosylhomocysteinase OS=Mus musculus OX=10090 GN=Ahcy PE=1 SV=3	15	14	9	9	12	14	9	6	11	12	0	101.8	96.7	98.5	91.6	100.9	105.4	103.6	101.5	97.15	102.85	1.05867	0.0525907
Q8BWF0	Succinate-semialdehyde dehydrogenase, mitochondrial OS=Mus musculus OX=10090 GN=Aldh5a1 PE=1 SV=1	20	20	15	17	17	17	16	12	16	16	0	94.2	105.4	98.3	90.7	104.2	97.3	109.4	100.4	97.15	102.825	1.05841	0.215097
Q80UM7	Mannosyl-oligosaccharide glucosidase OS=Mus musculus OX=10090 GN=Mogs PE=1 SV=1	2	2	1	1	1	1	1	2	2	2	0	86.7	95.3	104.6	102.1	103.8	93	102	112.5	97.175	102.825	1.05814	0.356688
Q9JIG7	Coiled-coil domain-containing protein 22 OS=Mus musculus OX=10090 GN=Ccdc22 PE=1 SV=1	4	4		1	1	2	4		2	3	0	77.1	79.1	119.9	112.7	139.5	32.1	115.4	124.3	97.2	102.825	1.05787	0.839177
P35123	Ubiquitin carboxyl-terminal hydrolase 4 OS=Mus musculus OX=10090 GN=Usp4 PE=1 SV=3	3	2				1	2		1		0	77.5	83.2	106.9	121.2	111.5	81.8	107.8	110.1	97.2	102.8	1.05761	0.667749
Q14BI2	Metabotropic glutamate receptor 2 OS=Mus musculus OX=10090 GN=Grm2 PE=1 SV=2	15	11	12	8	9	10	11	6	10	12	1	101.2	90.2	94.4	103	98.6	112.5	98.3	101.8	97.2	102.8	1.05761	0.256617
O35435	Dihydroorotate dehydrogenase (quinone), mitochondrial OS=Mus musculus OX=10090 GN=Dhodh PE=1 SV=2	2	2	1	1				1		1	0	99.2	84.5	126	79.1	96.1	93.1	87.8	134.1	97.2	102.775	1.05736	0.721244
Q8BIQ5	Cleavage stimulation factor subunit 2 OS=Mus musculus OX=10090 GN=Cstf2 PE=1 SV=2	3	3			2		1	1		1	0	93	101.3	90.7	104	96.8	114.3	100.7	99.3	97.25	102.775	1.05681	0.317199
Q9DBH5	Vesicular integral-membrane protein VIP36 OS=Mus musculus OX=10090 GN=Lman2 PE=1 SV=2	3	3	1	2	1	1	1	2	1	2	0	100.3	106.9	91.1	90.7	102.5	77.2	116.3	115	97.25	102.75	1.05656	0.597622
P42932	T-complex protein 1 subunit theta OS=Mus musculus OX=10090 GN=Cct8 PE=1 SV=3	27	27	18	17	16	17	19	13	15	17	0	96.4	96.9	99.4	96.3	101.2	111.5	98.4	99.9	97.25	102.75	1.05656	0.122418
O08997	Copper transport protein ATOX1 OS=Mus musculus OX=10090 GN=Atox1 PE=1 SV=1	2	2	2	1	2	2	2	1	1	2	0	100.9	96.1	101	91	101.5	126.6	80.1	102.8	97.25	102.75	1.05656	0.594765
Q61599	Rho GDP-dissociation inhibitor 2 OS=Mus musculus OX=10090 GN=Arhgdib PE=1 SV=3	4	4	2	1	2	2	3		4	2	0	131.8	104.3	82.7	70.2	116.9	57.7	136.8	99.6	97.25	102.75	1.05656	0.807296
Q9CQ75	NADH dehydrogenase [ubiquinone] 1 alpha subcomplex subunit 2 OS=Mus musculus OX=10090 GN=Ndufa2 PE=1 SV=3	7	6	7	6	7	7	6	4	7	6	1	96.2	94.9	98.2	99.7	93.2	135	90.7	92	97.25	102.725	1.0563	0.630982
Q9D358	Low molecular weight phosphotyrosine protein phosphatase OS=Mus musculus OX=10090 GN=Acp1 PE=1 SV=3	5	5	5	5	4	3	4	3	3	2	0	103.2	96.5	100.1	89.3	101.4	104.3	103.5	101.7	97.275	102.725	1.05603	0.126309
Q8C4X2	Casein kinase I isoform gamma-3 OS=Mus musculus OX=10090 GN=Csnk1g3 PE=1 SV=2	2	1	1	2	1	1	1		1	1	0	129.7	163.9	81.5	71.4	107.8		107.1	138.7	111.625	117.867	1.05592	0.826175
Q9CQW2	ADP-ribosylation factor-like protein 8B OS=Mus musculus OX=10090 GN=Arl8b PE=1 SV=1	9	3	8	7	5	4	6	5	7	5	6	103.6	98.6	91.5	95.5	101.9	103.7	94.1	111.2	97.3	102.725	1.05576	0.257919
Q61598	Rab GDP dissociation inhibitor beta OS=Mus musculus OX=10090 GN=Gdi2 PE=1 SV=1	34	28	26	27	25	27	27	17	24	26	6	101.8	95	96.9	95.5	102.8	104.3	102.3	101.5	97.3	102.725	1.05576	0.0171179
P57722	Poly(rC)-binding protein 3 OS=Mus musculus OX=10090 GN=Pcbp3 PE=1 SV=3	8	1	6	7	6	5	5	4	6	5	0	68.2	131.8	85.4	103.8	75.8	158.4	110.5	66.2	97.3	102.725	1.05576	0.83475
P40336	Vacuolar protein sorting-associated protein 26A OS=Mus musculus OX=10090 GN=Vps26a PE=1 SV=1	4	3	3	3	3	2	2	3	3	3	0	99.6	92.6	99.4	97.6	108.1	89	104.4	109.3	97.3	102.7	1.0555	0.318038
Q9JLI8	Squamous cell carcinoma antigen recognized by T-cells 3 OS=Mus musculus OX=10090 GN=Sart3 PE=1 SV=1	2	2			1			1	1		0	95.2	78.4	96.2	119.4	101.8	83.1	104.8	121.1	97.3	102.7	1.0555	0.654462
Q8BTH8	Casein kinase I isoform gamma-1 OS=Mus musculus OX=10090 GN=Csnk1g1 PE=1 SV=2	2	1	1	1	1	1	1		1	2	1	104.1	82	99.7	103.4	97.6	127.7	86.1	99.3	97.3	102.675	1.05524	0.6189
P57776	Elongation factor 1-delta OS=Mus musculus OX=10090 GN=Eef1d PE=1 SV=3	8	8	2	5	4	3	4	3	2	3	0	95	99.2	99.7	95.4	111.9	80.8	103.3	114.8	97.325	102.7	1.05523	0.516288
Q9CPV4	Glyoxalase domain-containing protein 4 OS=Mus musculus OX=10090 GN=Glod4 PE=1 SV=1	18	18	12	13	11	9	12	12	12	14	0	94.3	93.7	102.9	98.4	104.9	100	106.9	98.9	97.325	102.675	1.05497	0.111429
P62313	U6 snRNA-associated Sm-like protein LSm6 OS=Mus musculus OX=10090 GN=Lsm6 PE=1 SV=1	2	2	1		1						0	101.8	89.6	97.7	100.2	94.4	116.2	91.9	108.1	97.325	102.65	1.05471	0.434359
Q9D8T7	SRA stem-loop-interacting RNA-binding protein, mitochondrial OS=Mus musculus OX=10090 GN=Slirp PE=1 SV=2	2	2	2	2	1	1	1		2	2	0	79	116.1	90.3	103.9	87.1	127.5	103.9	92.1	97.325	102.65	1.05471	0.674957
Q99NB9	Splicing factor 3B subunit 1 OS=Mus musculus OX=10090 GN=Sf3b1 PE=1 SV=1	9	9	2	4	2	4	5	2	3	1	0	110.2	108.6	73.3	97.3	105.5	89.2	106.4	109.6	97.35	102.675	1.0547	0.601644
Q8BMJ2	Leucine--tRNA ligase, cytoplasmic OS=Mus musculus OX=10090 GN=Lars PE=1 SV=2	13	13	7	6	9	6	6	2	9	10	0	94.5	103.9	95.7	95.3	99.7	114.5	94.1	102.4	97.35	102.675	1.0547	0.312727
O08586	Phosphatidylinositol 3,4,5-trisphosphate 3-phosphatase and dual-specificity protein phosphatase PTEN OS=Mus musculus OX=10090 GN=Pten PE=1 SV=1	2	2	2			1		1	1		0	98.6	89.7	96.2	104.9	98	110.4	95.4	106.7	97.35	102.625	1.05419	0.307899
P62821	Ras-related protein Rab-1A OS=Mus musculus OX=10090 GN=Rab1A PE=1 SV=3	13	7	11	13	12	11	11	10	12	11	5	89.8	102.3	98.7	98.7	95.1	123.2	105.2	87.1	97.375	102.65	1.05417	0.545235
P0C027	Diphosphoinositol polyphosphate phosphohydrolase 3-alpha OS=Mus musculus OX=10090 GN=Nudt10 PE=1 SV=1	3	2	2	2	1	2	1	2	3	1	0	96.1	102.2	99.2	92.1	96	111.9	103.5	99.1	97.4	102.625	1.05364	0.246974
Q9CPU2	NADH dehydrogenase [ubiquinone] 1 beta subcomplex subunit 2, mitochondrial OS=Mus musculus OX=10090 GN=Ndufb2 PE=1 SV=1	3	3	1	1	1	1	2	1	2	1	0	106.4	90.7	99.4	93	100	119.3	88.4	102.6	97.375	102.575	1.0534	0.502059
Q9DB60	Prostamide/prostaglandin F synthase OS=Mus musculus OX=10090 GN=Prxl2b PE=1 SV=1	3	3	1	1	2	2	2	2	1	2	0	99.9	95.4	97.1	97.2	97.9	124.4	85	103.1	97.4	102.6	1.05339	0.551959
P60229	Eukaryotic translation initiation factor 3 subunit E OS=Mus musculus OX=10090 GN=Eif3e PE=1 SV=1	9	9	3	5	5	1	3	2	6	4	0	104.9	85.1	101.7	97.9	97.7	106.4	88.7	117.5	97.4	102.575	1.05313	0.517456
Q9Z2A5	Arginyl-tRNA--protein transferase 1 OS=Mus musculus OX=10090 GN=Ate1 PE=1 SV=2	2	2	1		1	1	1		1	1	0	82.8	135.5	85.4	86	82.6	99.3	116.1	112.4	97.425	102.6	1.05312	0.738511
Q91YP2	Neurolysin, mitochondrial OS=Mus musculus OX=10090 GN=Nln PE=1 SV=1	7	7	4	5	4	4	3		4	5	0	101.3	79.7	105	103.7	116.9	86.2	114.6	92.6	97.425	102.575	1.05286	0.616713
Q924L1	LETM1 domain-containing protein 1 OS=Mus musculus OX=10090 GN=Letmd1 PE=1 SV=1	2	2	1	2	1	1	2		1	1	0	107	96.2	103.3	83.2	104.3	94.2	99.9	111.9	97.425	102.575	1.05286	0.454201
Q9ERB0	Synaptosomal-associated protein 29 OS=Mus musculus OX=10090 GN=Snap29 PE=1 SV=1	2	2		1	1	2	1		2	2	0	90.5	99.5	101	98.7	106.6	63.4	115.8	124.5	97.425	102.575	1.05286	0.721136
Q9R069	Basal cell adhesion molecule OS=Mus musculus OX=10090 GN=Bcam PE=1 SV=1	4	4	2	1		1	2	1	2	2	0	163.3	83	79.2	64.2	92	160	80.8	77.4	97.425	102.55	1.0526	0.868153
Q3THS6	S-adenosylmethionine synthase isoform type-2 OS=Mus musculus OX=10090 GN=Mat2a PE=1 SV=2	9	9	5	5	5	5	4	1	5	4	0	80.3	114	102	93.4	93.7	129.9	111.4	75.2	97.425	102.55	1.0526	0.721527
P84104	Serine/arginine-rich splicing factor 3 OS=Mus musculus OX=10090 GN=Srsf3 PE=1 SV=1	5	4	4	4	5	5	5	4	5	4	0	86.8	110.4	93.9	98.7	92.6	133.5	99.9	84.2	97.45	102.55	1.05233	0.6829
P47955	60S acidic ribosomal protein P1 OS=Mus musculus OX=10090 GN=Rplp1 PE=1 SV=1	2	2	2	2	2	2	2		2	2	0	136.5	118.1	115.5	77.1	113.1		105.6	134.2	111.8	117.633	1.05218	0.736695
P60603	Reactive oxygen species modulator 1 OS=Mus musculus OX=10090 GN=Romo1 PE=2 SV=1	2	2	2	2	2	2	2	1	2	2	0	97	93.6	98.4	100.9	102.7	87.9	104.9	114.7	97.475	102.55	1.05206	0.41078
Q61137	Astrotactin-1 OS=Mus musculus OX=10090 GN=Astn1 PE=1 SV=4	12	12	4	8	8	4	7	1	8	5	0	95.8	113.5	92.7	87.9	111.6	83.4	120	95.1	97.475	102.525	1.05181	0.629137
Q6PDM2	Serine/arginine-rich splicing factor 1 OS=Mus musculus OX=10090 GN=Srsf1 PE=1 SV=3	9	9	7	5	7	6	7	4	7	6	0	98.4	99.8	95.9	95.8	105.2	95.8	97.2	111.9	97.475	102.525	1.05181	0.240257
Q8K394	Inactive phospholipase C-like protein 2 OS=Mus musculus OX=10090 GN=Plcl2 PE=1 SV=2	11	11	6	4	2	5	5	3	6	2	0	85.2	99.1	99.2	106.4	102.9	100.6	105.3	101.2	97.475	102.5	1.05155	0.312458
P14115	60S ribosomal protein L27a OS=Mus musculus OX=10090 GN=Rpl27a PE=1 SV=5	4	4	3	3	3	2	3	1	3	4	0	96.5	91.4	104.8	97.3	100.1	95	100.4	114.6	97.5	102.525	1.05154	0.356917
Q61543	Golgi apparatus protein 1 OS=Mus musculus OX=10090 GN=Glg1 PE=1 SV=1	10	10	6	5	6	6	5	3	7	5	0	99.5	102.5	86.8	101.2	98.2	104.1	102.7	104.9	97.5	102.475	1.05103	0.250977
P49722	Proteasome subunit alpha type-2 OS=Mus musculus OX=10090 GN=Psma2 PE=1 SV=3	9	9	7	5	4	3	3	1	4	3	0	100.1	105.5	91.9	92.5	103.7	116.7	88.3	101.2	97.5	102.475	1.05103	0.483795
Q8BK64	Activator of 90 kDa heat shock protein ATPase homolog 1 OS=Mus musculus OX=10090 GN=Ahsa1 PE=1 SV=2	9	9	7	6	7	8	5	3	6	7	0	100.1	101.6	96.8	91.6	105.1	93.5	101	110.3	97.525	102.475	1.05076	0.281159
Q9QUG9	RAS guanyl-releasing protein 2 OS=Mus musculus OX=10090 GN=Rasgrp2 PE=1 SV=2	2	2		2					1		0	116.6	113.4	41	119.1	106.1	74.6	136.5	92.7	97.525	102.475	1.05076	0.83637
Q68ED2	Metabotropic glutamate receptor 7 OS=Mus musculus OX=10090 GN=Grm7 PE=1 SV=1	3	3	2	2	2	1	1	1	1	1	0	137.6	113.5	7	132	9.4	148.1	123.7	128.7	97.525	102.475	1.05076	0.913903
O88958	Glucosamine-6-phosphate isomerase 1 OS=Mus musculus OX=10090 GN=Gnpda1 PE=1 SV=3	5	4		1	2	5	3	2	2	1	1	100.9	91.5	106.5	91.3	101.8	65.6	117.8	124.7	97.55	102.475	1.05049	0.731754
Q8VE62	Polyadenylate-binding protein-interacting protein 1 OS=Mus musculus OX=10090 GN=Paip1 PE=1 SV=1	4	4	2	2	1	3	2	2	2	4	0	101.6	97.6	92.2	98.7	107.2	84.8	104.7	113	97.525	102.425	1.05024	0.475187
Q9D7N9	Adipocyte plasma membrane-associated protein OS=Mus musculus OX=10090 GN=Apmap PE=1 SV=1	7	7	3	4	4	2	3		4	4	0	107.1	100.9	92	90.2	105	97.4	104.8	102.6	97.55	102.45	1.05023	0.300795
Q7TNC4	Putative RNA-binding protein Luc7-like 2 OS=Mus musculus OX=10090 GN=Luc7l2 PE=1 SV=1	4	4	2	2	3	3	3	1	3	3	0	89.3	116.9	82.1	101.9	83.4	130.4	89.1	106.8	97.55	102.425	1.04997	0.721426
Q8BGC4	Prostaglandin reductase-3 OS=Mus musculus OX=10090 GN=Zadh2 PE=1 SV=1	2	2	1			2	2	1	2	2	0	96.8	95.5	99.8	98.2	114.6	80.7	109.8	104.7	97.575	102.45	1.04996	0.544067
Q8K4Z5	Splicing factor 3A subunit 1 OS=Mus musculus OX=10090 GN=Sf3a1 PE=1 SV=1	4	4	3	1	2		1	1	3		0	109.7	111.1	102.1	67.4	113.1	59.5	119.3	117.9	97.575	102.45	1.04996	0.791751
Q8C5H8	NAD kinase 2, mitochondrial OS=Mus musculus OX=10090 GN=Nadk2 PE=1 SV=2	7	6	1	2		1	1	2	4	1	0	89.1	96	104.4	100.9	86.8	126.6	113.7	82.7	97.6	102.45	1.04969	0.67726
Q9DCV4	Regulator of microtubule dynamics protein 1 OS=Mus musculus OX=10090 GN=Rmdn1 PE=1 SV=2	3	3	3	1	1				1	1	0	105.6	88.9	83.4	112.5	111.4	52.8	121.3	124.3	97.6	102.45	1.04969	0.797957
Q99M87	DnaJ homolog subfamily A member 3, mitochondrial OS=Mus musculus OX=10090 GN=Dnaja3 PE=1 SV=1	8	8	6	4	3	2	4	1	4	3	0	100	101.8	95.8	92.8	109.5	91.3	106.6	102.2	97.6	102.4	1.04918	0.325295
O55201	Transcription elongation factor SPT5 OS=Mus musculus OX=10090 GN=Supt5h PE=1 SV=1	2	2	1				1				0		89	113.3	131.3	159.2	71.4	122.4	113.6	111.2	116.65	1.04901	0.827011
Q9JI18	Low-density lipoprotein receptor-related protein 1B OS=Mus musculus OX=10090 GN=Lrp1b PE=1 SV=1	2	2		1	2				1		0	117.2	114.1	80.3	78.8	107.9	87.6	109.9	104.1	97.6	102.375	1.04892	0.695157
Q9ERU9	E3 SUMO-protein ligase RanBP2 OS=Mus musculus OX=10090 GN=Ranbp2 PE=1 SV=2	7	7	1	2	5	3	3		2	3	0	103.5	92	93	102	106.2	101.6	90.5	111.2	97.625	102.375	1.04866	0.407087
Q9Z2H2	Regulator of G-protein signaling 6 OS=Mus musculus OX=10090 GN=Rgs6 PE=1 SV=2	13	8	6	9	4	4	4	5	5	7	0	107.8	88.9	96.2	97.6	92.6	104.5	99.1	113.3	97.625	102.375	1.04866	0.44843
Q9Z2I9	Succinate--CoA ligase [ADP-forming] subunit beta, mitochondrial OS=Mus musculus OX=10090 GN=Sucla2 PE=1 SV=2	23	23	17	19	16	17	18	13	20	19	0	95.8	101.6	98.1	95	108.9	102.6	102.9	95	97.625	102.35	1.0484	0.191275
P84089	Enhancer of rudimentary homolog OS=Mus musculus OX=10090 GN=Erh PE=1 SV=1	3	3	2	3	3	2	1		3	1	0	99	104	91.7	95.8	107.6	105.1	95.1	101.6	97.625	102.35	1.0484	0.255045
Q8VDC0	Probable leucine--tRNA ligase, mitochondrial OS=Mus musculus OX=10090 GN=Lars2 PE=1 SV=1	3	3	1	1	1	1	1		1	1	0	92.5	102.1	94.1	101.8	95.1	122.3	91.9	100.1	97.625	102.35	1.0484	0.541878
Q91WS0	CDGSH iron-sulfur domain-containing protein 1 OS=Mus musculus OX=10090 GN=Cisd1 PE=1 SV=1	6	6	4	4	5	4	4	5	4	5	0	98.3	96.2	99.2	96.9	97.5	107.9	106.4	97.7	97.65	102.375	1.04839	0.149052
P29341	Polyadenylate-binding protein 1 OS=Mus musculus OX=10090 GN=Pabpc1 PE=1 SV=2	22	21	17	15	13	13	15	10	13	11	1	94.9	91.4	103	101.3	102.1	105.5	98.1	103.8	97.65	102.375	1.04839	0.183723
Q9Z2W0	Aspartyl aminopeptidase OS=Mus musculus OX=10090 GN=Dnpep PE=1 SV=2	10	10	9	7	6	5	5	2	7	5	0	97	93	107.4	93.2	108.2	101.8	98.9	100.5	97.65	102.35	1.04813	0.278494
Q8BP67	60S ribosomal protein L24 OS=Mus musculus OX=10090 GN=Rpl24 PE=1 SV=2	5	5	3	2	3	4	3	4	2	3	0	99.3	91.4	99.4	100.5	96.6	118.1	97.4	97.3	97.65	102.35	1.04813	0.43792
Q6PE15	Mycophenolic acid acyl-glucuronide esterase, mitochondrial OS=Mus musculus OX=10090 GN=Abhd10 PE=1 SV=1	3	3	2	3	1		1		1		0	103.3	109.4	92.4	85.5	104.8	117.1	102.8	84.7	97.65	102.35	1.04813	0.603016
Q9DCC8	Mitochondrial import receptor subunit TOM20 homolog OS=Mus musculus OX=10090 GN=Tomm20 PE=1 SV=1	3	3	2	3	2	2	3		3	3	0	98.4	104.8	94.9	92.5	97.9	136.1	85.5	89.9	97.65	102.35	1.04813	0.705242
P52480	Pyruvate kinase PKM OS=Mus musculus OX=10090 GN=Pkm PE=1 SV=4	39	39	34	35	35	36	33	33	35	36	0	97	96.2	99.2	98.3	103.4	109.5	100.6	95.9	97.675	102.35	1.04786	0.160353
P35979	60S ribosomal protein L12 OS=Mus musculus OX=10090 GN=Rpl12 PE=1 SV=2	7	7	6	6	7	7	7	4	7	5	0	98.8	88.5	97.7	105.7	106.9	86.7	106.1	109.6	97.675	102.325	1.04761	0.490835
Q8K0G5	EARP and GARP complex-interacting protein 1 OS=Mus musculus OX=10090 GN=Eipr1 PE=1 SV=2	2	2	2		1	1		1	1	1	0	103.5	87.6	99.1	100.5	104.3	105.4	99	100.6	97.675	102.325	1.04761	0.26639
Q9ERS2	NADH dehydrogenase [ubiquinone] 1 alpha subcomplex subunit 13 OS=Mus musculus OX=10090 GN=Ndufa13 PE=1 SV=3	6	5	3	4	4	5	2	4	4	5	1	97.6	96.5	98.7	97.9	96.5	117.3	95	100.4	97.675	102.3	1.04735	0.403582
Q7TSJ2	Microtubule-associated protein 6 OS=Mus musculus OX=10090 GN=Map6 PE=1 SV=2	59	59	50	52	51	48	50	48	51	47	0	96	97.4	98.7	98.6	93.3	130.9	93.8	91.2	97.675	102.3	1.04735	0.646053
Q6PIC6	Sodium/potassium-transporting ATPase subunit alpha-3 OS=Mus musculus OX=10090 GN=Atp1a3 PE=1 SV=1	65	43	60	57	57	59	58	57	58	61	28	96.3	97	95.7	101.8	98.9	117.1	96	97.3	97.7	102.325	1.04734	0.403943
Q9WV98	Mitochondrial import inner membrane translocase subunit Tim9 OS=Mus musculus OX=10090 GN=Timm9 PE=1 SV=1	4	4	3	3	3	3	3	2	3	4	0	100.1	98.7	99.9	92.1	104	105.1	102.4	97.8	97.7	102.325	1.04734	0.11174
Q3U186	Probable arginine--tRNA ligase, mitochondrial OS=Mus musculus OX=10090 GN=Rars2 PE=1 SV=1	3	3	1	1	1	1	1		1	1	0	104.9	129.9	79.2	76.8	128.2	36.4	121	123.6	97.7	102.3	1.04708	0.861745
P63024	Vesicle-associated membrane protein 3 OS=Mus musculus OX=10090 GN=Vamp3 PE=1 SV=1	4	1	2	3	3	4	2	2	2	4	0	86.2	107.8	86.8	110	105	47.9	119.3	137	97.7	102.3	1.04708	0.82858
Q9WVR4	Fragile X mental retardation syndrome-related protein 2 OS=Mus musculus OX=10090 GN=Fxr2 PE=1 SV=1	2	1	1					1		1	0	88.7	105.6	96.8	99.8	88.6	137	89	94.7	97.725	102.325	1.04707	0.718288
P61804	Dolichyl-diphosphooligosaccharide--protein glycosyltransferase subunit DAD1 OS=Mus musculus OX=10090 GN=Dad1 PE=1 SV=3	2	2	2	2	2	2		1	2	2	0	96.8	88	101.3	104.7	105	93.2	105.8	105.1	97.7	102.275	1.04683	0.369594
Q00493	Carboxypeptidase E OS=Mus musculus OX=10090 GN=Cpe PE=1 SV=2	13	13	7	7	4	5	5	4	6	7	0	94.9	99.1	100	96.9	108.7	82.5	112.1	105.9	97.725	102.3	1.04682	0.527148
Q9QZ08	N-acetyl-D-glucosamine kinase OS=Mus musculus OX=10090 GN=Nagk PE=1 SV=3	2	2	1	1					1		0	104	103.3	130.8	110	125.7		116.4	109.7	112.025	117.267	1.04679	0.566546
Q8BX70	Vacuolar protein sorting-associated protein 13C OS=Mus musculus OX=10090 GN=Vps13c PE=1 SV=2	7	7	3	4	5	2	3	2	3	3	0	107.8	94.1	95.8	93.2	102.8	106.2	98.8	101.3	97.725	102.275	1.04656	0.26904
Q9DBR7	Protein phosphatase 1 regulatory subunit 12A OS=Mus musculus OX=10090 GN=Ppp1r12a PE=1 SV=2	9	9	3	5	5	3	5	3	4	5	0	91.2	107.4	90.5	101.8	88.9	138.7	92.9	88.6	97.725	102.275	1.04656	0.735645
P27601	Guanine nucleotide-binding protein subunit alpha-13 OS=Mus musculus OX=10090 GN=Gna13 PE=1 SV=1	10	8	8	7	7	6	8	6	7	8	0	102.2	97	100.3	91.5	112.6	72.4	112.5	111.6	97.75	102.275	1.04629	0.673839
O35382	Exocyst complex component 4 OS=Mus musculus OX=10090 GN=Exoc4 PE=1 SV=2	17	16	8	9	8	7	7	5	5	8	0	97.3	98	99	96.7	104.4	103.8	95.2	105.7	97.75	102.275	1.04629	0.113314
Q8R0A7	Uncharacterized protein KIAA0513 OS=Mus musculus OX=10090 GN=Kiaa0513 PE=1 SV=1	16	16	11	8	8	13	7	9	10	11	0	105.3	86.2	94.4	105.1	94.7	112.4	96.5	105.4	97.75	102.25	1.04604	0.494103
Q4VAE3	Transmembrane protein 65 OS=Mus musculus OX=10090 GN=Tmem65 PE=1 SV=1	4	4	3	3	4	4	3	2	3	3	0	103.8	83.7	103	100.5	103.5	90	102.7	112.8	97.75	102.25	1.04604	0.524416
Q3UHB8	Coiled-coil domain-containing protein 177 OS=Mus musculus OX=10090 GN=Ccdc177 PE=1 SV=1	7	7	5	4	4	4	3		2	3	0	109.2	85.1	80.1	116.6	87.4	150.6	86.8	84.2	97.75	102.25	1.04604	0.815341
Q9QYJ3	DnaJ homolog subfamily B member 1 OS=Mus musculus OX=10090 GN=Dnajb1 PE=1 SV=3	9	9	4	2	3	4	1	1	2	1	0	82.6	94.9	95.8	117.8	114.3	109.5	76	109.2	97.775	102.25	1.04577	0.709888
Q71LX4	Talin-2 OS=Mus musculus OX=10090 GN=Tln2 PE=1 SV=3	50	43	27	29	30	29	26	11	36	24	7	95.2	98.6	101.9	95.3	93.9	111.6	107.3	96	97.75	102.2	1.04552	0.369149
Q80TK0	AP2-interacting clathrin-endocytosis protein OS=Mus musculus OX=10090 GN=Kiaa1107 PE=1 SV=6	9	9	3	5	4	2	4	3	5	2	0	95.6	96.3	98.6	100.6	99.1	105.2	97.7	106.9	97.775	102.225	1.04551	0.128488
Q6Y685	Transforming acidic coiled-coil-containing protein 1 OS=Mus musculus OX=10090 GN=Tacc1 PE=1 SV=1	3	3	2	2	1	2	2			2	0	97.1	93	92.4	108.6	106.9	98.4	100	103.6	97.775	102.225	1.04551	0.331161
Q3TEA8	Heterochromatin protein 1-binding protein 3 OS=Mus musculus OX=10090 GN=Hp1bp3 PE=1 SV=1	8	8	5	3	2	3	3	4	3	4	0	101.2	89.5	105.8	94.6	107.5	104.5	94.9	102	97.775	102.225	1.04551	0.359425
O35841	Apoptosis inhibitor 5 OS=Mus musculus OX=10090 GN=Api5 PE=1 SV=2	5	5	2	1	3	2	3		2	2	0	101.5	98.5	100.5	90.6	99.9	103	100.5	105.4	97.775	102.2	1.04526	0.161836
P20029	Endoplasmic reticulum chaperone BiP OS=Mus musculus OX=10090 GN=Hspa5 PE=1 SV=3	32	30	25	22	24	22	24	22	23	24	0	93.1	97.5	101.2	99.4	106.3	85.7	104.2	112.6	97.8	102.2	1.04499	0.493638
P62075	Mitochondrial import inner membrane translocase subunit Tim13 OS=Mus musculus OX=10090 GN=Timm13 PE=1 SV=1	5	5	2	2	3	4	3	1	3	3	0	97.7	90.9	103.2	99.5	111.9	86.8	101.2	108.9	97.825	102.2	1.04472	0.504874
Q5XG69	Soluble lamin-associated protein of 75 kDa OS=Mus musculus OX=10090 GN=Fam169a PE=1 SV=3	7	7	4	6	3	3	5	1	4	3	0	99.3	95.1	99.5	97.3	103.7	90.2	106	108.7	97.8	102.15	1.04448	0.344364
Q9JKD3	Secretory carrier-associated membrane protein 5 OS=Mus musculus OX=10090 GN=Scamp5 PE=1 SV=1	3	3	2	3	3	3	2	2	2	2	0	103.4	84.3	99.5	104.1	91.6	112	99.3	105.8	97.825	102.175	1.04447	0.519759
P54823	Probable ATP-dependent RNA helicase DDX6 OS=Mus musculus OX=10090 GN=Ddx6 PE=1 SV=1	8	7	6	6	8	6	5	5	7	5	1	99.6	89.2	96.3	106.3	97.5	103.9	97.8	109.5	97.85	102.175	1.0442	0.379329
Q3TPX4	Exocyst complex component 5 OS=Mus musculus OX=10090 GN=Exoc5 PE=1 SV=2	7	7	4	3	1	1	2	1	2	2	0	99.5	93.9	99.1	98.9	101	104.7	98	104.9	97.85	102.15	1.04394	0.0881021
Q02053	Ubiquitin-like modifier-activating enzyme 1 OS=Mus musculus OX=10090 GN=Uba1 PE=1 SV=1	43	32	37	36	38	39	36	24	37	35	11	96.9	98.2	99.4	97	100.8	109.9	105.1	92.8	97.875	102.15	1.04368	0.289009
Q8K0D0	Cyclin-dependent kinase 17 OS=Mus musculus OX=10090 GN=Cdk17 PE=1 SV=2	5	3	2	4	3	4	3	2	3	3	1	90.5	83.8	108.5	108.7	90.3	104.3	96.6	117.3	97.875	102.125	1.04342	0.638821
Q8BT07	Centrosomal protein of 55 kDa OS=Mus musculus OX=10090 GN=Cep55 PE=1 SV=2	2	1	2	1	1	2	2		1	2	0	106.7	104.8	90.2	89.9	104.5	51.4	106	146.5	97.9	102.1	1.0429	0.840799
Q62261	Spectrin beta chain, non-erythrocytic 1 OS=Mus musculus OX=10090 GN=Sptbn1 PE=1 SV=2	160	153	135	138	138	128	132	100	135	127	8	99.3	97.5	95.5	99.3	103.1	103.3	101	100.9	97.9	102.075	1.04265	0.00958522
Q3TKT4	Transcription activator BRG1 OS=Mus musculus OX=10090 GN=Smarca4 PE=1 SV=1	2	2		2	1		1	1			0	63.1	113.6	91.3	123.6	82.1	165.1	107.5	53.6	97.9	102.075	1.04265	0.883263
P97370	Sodium/potassium-transporting ATPase subunit beta-3 OS=Mus musculus OX=10090 GN=Atp1b3 PE=1 SV=1	5	5	5	4	4	5	5	1	5	5	0	99.5	102.1	94.6	95.5	112.9	85.7	102.7	107	97.925	102.075	1.04238	0.521801
P97384	Annexin A11 OS=Mus musculus OX=10090 GN=Anxa11 PE=1 SV=2	5	4	4	2	2	2	3	1	2	3	0	109.5	93.3	101.9	87	115.1	109.8	100.7	82.7	97.925	102.075	1.04238	0.648248
P67778	Prohibitin OS=Mus musculus OX=10090 GN=Phb PE=1 SV=1	14	14	12	11	13	12	13	7	12	13	0	95.6	99	99.2	97.9	98.9	117.3	94.8	97.2	97.925	102.05	1.04212	0.459331
P35922	Synaptic functional regulator FMR1 OS=Mus musculus OX=10090 GN=Fmr1 PE=1 SV=1	6	4	3	3	3	4	4	3	3	5	1	111.4	98.5	86.6	95.2	97.7	104.3	97.4	108.8	97.925	102.05	1.04212	0.506213
P61222	ATP-binding cassette sub-family E member 1 OS=Mus musculus OX=10090 GN=Abce1 PE=1 SV=1	5	5	3	4	2	1	4		4	3	0	105	111.9	93	81.8	105.4	101.7	103.4	97.7	97.925	102.05	1.04212	0.568639
Q61655	ATP-dependent RNA helicase DDX19A OS=Mus musculus OX=10090 GN=Ddx19a PE=1 SV=2	4	4				3	1	1		2	0	100.9	93	97.3	100.5	113.1	80.6	106.6	107.9	97.925	102.05	1.04212	0.602768
Q8R0S2	IQ motif and SEC7 domain-containing protein 1 OS=Mus musculus OX=10090 GN=Iqsec1 PE=1 SV=2	27	23	20	20	16	18	18	10	17	15	4	101	95.9	94.4	100.5	99.9	108.9	97.9	101.5	97.95	102.05	1.04186	0.208635
P13595	Neural cell adhesion molecule 1 OS=Mus musculus OX=10090 GN=Ncam1 PE=1 SV=3	40	40	34	34	33	35	34	28	37	35	0	95.1	104	96.5	96.2	102.4	110.5	103.4	91.9	97.95	102.05	1.04186	0.381512
Q8CAQ8	MICOS complex subunit Mic60 OS=Mus musculus OX=10090 GN=Immt PE=1 SV=1	48	48	38	37	35	35	38	27	37	38	0	93.3	102.5	100.1	95.9	96.9	117.3	101.7	92.3	97.95	102.05	1.04186	0.507022
Q9WV02	RNA-binding motif protein, X chromosome OS=Mus musculus OX=10090 GN=Rbmx PE=1 SV=1	11	1	6	8	8	9	8	8	8	10	10	88.7	103.8	100.3	99.1	84.6	138.8	95.9	88.9	97.975	102.05	1.04159	0.762528
Q3UMB9	WASH complex subunit 4 OS=Mus musculus OX=10090 GN=Washc4 PE=1 SV=2	6	5	4	4	2	3	2	1	1	2	0	118	129.8	60.4	83.7	120	45.3	136.7	106.2	97.975	102.05	1.04159	0.87818
Q91YR1	Twinfilin-1 OS=Mus musculus OX=10090 GN=Twf1 PE=1 SV=2	8	7	6	4	6	5	6	3	7	8	0	102.7	92.4	104.6	92.2	107.1	82.1	116.2	102.8	97.975	102.05	1.04159	0.625783
O08919	Numb-like protein OS=Mus musculus OX=10090 GN=Numbl PE=1 SV=3	5	5	2	3	2	3	1	3	2	4	0	81.5	106.5	100.1	103.8	96.9	124.9	88.2	98.2	97.975	102.05	1.04159	0.69016
Q8VBW6	NEDD8-activating enzyme E1 regulatory subunit OS=Mus musculus OX=10090 GN=Nae1 PE=1 SV=1	4	4	3	2	3	3	3	2	4	4	0	94.2	99.1	94.9	103.7	102	99.1	105.2	101.8	97.975	102.025	1.04134	0.159677
Q9QZI8	Serine incorporator 1 OS=Mus musculus OX=10090 GN=Serinc1 PE=1 SV=1	2	2	1	2	2	1	2		2	2	0	96.3	96.7	106.4	92.5	99.4	105.6	92.2	110.9	97.975	102.025	1.04134	0.449119
Q9CY64	Biliverdin reductase A OS=Mus musculus OX=10090 GN=Blvra PE=1 SV=1	7	7	3	5	4	2	4	1	5	3	0	84.6	91.6	100.6	115.1	94.5	89.6	109	115	97.975	102.025	1.04134	0.66461
Q922Q9	Chitinase domain-containing protein 1 OS=Mus musculus OX=10090 GN=Chid1 PE=1 SV=1	3	3	1	1	1				3	1	0	95.2	107.8	96.2	92.7	95.3	110.1	99.1	103.5	97.975	102	1.04108	0.417332
Q9EPU0	Regulator of nonsense transcripts 1 OS=Mus musculus OX=10090 GN=Upf1 PE=1 SV=2	14	13	7	8	8	8	6	1	9	7	1	102.7	96.4	94.4	98.4	95.8	88.8	108.1	115.3	97.975	102	1.04108	0.541634
Q9Z0Y1	Dynactin subunit 3 OS=Mus musculus OX=10090 GN=Dctn3 PE=1 SV=2	6	6	5	5	4	1	2	2	3	3	0	92.8	104.5	99.5	95.1	107.2	96.5	101.8	102.4	97.975	101.975	1.04083	0.281939
Q99L27	GMP reductase 2 OS=Mus musculus OX=10090 GN=Gmpr2 PE=1 SV=2	3	2	1	1	1	2	2		2	3	0	109	91.7	87.9	103.4	104.8	108.8	91.2	103.2	98	102	1.04082	0.543845
Q9JIG8	PRA1 family protein 2 OS=Mus musculus OX=10090 GN=Praf2 PE=1 SV=1	3	3	3	3	2	2	2	1	1	2	0	99.2	111.7	91.2	89.9	95.4	105.7	100.1	106.7	98	101.975	1.04056	0.508544
Q8R0F8	Acylpyruvase FAHD1, mitochondrial OS=Mus musculus OX=10090 GN=Fahd1 PE=1 SV=2	2	2	1	1	1	1	2				0	84.6	117.1	104.7	85.6	108.6	103.2	92.8	103.3	98	101.975	1.04056	0.65787
Q05186	Reticulocalbin-1 OS=Mus musculus OX=10090 GN=Rcn1 PE=1 SV=1	2	2	1	1			1			1	0	91.4	74.4	130.3	95.9	122.9	76.8	96.9	111.3	98	101.975	1.04056	0.804495
Q6PGF7	Exocyst complex component 8 OS=Mus musculus OX=10090 GN=Exoc8 PE=1 SV=1	8	8	5	3	3	3	4	3	4	4	0	88.9	109.5	94.5	99.2	109.5	82.2	103.1	113.1	98.025	101.975	1.0403	0.645989
Q8JZQ2	AFG3-like protein 2 OS=Mus musculus OX=10090 GN=Afg3l2 PE=1 SV=1	22	18	14	12	12	13	12	7	11	9	3	92.6	103.3	99.8	96.4	98.6	125.2	93.9	90.2	98.025	101.975	1.0403	0.649224
Q9D1G5	Leucine-rich repeat-containing protein 57 OS=Mus musculus OX=10090 GN=Lrrc57 PE=1 SV=1	8	8	7	5	7	5	7	4	6	6	0	97.2	90	100	105	100.7	104.5	96.8	106	98.05	102	1.04029	0.332562
Q8JZU2	Tricarboxylate transport protein, mitochondrial OS=Mus musculus OX=10090 GN=Slc25a1 PE=1 SV=1	3	3	1	2	1	1	1	1	1	1	0	84.4	117.1	99.8	90.9	91.6	123.1	104.9	88.2	98.05	101.95	1.03978	0.726263
Q91VT4	Carbonyl reductase family member 4 OS=Mus musculus OX=10090 GN=Cbr4 PE=1 SV=2	2	2	2	1	2	1	1	1	1	1	0	81.3	122	97.5	91.4	89.4	113.8	128	76.6	98.05	101.95	1.03978	0.796764
Q8VDQ1	Prostaglandin reductase 2 OS=Mus musculus OX=10090 GN=Ptgr2 PE=1 SV=2	2	2		2	1	2	2		2	1	0	96.4	112.9	90.9	92.1	121.3	38	132.9	115.6	98.075	101.95	1.03951	0.867218
Q3UHK1	Proton myo-inositol cotransporter OS=Mus musculus OX=10090 GN=Slc2a13 PE=1 SV=2	5	5	4	2	2	3	2		3	2	0	83.2	104.9	109.5	94.7	85.5	145	88.9	88.4	98.075	101.95	1.03951	0.811073
Q9JHW2	Omega-amidase NIT2 OS=Mus musculus OX=10090 GN=Nit2 PE=1 SV=1	5	5	3	4	4	3	4	2	4	1	0	83.3	112.2	103.1	93.7	104.5	97.7	106.7	98.8	98.075	101.925	1.03926	0.579692
P0C0A3	Charged multivesicular body protein 6 OS=Mus musculus OX=10090 GN=Chmp6 PE=1 SV=2	4	4	2	3	3	2	2	2	3	4	0	94.5	119.3	86.2	92.3	85.7	111.9	121.3	88.8	98.075	101.925	1.03926	0.746183
Q9CQV4	Reticulophagy regulator 3 OS=Mus musculus OX=10090 GN=Retreg3 PE=1 SV=1	2	2	1	2	1	1					0	94.5	66.3	115.7	115.8	102.8	169.1	48.8	87	98.075	101.925	1.03926	0.893995
Q99KI0	Aconitate hydratase, mitochondrial OS=Mus musculus OX=10090 GN=Aco2 PE=1 SV=1	46	46	39	37	38	42	38	34	38	42	0	96.5	99.3	98.9	97.7	105.1	101	104.4	97.2	98.1	101.925	1.03899	0.0932886
Q8C0J2	Autophagy-related protein 16-1 OS=Mus musculus OX=10090 GN=Atg16l1 PE=1 SV=1	2	2	1	1					2		0	86.9	168	128.6	8.9	95.2	52.9	191.3	68.3	98.1	101.925	1.03899	0.936527
Q80WC7	Arf-GAP domain and FG repeat-containing protein 2 OS=Mus musculus OX=10090 GN=Agfg2 PE=1 SV=1	4	4	4	3	3	4	4	3	4	4	0	100.3	87.5	105.1	99.5	98.9	121.1	101.3	86.3	98.1	101.9	1.03874	0.655976
P06151	L-lactate dehydrogenase A chain OS=Mus musculus OX=10090 GN=Ldha PE=1 SV=3	21	19	20	19	18	18	20	15	19	18	0	97.8	97.7	98.5	98.4	100.3	109.1	101.5	96.6	98.1	101.875	1.03848	0.201535
Q9D8B3	Charged multivesicular body protein 4b OS=Mus musculus OX=10090 GN=Chmp4b PE=1 SV=2	5	5	5	5	4	3	4	2	5	5	0	88.2	107.9	96.4	99.9	103.3	98	97.7	108.5	98.1	101.875	1.03848	0.463112
P62746	Rho-related GTP-binding protein RhoB OS=Mus musculus OX=10090 GN=Rhob PE=1 SV=1	12	9	8	7	8	9	6	7	8	8	1	101	96.8	98.4	96.2	100.5	115.3	95.3	96.4	98.1	101.875	1.03848	0.455754
Q60899	ELAV-like protein 2 OS=Mus musculus OX=10090 GN=Elavl2 PE=2 SV=1	6	1	2	1	2	3	1	4	1	2	0	103.7	90.1	102.6	96.1	99.2	105.8	90.7	111.9	98.125	101.9	1.03847	0.520621
P27659	60S ribosomal protein L3 OS=Mus musculus OX=10090 GN=Rpl3 PE=1 SV=3	16	16	12	10	13	8	12	5	11	13	0	99.3	101.9	93.7	97.6	97.6	105	103.8	101.1	98.125	101.875	1.03822	0.165817
P97807	Fumarate hydratase, mitochondrial OS=Mus musculus OX=10090 GN=Fh PE=1 SV=3	24	24	19	16	19	19	18	11	19	17	0	98.5	98.7	99.9	95.4	103	101.8	108	94.7	98.125	101.875	1.03822	0.244347
P10630	Eukaryotic initiation factor 4A-II OS=Mus musculus OX=10090 GN=Eif4a2 PE=1 SV=2	20	9	18	18	17	15	18	10	17	18	0	99.1	93.9	97.9	101.6	102.5	87.5	104	113.5	98.125	101.875	1.03822	0.528683
Q9CZW5	Mitochondrial import receptor subunit TOM70 OS=Mus musculus OX=10090 GN=Tomm70 PE=1 SV=2	31	31	24	24	24	25	23	14	23	20	0	89.4	101.4	104.6	97.1	99.9	116.4	106.1	85	98.125	101.85	1.03796	0.630128
Q56A07	Sodium channel subunit beta-2 OS=Mus musculus OX=10090 GN=Scn2b PE=1 SV=1	7	7	4	5	3	4	3	4	3	3	0	96.4	96.3	98.5	101.3	94.1	114.5	102.4	96.3	98.125	101.825	1.03771	0.463212
Q921J2	GTP-binding protein Rheb OS=Mus musculus OX=10090 GN=Rheb PE=1 SV=1	9	8	2	5	3	5	3	4	5	3	1	96.9	100	99.1	96.7	101	104.9	101.8	99.7	98.175	101.85	1.03743	0.0367473
Q9R0P6	Signal peptidase complex catalytic subunit SEC11A OS=Mus musculus OX=10090 GN=Sec11a PE=1 SV=1	2	2	1	1	1	1	1		2	1	0	106.8	96.4	95.3	94.2	98.8	95.7	106.1	106.7	98.175	101.825	1.03718	0.394734
Q8BGQ1	Spermatogenesis-defective protein 39 homolog OS=Mus musculus OX=10090 GN=Vipas39 PE=1 SV=1	2	2	1		2				2	1	0	111.5	87.1	94.9	99.2	121.4	33.6	139	113.3	98.175	101.825	1.03718	0.883701
Q69ZK9	Neuroligin-2 OS=Mus musculus OX=10090 GN=Nlgn2 PE=1 SV=2	8	5	6	7	7	4	6	5	6	5	2	101.6	97.7	102.7	90.7	97.4	107.6	101.5	100.7	98.175	101.8	1.03692	0.333504
O35678	Monoglyceride lipase OS=Mus musculus OX=10090 GN=Mgll PE=1 SV=1	13	13	13	8	8	8	9	2	9	7	0	114.1	87.9	98.3	92.4	103.2	85.4	95.1	123.5	98.175	101.8	1.03692	0.727153
Q03265	ATP synthase subunit alpha, mitochondrial OS=Mus musculus OX=10090 GN=Atp5f1a PE=1 SV=1	37	37	33	35	32	34	34	32	35	35	0	96.1	99.1	99.2	98.4	96.6	112.6	97.3	100.7	98.2	101.8	1.03666	0.377598
P10605	Cathepsin B OS=Mus musculus OX=10090 GN=Ctsb PE=1 SV=2	9	9	7	8	7	8	8	4	8	8	0	105	103.2	91.3	93.3	104.8	68.5	117.9	116	98.2	101.8	1.03666	0.773894
Q6P1F6	Serine/threonine-protein phosphatase 2A 55 kDa regulatory subunit B alpha isoform OS=Mus musculus OX=10090 GN=Ppp2r2a PE=1 SV=1	18	12	14	13	12	10	14	6	15	13	6	100.8	99.3	101.2	91.5	107.7	102.2	104.8	92.5	98.2	101.8	1.03666	0.403163
Q62523	Zyxin OS=Mus musculus OX=10090 GN=Zyx PE=1 SV=2	4	4	3	3	3	3	3		3	3	0	93.9	104.2	99.9	94.8	104.6	94.8	98.1	109.7	98.2	101.8	1.03666	0.413866
Q64674	Spermidine synthase OS=Mus musculus OX=10090 GN=Srm PE=1 SV=1	12	12	6	6	4	3	4	2	7	4	0	105.5	100.8	94.7	91.8	110.7	68.3	115	113.2	98.2	101.8	1.03666	0.767088
P11031	Activated RNA polymerase II transcriptional coactivator p15 OS=Mus musculus OX=10090 GN=Sub1 PE=1 SV=3	6	6	4	5	4	3	4	1	4	4	0	75.7	93.8	106.2	117.2	94.3	104.4	89.5	119	98.225	101.8	1.0364	0.756916
O35593	26S proteasome non-ATPase regulatory subunit 14 OS=Mus musculus OX=10090 GN=Psmd14 PE=1 SV=2	6	6	4	6	6	5	5	2	5	5	0	108.8	99.9	91.1	93.1	103.6	96	101.8	105.7	98.225	101.775	1.03614	0.460866
Q91Z61	GTP-binding protein Di-Ras1 OS=Mus musculus OX=10090 GN=Diras1 PE=1 SV=1	9	6	7	6	7	7	6	6	6	7	2	86	106.1	94.6	106.3	92.4	133.5	105.2	76	98.25	101.775	1.03588	0.796924
Q9EQZ7	Regulating synaptic membrane exocytosis protein 2 OS=Mus musculus OX=10090 GN=Rims2 PE=1 SV=1	4	3	1	3	2	2	1		2	1	0	91.5	115.9	92.9	92.7	82.1	100.5	110.8	113.6	98.25	101.75	1.03562	0.718146
P28661	Septin-4 OS=Mus musculus OX=10090 GN=Sept4 PE=1 SV=1	19	13	14	9	13	11	15	7	12	13	0	98.8	85.5	101.1	107.6	112.2	92.9	86.1	115.7	98.25	101.725	1.03537	0.699842
Q7M750	Opalin OS=Mus musculus OX=10090 GN=Opalin PE=1 SV=1	3	3	3	2	2	2	3	2	2	3	0	101.9	97.1	94.1	99.9	108	86.9	112.9	99.1	98.25	101.725	1.03537	0.580773
Q6P6L0	Filamin A-interacting protein 1-like OS=Mus musculus OX=10090 GN=Filip1l PE=1 SV=2	2	2				1	1			1	0	83.1	122.2	96.9	90.8	96.1	111.9	101.8	97.1	98.25	101.725	1.03537	0.718817
Q9WTN0	Geranylgeranyl pyrophosphate synthase OS=Mus musculus OX=10090 GN=Ggps1 PE=1 SV=1	2	2	1	1	1	1	1		1	1	0	107.6	95.1	94.5	95.9	106.2	95.4	98.4	106.9	98.275	101.725	1.03511	0.44597
A2AN08	E3 ubiquitin-protein ligase UBR4 OS=Mus musculus OX=10090 GN=Ubr4 PE=1 SV=1	20	19	8	8	7	4	8	1	10	11	1	109.8	121.1	82.3	79.9	102	96.7	113.3	94.9	98.275	101.725	1.03511	0.764456
Q3TIR1	Trafficking protein particle complex subunit 13 OS=Mus musculus OX=10090 GN=Trappc13 PE=2 SV=1	2	2	1	1	1	1	1		2	1	0	101.1	104.7	87.7	99.6	119.4	69.1	103.8	114.6	98.275	101.725	1.03511	0.782283
Q6PFD9	Nuclear pore complex protein Nup98-Nup96 OS=Mus musculus OX=10090 GN=Nup98 PE=1 SV=2	3	3		1		1				1	0	92.8	113.7	103.1	83.6	99.9	120.9	93.1	92.9	98.3	101.7	1.03459	0.726201
Q9CR68	Cytochrome b-c1 complex subunit Rieske, mitochondrial OS=Mus musculus OX=10090 GN=Uqcrfs1 PE=1 SV=1	13	13	13	12	12	12	12	9	12	12	0	98.2	101.2	96.5	97.3	102.1	107.8	100.9	95.9	98.3	101.675	1.03433	0.250016
Q9CQQ7	ATP synthase F(0) complex subunit B1, mitochondrial OS=Mus musculus OX=10090 GN=Atp5pb PE=1 SV=1	14	13	13	12	12	13	12	8	10	13	1	94.7	100.1	100.5	98	93.6	121.3	100.6	91.3	98.325	101.7	1.03432	0.644644
P62192	26S proteasome regulatory subunit 4 OS=Mus musculus OX=10090 GN=Psmc1 PE=1 SV=1	13	12	6	10	7	8	10	7	9	6	0	104.8	104.5	92.6	91.4	104.1	97.3	106.3	99	98.325	101.675	1.03407	0.458181
Q9JMD3	START domain-containing protein 10 OS=Mus musculus OX=10090 GN=Stard10 PE=1 SV=1	2	2	2	2	2		1	1	2	1	0	98.6	108.2	92.6	93.9	89.1	83.5	121.8	112.3	98.325	101.675	1.03407	0.744535
Q9D7S9	Charged multivesicular body protein 5 OS=Mus musculus OX=10090 GN=Chmp5 PE=1 SV=1	4	4	3	4	2	2	3		3	1	0	95.1	97.2	102	99	108.8	65.7	118.4	113.8	98.325	101.675	1.03407	0.793472
Q6PFQ7	Ras GTPase-activating protein 4 OS=Mus musculus OX=10090 GN=Rasa4 PE=1 SV=1	2	2				1		2			0	85.6	82.7	116.9	108.1	115.8	126.7	84.8	79.4	98.325	101.675	1.03407	0.822549
Q0GA42	Metal transporter CNNM1 OS=Mus musculus OX=10090 GN=Cnnm1 PE=1 SV=5	3	2	1	2	2	2	2		1	1	0	64.6	121.9	90.6	116.2	107.1	95.4	144.5	59.7	98.325	101.675	1.03407	0.883254
O70161	Phosphatidylinositol 4-phosphate 5-kinase type-1 gamma OS=Mus musculus OX=10090 GN=Pip5k1c PE=1 SV=2	16	16	13	12	13	13	10	5	11	11	0	98.2	95.1	95.9	104.1	96.4	119.3	95.3	95.7	98.325	101.675	1.03407	0.609631
Q99MR8	Methylcrotonoyl-CoA carboxylase subunit alpha, mitochondrial OS=Mus musculus OX=10090 GN=Mccc1 PE=1 SV=2	7	7	3	1	2	4	3	2	2	2	0	93.1	101.5	106.8	91.9	103.4	113.3	97.9	92	98.325	101.65	1.03382	0.583989
Q61584	Fragile X mental retardation syndrome-related protein 1 OS=Mus musculus OX=10090 GN=Fxr1 PE=1 SV=2	5	4	1		1			1	1	3	0	88.3	101.2	101.9	101.9	103.2	81.6	108.8	113	98.325	101.65	1.03382	0.682451
Q922R8	Protein disulfide-isomerase A6 OS=Mus musculus OX=10090 GN=Pdia6 PE=1 SV=3	12	12	9	8	8	10	8	5	8	9	0	94.2	106	98.8	94.4	106.3	77.9	110.2	112.3	98.35	101.675	1.03381	0.708666
P49442	Inositol polyphosphate 1-phosphatase OS=Mus musculus OX=10090 GN=Inpp1 PE=1 SV=2	8	8	2	4	5	6	4	3	3	2	0	100.8	96.3	92.4	103.9	104.2	91.3	100	111.1	98.35	101.65	1.03355	0.521469
Q9R0A0	Peroxisomal membrane protein PEX14 OS=Mus musculus OX=10090 GN=Pex14 PE=1 SV=1	2	2	1	1	1		1		2		0	99.8	99.9	115.9	77.8	84.1	106.8	118.4	97.3	98.35	101.65	1.03355	0.767784
Q91VR5	ATP-dependent RNA helicase DDX1 OS=Mus musculus OX=10090 GN=Ddx1 PE=1 SV=1	12	12	7	9	9	5	11	5	11	8	0	102.1	100.9	100.2	90.2	104.2	83.2	107.4	111.7	98.35	101.625	1.0333	0.651843
P61514	60S ribosomal protein L37a OS=Mus musculus OX=10090 GN=Rpl37a PE=1 SV=2	3	3	2	3	2	2	2	2	2	2	0	94.9	108.3	98	92.2	93.2	119.4	93.4	100.5	98.35	101.625	1.0333	0.660797
Q9D5V5	Cullin-5 OS=Mus musculus OX=10090 GN=Cul5 PE=1 SV=3	11	11	7	4	3	5	4	2	3	3	0	108.9	99.4	99.7	85.4	99	101.3	106.5	99.6	98.35	101.6	1.03305	0.550363
P04104	Keratin, type II cytoskeletal 1 OS=Mus musculus OX=10090 GN=Krt1 PE=1 SV=4	2	2	2	2	2	2	2	2	2	2	0	100.3	200.5	36.9	55.8	44.6	75.2	148.4	138.3	98.375	101.625	1.03304	0.943852
Q99104	Unconventional myosin-Va OS=Mus musculus OX=10090 GN=Myo5a PE=1 SV=2	73	66	47	50	51	53	40	33	47	47	7	102.2	94.9	97.7	98.7	100.6	111.4	97.3	97.2	98.375	101.625	1.03304	0.410659
P50580	Proliferation-associated protein 2G4 OS=Mus musculus OX=10090 GN=Pa2g4 PE=1 SV=3	5	5	2	2	2	3	4	2	3	3	0	102.9	92.7	99.4	98.5	109.9	87	96.1	113.5	98.375	101.625	1.03304	0.635094
P10637	Microtubule-associated protein tau OS=Mus musculus OX=10090 GN=Mapt PE=1 SV=3	23	23	18	21	18	16	18	13	18	17	0	94.5	102.8	96.7	99.5	94.7	123.7	98	90.1	98.375	101.625	1.03304	0.689384
A2AQ25	Sickle tail protein OS=Mus musculus OX=10090 GN=Skt PE=1 SV=1	11	11	3	4	5	6	3	2	5	7	0	108.2	85.2	98	102.1	93.7	120.5	89.3	103	98.375	101.625	1.03304	0.713812
Q7TPV4	Myb-binding protein 1A OS=Mus musculus OX=10090 GN=Mybbp1a PE=1 SV=2	6	6	1	1	2	1	1		1	2	0	101.7	110.9	98.1	82.8	111.5	68.1	110.7	116.2	98.375	101.625	1.03304	0.806148
P62838	Ubiquitin-conjugating enzyme E2 D2 OS=Mus musculus OX=10090 GN=Ube2d2 PE=1 SV=1	4	4	3	3	3	3	3	2	4	3	0	103.9	94.5	82.7	112.4	138.5	75.8	80.7	111.5	98.375	101.625	1.03304	0.845205
Q9Z2D6	Methyl-CpG-binding protein 2 OS=Mus musculus OX=10090 GN=Mecp2 PE=1 SV=1	14	14	10	8	7	7	8	4	8	9	0	102	94	91.9	105.6	102.7	108.2	97.4	98.1	98.375	101.6	1.03278	0.460761
Q9JHU4	Cytoplasmic dynein 1 heavy chain 1 OS=Mus musculus OX=10090 GN=Dync1h1 PE=1 SV=2	209	209	158	157	151	143	145	82	145	159	0	104.5	95.3	96.6	97.2	102.2	106	94.4	103.9	98.4	101.625	1.03277	0.362158
Q9CY58	Plasminogen activator inhibitor 1 RNA-binding protein OS=Mus musculus OX=10090 GN=Serbp1 PE=1 SV=2	12	12	6	6	6	5	6	2	6	7	0	85.3	112.3	98.5	97.5	96.2	116.3	99.2	94.8	98.4	101.625	1.03277	0.679521
P47738	Aldehyde dehydrogenase, mitochondrial OS=Mus musculus OX=10090 GN=Aldh2 PE=1 SV=1	20	18	17	18	16	17	16	6	16	17	2	98.6	105.8	95.8	93.4	110	82.3	112.4	101.7	98.4	101.6	1.03252	0.678052
Q9JIF0	Protein arginine N-methyltransferase 1 OS=Mus musculus OX=10090 GN=Prmt1 PE=1 SV=1	7	7	6	7	5	6	3	2	5	6	0	106.1	104.7	98.3	84.5	112.8	64.2	105.3	124.1	98.4	101.6	1.03252	0.826225
P80314	T-complex protein 1 subunit beta OS=Mus musculus OX=10090 GN=Cct2 PE=1 SV=4	30	30	22	21	21	20	23	8	21	20	0	104.3	100.7	101.2	87.4	106.7	89.1	103.5	107	98.4	101.575	1.03227	0.594926
Q9D880	Mitochondrial import inner membrane translocase subunit TIM50 OS=Mus musculus OX=10090 GN=Timm50 PE=1 SV=1	4	4	3	2	3	3	3	1	3	3	0	94.8	96.3	104.8	97.8	97.1	103.6	112.8	92.8	98.425	101.575	1.032	0.542519
Q8CJ61	CKLF-like MARVEL transmembrane domain-containing protein 4 OS=Mus musculus OX=10090 GN=Cmtm4 PE=1 SV=1	2	2	1			1		1			0	87.2	114.6	97.6	94.3	85.4	156.8	76.3	87.8	98.425	101.575	1.032	0.876735
Q9CZT8	Ras-related protein Rab-3B OS=Mus musculus OX=10090 GN=Rab3b PE=1 SV=1	12	7	9	10	9	11	11	8	11	11	0	95.8	116	93.5	88.4	98.3	104.6	105.2	98.2	98.425	101.575	1.032	0.637858
Q9DCJ1	Target of rapamycin complex subunit LST8 OS=Mus musculus OX=10090 GN=Mlst8 PE=1 SV=1	2	2	1		1	1	1		2		0	105.5	87.6	101.1	99.5	117.4	85	105.5	98.3	98.425	101.55	1.03175	0.701938
Q9ESE1	Lipopolysaccharide-responsive and beige-like anchor protein OS=Mus musculus OX=10090 GN=Lrba PE=1 SV=1	2	1			1	1		1	1		0	100.7	92.7	100.8	99.5	91.5	138.7	81.4	94.6	98.425	101.55	1.03175	0.815901
P60710	Actin, cytoplasmic 1 OS=Mus musculus OX=10090 GN=Actb PE=1 SV=1	24	12	22	22	22	22	21	21	23	23	16	96.6	97.4	101.8	97.9	97.9	110.8	98.2	99.3	98.425	101.55	1.03175	0.381128
Q60676	Serine/threonine-protein phosphatase 5 OS=Mus musculus OX=10090 GN=Ppp5c PE=1 SV=3	15	15	9	8	8	9	6	8	9	9	0	99.4	95.2	99.1	100.1	95.3	113.4	93.3	104.3	98.45	101.575	1.03174	0.534263
P35290	Ras-related protein Rab-24 OS=Mus musculus OX=10090 GN=Rab24 PE=1 SV=2	2	2	1	1	1	1		1	1	1	0	91.5	83	101.4	117.9	94.5	126.4	82.2	103.1	98.45	101.55	1.03149	0.804233
Q9WV60	Glycogen synthase kinase-3 beta OS=Mus musculus OX=10090 GN=Gsk3b PE=1 SV=2	15	9	10	12	13	12	7	5	9	10	5	98.6	99.5	98.5	97.2	98.1	111.3	97.7	99.1	98.45	101.55	1.03149	0.383448
Q8R1Q8	Cytoplasmic dynein 1 light intermediate chain 1 OS=Mus musculus OX=10090 GN=Dync1li1 PE=1 SV=1	17	16	15	15	15	16	16	9	16	15	1	100.6	89.8	102.5	100.9	103.7	103.7	92.2	106.4	98.45	101.5	1.03098	0.504891
O70172	Phosphatidylinositol 5-phosphate 4-kinase type-2 alpha OS=Mus musculus OX=10090 GN=Pip4k2a PE=1 SV=1	11	7	5	9	7	8	5	6	8	10	4	97.1	97.9	96.9	102	102.9	101	103.5	98.6	98.475	101.5	1.03072	0.112258
P60843	Eukaryotic initiation factor 4A-I OS=Mus musculus OX=10090 GN=Eif4a1 PE=1 SV=1	21	10	19	16	16	15	17	8	17	19	12	105.2	97.7	97.5	93.6	99.8	97.4	101.9	106.9	98.5	101.5	1.03046	0.378592
Q9D6K5	Synaptojanin-2-binding protein OS=Mus musculus OX=10090 GN=Synj2bp PE=1 SV=1	4	4	1	2	2	1	4	1	1	2	0	97.3	101.8	111.1	83.8	108.8	93	101.1	103.1	98.5	101.5	1.03046	0.663245
P56382	ATP synthase subunit epsilon, mitochondrial OS=Mus musculus OX=10090 GN=Atp5f1e PE=1 SV=2	3	3	3	3	3	3	2	2	3	3	0	91	102.7	101.2	99.2	93.3	136.6	89.3	86.8	98.525	101.5	1.0302	0.813404
Q9D4C9	Clavesin-1 OS=Mus musculus OX=10090 GN=Clvs1 PE=1 SV=1	4	4	1		1	2	1	2			0	98.4	90.9	100.1	104.7	99.4	116.3	103.5	86.7	98.525	101.475	1.02994	0.676964
Q9JKC6	Cell cycle exit and neuronal differentiation protein 1 OS=Mus musculus OX=10090 GN=Cend1 PE=1 SV=1	9	9	6	7	8	8	8	7	6	8	0	76.1	119.6	97.6	100.8	85.1	150.3	101.2	69.3	98.525	101.475	1.02994	0.885669
Q9CWE0	Mitochondrial fission regulator 1-like OS=Mus musculus OX=10090 GN=Mtfr1l PE=1 SV=1	5	5	5	4	5	5	4	1	5	5	0	107.4	110.1	89.8	86.9	99.4	92.1	106.6	107.8	98.55	101.475	1.02968	0.689226
Q9Z1F9	SUMO-activating enzyme subunit 2 OS=Mus musculus OX=10090 GN=Uba2 PE=1 SV=1	9	9	1	4	2	2		2	3	3	0	87.6	115.4	98.8	92.4	100.6	100.4	117.1	87.8	98.55	101.475	1.02968	0.743594
Q9CQS4	Solute carrier family 25 member 46 OS=Mus musculus OX=10090 GN=Slc25a46 PE=1 SV=1	4	4	2	2	4	4	2	2	1	2	0	96.4	99.6	98.3	100	92.5	113.3	98.7	101.3	98.575	101.45	1.02917	0.540793
P60335	Poly(rC)-binding protein 1 OS=Mus musculus OX=10090 GN=Pcbp1 PE=1 SV=1	11	6	8	10	9	7	6	6	7	7	6	97.6	101.4	98.3	97	102.1	107.1	96.9	99.6	98.575	101.425	1.02891	0.276221
Q8VEK3	Heterogeneous nuclear ribonucleoprotein U OS=Mus musculus OX=10090 GN=Hnrnpu PE=1 SV=1	25	24	20	21	20	17	18	13	18	20	1	98.4	103.6	97.7	94.6	95.4	109.2	99.3	101.8	98.575	101.425	1.02891	0.441004
B9EJA2	Cortactin-binding protein 2 OS=Mus musculus OX=10090 GN=Cttnbp2 PE=1 SV=2	12	12	9	7	10	9	8	7	8	7	0	109	96.1	99.7	89.5	92.2	122.4	94.3	96.8	98.575	101.425	1.02891	0.738291
P50544	Very long-chain specific acyl-CoA dehydrogenase, mitochondrial OS=Mus musculus OX=10090 GN=Acadvl PE=1 SV=3	11	11	8	8	5	5	5	2	8	6	0	99.2	105	93.6	96.5	107.4	84	112.8	101.4	98.575	101.4	1.02866	0.688183
P47857	ATP-dependent 6-phosphofructokinase, muscle type OS=Mus musculus OX=10090 GN=Pfkm PE=1 SV=3	34	30	29	24	28	26	29	17	28	30	4	103.3	96.1	97.4	97.6	102.4	95.5	102.5	105.2	98.6	101.4	1.0284	0.325944
Q7TSQ8	Pyruvate dehydrogenase phosphatase regulatory subunit, mitochondrial OS=Mus musculus OX=10090 GN=Pdpr PE=1 SV=1	5	5	2	2	1		1	1		1	0	165.5	155.8	11.7	61.4	145.1	46.4	169.5	44.6	98.6	101.4	1.0284	0.956785
Q6GQT9	Nodal modulator 1 OS=Mus musculus OX=10090 GN=Nomo1 PE=1 SV=1	10	10	5	3	2	7	3	2	4	4	0	96.9	95.1	99.1	103.3	91.9	104.4	104.7	104.6	98.6	101.4	1.0284	0.469424
O08583	THO complex subunit 4 OS=Mus musculus OX=10090 GN=Alyref PE=1 SV=3	3	3	3	3	3	3	3		3	3	0	100.8	96.4	95.9	101.3	103	87	104.3	111.3	98.6	101.4	1.0284	0.618039
P83887	Tubulin gamma-1 chain OS=Mus musculus OX=10090 GN=Tubg1 PE=1 SV=1	4	4	1	1	2	1	2	1	1	1	0	107.6	86.6	102	98.3	98.5	107.9	103.8	95.5	98.625	101.425	1.02839	0.611453
P63017	Heat shock cognate 71 kDa protein OS=Mus musculus OX=10090 GN=Hspa8 PE=1 SV=1	42	28	41	37	40	41	39	33	37	39	13	95.1	95.5	101.1	102.7	100.8	100.3	98	106.4	98.6	101.375	1.02814	0.332107
Q9QYF1	Retinol dehydrogenase 11 OS=Mus musculus OX=10090 GN=Rdh11 PE=1 SV=2	3	3	2	2		1	1	1	1	1	0	119.5	93.4	83.4	98.2	98.7	91	102.4	113.4	98.625	101.375	1.02788	0.768362
Q3TFD2	Lysophosphatidylcholine acyltransferase 1 OS=Mus musculus OX=10090 GN=Lpcat1 PE=1 SV=1	3	3		2	1	1			3	2	0	101.2	116.5	93.4	83.4	110.6	73.7	114.7	106.5	98.625	101.375	1.02788	0.821854
P60670	Nuclear protein localization protein 4 homolog OS=Mus musculus OX=10090 GN=Nploc4 PE=1 SV=3	4	4	2	1	2	3	1		1	1	0	96.6	104.4	116	77.6	107.6	90	90	117.9	98.65	101.375	1.02762	0.805967
P63038	60 kDa heat shock protein, mitochondrial OS=Mus musculus OX=10090 GN=Hspd1 PE=1 SV=1	41	41	37	35	34	31	35	23	38	32	0	92.7	106	98.9	97	105.6	96.6	105.4	97.8	98.65	101.35	1.02737	0.48994
P70288	Histone deacetylase 2 OS=Mus musculus OX=10090 GN=Hdac2 PE=1 SV=1	5	5	3	3	5	4	3	1	4	3	0	100	90.2	99	105.4	98.8	98.4	98.3	109.9	98.65	101.35	1.02737	0.548478
P61329	Fibroblast growth factor 12 OS=Mus musculus OX=10090 GN=Fgf12 PE=1 SV=1	3	3	1	2	2	2	1	1	1	2	0	99.6	101.4	99.3	94.3	90.6	124.8	95.1	94.8	98.65	101.325	1.02712	0.750598
Q6PAR5	GTPase-activating protein and VPS9 domain-containing protein 1 OS=Mus musculus OX=10090 GN=Gapvd1 PE=1 SV=2	3	3	1	1	2	1	1			1	0	110.5	115.8	117.8	50.6	107.7	87.5	104.8	105.4	98.675	101.35	1.02711	0.878424
Q9QUR6	Prolyl endopeptidase OS=Mus musculus OX=10090 GN=Prep PE=1 SV=1	18	18	13	12	8	12	9	5	9	11	0	101.8	101	100.6	91.3	107.4	75.8	105.9	116.1	98.675	101.3	1.0266	0.783459
Q9DB77	Cytochrome b-c1 complex subunit 2, mitochondrial OS=Mus musculus OX=10090 GN=Uqcrc2 PE=1 SV=1	22	22	20	21	21	18	19	14	20	20	0	95.9	96.9	101.2	100.8	97.4	109.1	100.2	98.6	98.7	101.325	1.0266	0.411704
Q9JMH6	Thioredoxin reductase 1, cytoplasmic OS=Mus musculus OX=10090 GN=Txnrd1 PE=1 SV=3	9	9	6	3	4	3	4	2	3	3	0	101.3	111	96	86.5	118.2	67.5	106.5	113.1	98.7	101.325	1.0266	0.841999
Q8BG51	Mitochondrial Rho GTPase 1 OS=Mus musculus OX=10090 GN=Rhot1 PE=1 SV=1	10	9	5	9	6	5	7	2	8	7	1	101.1	93	103.1	97.6	103.2	106.5	95.4	100.1	98.7	101.3	1.02634	0.452457
P34022	Ran-specific GTPase-activating protein OS=Mus musculus OX=10090 GN=Ranbp1 PE=1 SV=2	6	6	6	4	6	5	5	3	6	5	0	97.4	98.6	99.5	99.3	101.2	90.8	105.1	108.1	98.7	101.3	1.02634	0.519798
Q9CXY9	GPI-anchor transamidase OS=Mus musculus OX=10090 GN=Pigk PE=1 SV=2	2	2		1	1				1	1	0	151.4	18.9	125.8	98.8	132.3	34.3	114.6	124	98.725	101.3	1.02608	0.946109
P61922	4-aminobutyrate aminotransferase, mitochondrial OS=Mus musculus OX=10090 GN=Abat PE=1 SV=1	26	26	23	21	24	22	20	13	23	24	0	88.7	107.6	104.9	93.7	102.9	84.6	116.1	101.5	98.725	101.275	1.02583	0.756913
Q9ESN9	C-Jun-amino-terminal kinase-interacting protein 3 OS=Mus musculus OX=10090 GN=Mapk8ip3 PE=1 SV=1	8	5	5	3	2	3	4	1	4	5	0	107.4	97	91.7	98.8	61.2	127.1	109	107.8	98.725	101.275	1.02583	0.865654
Q99PT1	Rho GDP-dissociation inhibitor 1 OS=Mus musculus OX=10090 GN=Arhgdia PE=1 SV=3	12	12	11	9	10	10	11	8	9	11	0	103.2	104.5	95.3	92	107.4	82.6	112.8	102.4	98.75	101.3	1.02582	0.737056
Q8BH59	Calcium-binding mitochondrial carrier protein Aralar1 OS=Mus musculus OX=10090 GN=Slc25a12 PE=1 SV=1	37	37	32	31	30	26	28	18	32	29	0	101.5	97.4	101	95.1	101.7	100	105.9	97.5	98.75	101.275	1.02557	0.320357
Q61029	Lamina-associated polypeptide 2, isoforms beta/delta/epsilon/gamma OS=Mus musculus OX=10090 GN=Tmpo PE=1 SV=4	13	13	6	3	5	5	6	3	6	6	0	94.4	103.7	100.3	96.6	116.7	80.8	101.2	106.3	98.75	101.25	1.02532	0.759887
P80318	T-complex protein 1 subunit gamma OS=Mus musculus OX=10090 GN=Cct3 PE=1 SV=1	27	27	19	19	20	18	17	14	20	21	0	102.1	94.6	99.7	98.6	105.6	97.9	97.3	104.1	98.75	101.225	1.02506	0.383627
P42669	Transcriptional activator protein Pur-alpha OS=Mus musculus OX=10090 GN=Pura PE=1 SV=1	20	18	14	14	14	16	13	9	15	14	1	99.9	100.4	98	96.7	95.2	111.2	97.6	100.9	98.75	101.225	1.02506	0.520452
O35465	Peptidyl-prolyl cis-trans isomerase FKBP8 OS=Mus musculus OX=10090 GN=Fkbp8 PE=1 SV=2	8	8	6	4	3	3	4	3	4	5	0	94	98.3	97.4	105.3	99.6	93.1	112.4	99.8	98.75	101.225	1.02506	0.616046
Q3UV70	[Pyruvate dehydrogenase [acetyl-transferring]]-phosphatase 1, mitochondrial OS=Mus musculus OX=10090 GN=Pdp1 PE=1 SV=1	5	5	2	2	3	2	2		2	5	0	94.2	106.7	102.5	91.7	92.8	113.5	102.6	96.1	98.775	101.25	1.02506	0.682182
O88533	Aromatic-L-amino-acid decarboxylase OS=Mus musculus OX=10090 GN=Ddc PE=1 SV=1	6	6	2	4	4	3	5	2	5	2	0	84.8	106.4	112.6	91.2	111.1	106.1	118.8	68.8	98.75	101.2	1.02481	0.855151
Q9JL04	Formin-2 OS=Mus musculus OX=10090 GN=Fmn2 PE=1 SV=2	5	5	2	3	3	1	4		3	4	0	98.3	118.4	92.3	86.1	123.1	45	120.5	116.3	98.775	101.225	1.0248	0.906759
Q9ER00	Syntaxin-12 OS=Mus musculus OX=10090 GN=Stx12 PE=1 SV=1	8	8	6	7	6	6	6	3	6	6	0	93.4	99.4	101.4	100.9	103.4	107.8	94.3	99.4	98.775	101.225	1.0248	0.50006
Q9WTX2	Interferon-inducible double-stranded RNA-dependent protein kinase activator A OS=Mus musculus OX=10090 GN=Prkra PE=1 SV=1	2	2	1				1		1		0	148.8	108.1	138.3		114.6		131.7	158.5	131.733	134.933	1.02429	0.865055
P60122	RuvB-like 1 OS=Mus musculus OX=10090 GN=Ruvbl1 PE=1 SV=1	7	7	4	6	6	4	6	1	4	5	0	84.5	100.4	105	105.4	140.2	58.3	100.7	105.7	98.825	101.225	1.02429	0.895347
P62196	26S proteasome regulatory subunit 8 OS=Mus musculus OX=10090 GN=Psmc5 PE=1 SV=1	16	15	11	10	11	10	10	5	8	11	1	98.3	107.2	95.9	93.9	96.9	106	104.3	97.6	98.825	101.2	1.02403	0.548241
B0F2B4	Neuroligin 4-like OS=Mus musculus OX=10090 GN=Nlgn4l PE=1 SV=1	2	1	1	1	1	2	1	1	1	1	0	75.5	107.9	89.7	122.2	75.1	162.7	86.1	80.8	98.825	101.175	1.02378	0.922044
Q9R0Q7	Prostaglandin E synthase 3 OS=Mus musculus OX=10090 GN=Ptges3 PE=1 SV=1	6	6	4	6	5	3	3	2	4	4	0	97.2	98.5	104.4	95.2	108.4	80.1	110.2	105.9	98.825	101.15	1.02353	0.762263
Q91WG5	5'-AMP-activated protein kinase subunit gamma-2 OS=Mus musculus OX=10090 GN=Prkag2 PE=1 SV=2	3	2		1	2		2		2	1	1	110	90.8	99.2	95.4	109.3	107	98.7	89.7	98.85	101.175	1.02352	0.713907
P08551	Neurofilament light polypeptide OS=Mus musculus OX=10090 GN=Nefl PE=1 SV=5	42	38	39	38	36	34	34	23	35	34	0	94.3	100.6	91.1	109.4	100.2	118.7	94.3	91.5	98.85	101.175	1.02352	0.761728
Q9D554	Splicing factor 3A subunit 3 OS=Mus musculus OX=10090 GN=Sf3a3 PE=1 SV=2	2	2				1	2				0	98.4	90.9	102.5	103.7	100.5	85.5	105.2	113.4	98.875	101.15	1.02301	0.739533
Q62318	Transcription intermediary factor 1-beta OS=Mus musculus OX=10090 GN=Trim28 PE=1 SV=3	12	12	5	7	6	7	7	3	8	9	0	94.1	96	106.1	99.3	97	102.7	101.1	103.8	98.875	101.15	1.02301	0.481017
E9PUL5	Proline-rich transmembrane protein 2 OS=Mus musculus OX=10090 GN=Prrt2 PE=1 SV=1	6	6	6	6	6	6	6	6	6	4	0	84.5	101.1	98.3	111.5	97	125	101.6	80.8	98.85	101.1	1.02276	0.840282
Q60864	Stress-induced-phosphoprotein 1 OS=Mus musculus OX=10090 GN=Stip1 PE=1 SV=1	36	36	22	25	25	25	27	14	27	26	0	92.7	100.9	102.1	99.7	107.7	94.7	105.5	96.5	98.85	101.1	1.02276	0.580731
Q8CFI0	E3 ubiquitin-protein ligase NEDD4-like OS=Mus musculus OX=10090 GN=Nedd4l PE=1 SV=2	6	4	4	3	3	4	1	3	4	4	0	95.8	95	105.9	98.9	101.9	112.8	96.3	93.5	98.9	101.125	1.0225	0.667871
Q9R1C7	Pre-mRNA-processing factor 40 homolog A OS=Mus musculus OX=10090 GN=Prpf40a PE=1 SV=1	2	2		1	2						0	95.9	127.1	123.6	106.2	113.1		159.6	74.5	113.2	115.733	1.02238	0.914159
Q3TC33	Coiled-coil domain-containing protein 127 OS=Mus musculus OX=10090 GN=Ccdc127 PE=1 SV=2	5	5	3	2	3		1		1	3	0	110	111.1	94.6	79.9	101.3	89.4	109.8	103.9	98.9	101.1	1.02224	0.804969
Q61553	Fascin OS=Mus musculus OX=10090 GN=Fscn1 PE=1 SV=4	29	29	26	26	25	25	25	17	23	26	0	98.2	101.5	96.8	99.2	99.9	108.7	98.8	97	98.925	101.1	1.02199	0.464447
Q8CBY8	Dynactin subunit 4 OS=Mus musculus OX=10090 GN=Dctn4 PE=1 SV=1	8	8	7	7	6	6	4	2	7	6	0	108.7	103.5	87.8	95.7	103.1	94.5	97	109.8	98.925	101.1	1.02199	0.716206
P05480	Neuronal proto-oncogene tyrosine-protein kinase Src OS=Mus musculus OX=10090 GN=Src PE=1 SV=4	11	7	7	10	6	5	6	1	7	5	4	102.7	98.4	98.1	96.5	102.6	87.7	103	111.1	98.925	101.1	1.02199	0.681964
Q8CBW3	Abl interactor 1 OS=Mus musculus OX=10090 GN=Abi1 PE=1 SV=3	15	11	10	10	12	10	12	3	9	12	4	99.5	96.4	101	98.8	101.2	101.4	104.5	97.2	98.925	101.075	1.02173	0.271829
Q8C8R3	Ankyrin-2 OS=Mus musculus OX=10090 GN=Ank2 PE=1 SV=2	110	98	82	78	75	72	70	48	67	72	12	100.6	103.4	95.8	95.9	99.2	103.7	100.5	100.9	98.925	101.075	1.02173	0.343705
Q505F5	Leucine-rich repeat-containing protein 47 OS=Mus musculus OX=10090 GN=Lrrc47 PE=1 SV=1	12	12	6	5	9	8	8	6	7	7	0	95.1	95.2	102.5	102.9	109.3	96.3	98.7	99.9	98.925	101.05	1.02148	0.575393
Q61781	Keratin, type I cytoskeletal 14 OS=Mus musculus OX=10090 GN=Krt14 PE=1 SV=2	4	2	1	2	1			1	2	2	1	113.7	118.1	86.8	77.1	106.8	79.8	113.7	103.9	98.925	101.05	1.02148	0.870155
Q8BWT1	3-ketoacyl-CoA thiolase, mitochondrial OS=Mus musculus OX=10090 GN=Acaa2 PE=1 SV=3	16	16	9	11	12	12	12	7	10	10	0	97.2	104.4	99.9	94.3	104.1	83.4	106	110.8	98.95	101.075	1.02148	0.75216
Q9CR57	60S ribosomal protein L14 OS=Mus musculus OX=10090 GN=Rpl14 PE=1 SV=3	7	7	5	4	4	4	4	2	4	2	0	86.4	103.1	101.9	104.4	117.2	91.7	87.8	107.6	98.95	101.075	1.02148	0.800907
Q3UGR5	Haloacid dehalogenase-like hydrolase domain-containing protein 2 OS=Mus musculus OX=10090 GN=Hdhd2 PE=1 SV=2	10	10	7	7	6	7	7	4	7	7	0	100.3	109.4	93.7	92.4	113.9	76.3	112.5	101.4	98.95	101.025	1.02097	0.834893
Q9WU28	Prefoldin subunit 5 OS=Mus musculus OX=10090 GN=Pfdn5 PE=1 SV=1	7	7	5	3	4	5	4	2	4	4	0	108.1	103.9	93.8	90	93.5	86.2	125.8	98.6	98.95	101.025	1.02097	0.836399
P68254	14-3-3 protein theta OS=Mus musculus OX=10090 GN=Ywhaq PE=1 SV=1	26	19	23	23	21	22	20	17	22	20	3	90.3	109.5	98.5	97.6	95.9	121.4	94.3	92.6	98.975	101.05	1.02096	0.801191
Q9CZU6	Citrate synthase, mitochondrial OS=Mus musculus OX=10090 GN=Cs PE=1 SV=1	18	18	14	17	17	16	15	13	17	17	0	98.6	100.1	102.1	95.2	98.6	104.9	102.2	98.3	99	101	1.0202	0.38674
Q91VF2	Histamine N-methyltransferase OS=Mus musculus OX=10090 GN=Hnmt PE=1 SV=1	3	3	2	3	2	2	3		2	1	0	108.8	97.8	98.3	91.1	96.1	119.3	96.5	92.1	99	101	1.0202	0.789958
Q921E2	Ras-related protein Rab-31 OS=Mus musculus OX=10090 GN=Rab31 PE=1 SV=1	4	3	2	1	2	2	1		3	3	1	103.9	99.6	95.6	96.9	142	23.9	120.1	117.9	99	100.975	1.01995	0.942635
Q9QZD9	Eukaryotic translation initiation factor 3 subunit I OS=Mus musculus OX=10090 GN=Eif3i PE=1 SV=1	9	9	3	7	6	6	5		3	7	0	100.3	97.7	98.9	99.2	106.8	94.8	95.4	106.9	99.025	100.975	1.01969	0.590949
P35293	Ras-related protein Rab-18 OS=Mus musculus OX=10090 GN=Rab18 PE=1 SV=2	10	10	6	8	7	6	3	3	7	5	0	107.5	93.4	95.4	99.8	100	104.1	96.7	103.1	99.025	100.975	1.01969	0.602026
P58252	Elongation factor 2 OS=Mus musculus OX=10090 GN=Eef2 PE=1 SV=2	41	40	29	31	24	26	30	20	34	31	1	112.4	106.2	86.7	90.8	97	106.4	91.3	109.2	99.025	100.975	1.01969	0.800867
Q3UYV9	Nuclear cap-binding protein subunit 1 OS=Mus musculus OX=10090 GN=Ncbp1 PE=1 SV=2	2	2		1	1			1	1	1	0	112.6	106.8	79.4	97.4	97	115.8	92.9	98.2	99.05	100.975	1.01943	0.835113
Q80TZ3	Putative tyrosine-protein phosphatase auxilin OS=Mus musculus OX=10090 GN=Dnajc6 PE=1 SV=2	26	24	21	17	17	16	17	7	18	16	2	99.8	99.8	100.3	96.3	102.1	104.8	99.8	97.2	99.05	100.975	1.01943	0.341997
Q9D8E6	60S ribosomal protein L4 OS=Mus musculus OX=10090 GN=Rpl4 PE=1 SV=3	14	14	10	9	11	12	9	7	10	12	0	101.2	92.8	103.4	98.8	98.4	94.3	103.3	107.9	99.05	100.975	1.01943	0.624521
Q9R0K7	Plasma membrane calcium-transporting ATPase 2 OS=Mus musculus OX=10090 GN=Atp2b2 PE=1 SV=2	61	40	54	54	52	50	51	45	51	51	25	99.5	95.7	97.2	103.8	92.7	117.3	96.9	97	99.05	100.975	1.01943	0.751584
Q60714	Long-chain fatty acid transport protein 1 OS=Mus musculus OX=10090 GN=Slc27a1 PE=1 SV=1	3	3	2	2	1	1	1	1	1	2	0	115.1	96	91.5	93.6	110.9	89.2	101.4	102.4	99.05	100.975	1.01943	0.793388
Q9QZB1	Regulator of G-protein signaling 20 OS=Mus musculus OX=10090 GN=Rgs20 PE=1 SV=1	4	4	2	2	1	1	2		4	1	0	98.2	107.8	98.9	91.3	106.9	63.6	121.6	111.7	99.05	100.95	1.01918	0.89075
Q8CGF7	Transcription elongation regulator 1 OS=Mus musculus OX=10090 GN=Tcerg1 PE=1 SV=2	2	2	1	1			1				0	95.3	79	105	116.9	112.2	87.6	92.5	111.5	99.05	100.95	1.01918	0.858874
P32067	Lupus La protein homolog OS=Mus musculus OX=10090 GN=Ssb PE=1 SV=1	8	8	5	3	4	3	5	3	4	5	0	88.4	100.1	104.8	102.9	98.7	116.8	80.9	107.4	99.05	100.95	1.01918	0.830087
Q9CZD3	Glycine--tRNA ligase OS=Mus musculus OX=10090 GN=Gars PE=1 SV=1	15	15	6	4	6	8	10	4	8	8	0	81.7	78.9	118	117.6	100.5	118.7	98.5	86	99.05	100.925	1.01893	0.888024
P28738	Kinesin heavy chain isoform 5C OS=Mus musculus OX=10090 GN=Kif5c PE=1 SV=3	34	24	17	23	21	17	18	8	12	20	10	82.4	108.7	102.9	102.3	97.8	116.9	99.2	89.9	99.075	100.95	1.01893	0.824403
Q5EBJ4	Ermin OS=Mus musculus OX=10090 GN=Ermn PE=1 SV=1	7	7	3	4	6	6	7	2	5	4	0	100.6	97.4	93.7	104.5	125	65.1	107.8	105.7	99.05	100.9	1.01868	0.890651
Q61735	Leukocyte surface antigen CD47 OS=Mus musculus OX=10090 GN=Cd47 PE=1 SV=2	5	5	3	5	3	3	3	3	3	4	0	95.1	99.8	99.1	102.4	86.7	126.5	100.3	90.1	99.1	100.9	1.01816	0.850298
Q9CQ92	Mitochondrial fission 1 protein OS=Mus musculus OX=10090 GN=Fis1 PE=1 SV=1	8	8	5	4	6	6	6	3	4	7	0	95.1	110.4	98.6	92.3	81.6	115.6	102.4	104	99.1	100.9	1.01816	0.831857
Q8K4G5	Actin-binding LIM protein 1 OS=Mus musculus OX=10090 GN=Ablim1 PE=1 SV=1	11	10	7	6	8	9	6	4	4	5	0	87	81.4	114.6	113.4	101.9	113	81.5	107.2	99.1	100.9	1.01816	0.87606
Q61418	H(+)/Cl(-) exchange transporter 4 OS=Mus musculus OX=10090 GN=Clcn4 PE=2 SV=2	3	3	1	1		1	1	1	2		0	93.4	76.6	116.7	109.7	104.7	122.5	83.2	93.2	99.1	100.9	1.01816	0.888413
Q924S8	Sprouty-related, EVH1 domain-containing protein 1 OS=Mus musculus OX=10090 GN=Spred1 PE=1 SV=1	2	2	2								0	108.3	57.2	73	157.9	125.6	118.8	75.7	83.5	99.1	100.9	1.01816	0.946171
Q9R1T2	SUMO-activating enzyme subunit 1 OS=Mus musculus OX=10090 GN=Sae1 PE=1 SV=1	7	7	3	4	3	4	4	3	5	4	0	93.7	101.5	100.6	100.7	103.6	89.3	107.7	103.1	99.125	100.925	1.01816	0.69688
Q810U3	Neurofascin OS=Mus musculus OX=10090 GN=Nfasc PE=1 SV=1	41	41	31	29	34	31	29	24	30	31	0	102.1	95.9	97.3	101.1	96.8	109.3	97.5	99.9	99.1	100.875	1.01791	0.60418
O55029	Coatomer subunit beta' OS=Mus musculus OX=10090 GN=Copb2 PE=1 SV=2	9	9	7	3	2	5	6	2	3	6	0	98.9	95.3	97.5	104.8	111.7	74	117.8	100	99.125	100.875	1.01765	0.865511
Q9QYC0	Alpha-adducin OS=Mus musculus OX=10090 GN=Add1 PE=1 SV=2	29	28	22	24	24	23	20	13	23	21	1	88.6	106.6	101.5	99.9	98.5	101	102.4	101.5	99.15	100.85	1.01715	0.677119
Q8VDN2	Sodium/potassium-transporting ATPase subunit alpha-1 OS=Mus musculus OX=10090 GN=Atp1a1 PE=1 SV=1	62	41	58	56	55	57	57	50	58	58	0	101.2	90.6	98.2	106.6	93	111.5	96.8	102.1	99.15	100.85	1.01715	0.755638
Q8C754	Vacuolar protein sorting-associated protein 52 homolog OS=Mus musculus OX=10090 GN=Vps52 PE=1 SV=1	7	7	4	4	2	5	3	2	5	3	0	113.3	92.6	78.6	112.1	123.9	75.6	130.6	73.3	99.15	100.85	1.01715	0.925484
O54829	Regulator of G-protein signaling 7 OS=Mus musculus OX=10090 GN=Rgs7 PE=1 SV=2	14	9	7	9	6	5	7	6	9	9	5	94.3	94.5	107.2	100.6	96.9	96.5	110.8	99.1	99.15	100.825	1.01689	0.725522
Q8CG76	Aflatoxin B1 aldehyde reductase member 2 OS=Mus musculus OX=10090 GN=Akr7a2 PE=1 SV=3	5	5	1	2	2	3	1	1	2	1	0	101.5	105.8	97.2	92.1	114.7	77.5	105.7	105.4	99.15	100.825	1.01689	0.851755
Q9Z0S1	3'(2'),5'-bisphosphate nucleotidase 1 OS=Mus musculus OX=10090 GN=Bpnt1 PE=1 SV=2	14	14	9	11	10	11	10	8	9	9	0	99	96.4	100.4	101	106.1	96	103.5	97.5	99.2	100.775	1.01588	0.568587
Q99LX0	Protein/nucleic acid deglycase DJ-1 OS=Mus musculus OX=10090 GN=Park7 PE=1 SV=1	14	14	12	13	10	10	11	10	10	11	0	98.3	98.5	99.2	100.9	96.1	106.1	97.7	103.3	99.225	100.8	1.01587	0.53913
Q9Z1B3	1-phosphatidylinositol 4,5-bisphosphate phosphodiesterase beta-1 OS=Mus musculus OX=10090 GN=Plcb1 PE=1 SV=2	58	57	39	38	42	40	35	24	40	38	1	103.4	100.3	98.5	94.7	95.6	95.9	108.8	102.8	99.225	100.775	1.01562	0.684754
P59999	Actin-related protein 2/3 complex subunit 4 OS=Mus musculus OX=10090 GN=Arpc4 PE=1 SV=3	7	7	6	5	5	7	5	7	5	6	0	97.9	95.8	103.3	99.9	94.5	116.5	96.8	95.3	99.225	100.775	1.01562	0.787544
Q8K2K6	Arf-GAP domain and FG repeat-containing protein 1 OS=Mus musculus OX=10090 GN=Agfg1 PE=1 SV=2	7	7	4	1	4	4	5	1	1	1	0	99.7	95.7	100.9	100.6	94.2	123.6	90.4	94.9	99.225	100.775	1.01562	0.848394
Q9CXZ1	NADH dehydrogenase [ubiquinone] iron-sulfur protein 4, mitochondrial OS=Mus musculus OX=10090 GN=Ndufs4 PE=1 SV=3	9	9	6	9	5	6	5	3	5	5	0	73.6	101	110.3	112	103.8	98.9	100	100.4	99.225	100.775	1.01562	0.868054
Q0GNC1	Inverted formin-2 OS=Mus musculus OX=10090 GN=Inf2 PE=1 SV=1	7	7	4	4	2	3	4		4	3	0	113.7	111.6	86.7	84.9	97.9	32.1	144.1	129	99.225	100.775	1.01562	0.954429
Q61361	Brevican core protein OS=Mus musculus OX=10090 GN=Bcan PE=1 SV=2	30	29	22	19	21	22	22	15	21	23	1	103.9	98.5	96.8	97.7	99.8	99.7	102.8	100.7	99.225	100.75	1.01537	0.417305
O35129	Prohibitin-2 OS=Mus musculus OX=10090 GN=Phb2 PE=1 SV=1	15	15	12	12	11	10	10	9	12	8	0	100.4	104	102.4	90.1	102.6	97.2	101.6	101.6	99.225	100.75	1.01537	0.665332
Q3UGY8	Brefeldin A-inhibited guanine nucleotide-exchange protein 3 OS=Mus musculus OX=10090 GN=Arfgef3 PE=1 SV=1	7	7	3	5	5	3	3	1	2	3	0	74.8	96.1	112.4	113.6	111	62.2	116.2	113.6	99.225	100.75	1.01537	0.926078
Q9CZ13	Cytochrome b-c1 complex subunit 1, mitochondrial OS=Mus musculus OX=10090 GN=Uqcrc1 PE=1 SV=2	21	20	20	20	17	19	18	15	18	19	1	98.7	99.7	99.4	99.2	103.5	97.5	100.9	101.2	99.25	100.775	1.01537	0.269695
Q8CHC4	Synaptojanin-1 OS=Mus musculus OX=10090 GN=Synj1 PE=1 SV=3	54	54	43	37	37	38	36	34	32	37	0	102.7	96.9	97	100.4	92.3	121.4	96	93.4	99.25	100.775	1.01537	0.836152
Q9Z2Y8	Pyridoxal phosphate homeostasis protein OS=Mus musculus OX=10090 GN=Plpbp PE=1 SV=1	10	10	2	1	2	4	5	3	2	5	0	102.9	106.5	92.8	94.8	100.3	87	109.1	106.6	99.25	100.75	1.01511	0.808422
Q62203	Splicing factor 3A subunit 2 OS=Mus musculus OX=10090 GN=Sf3a2 PE=1 SV=2	2	2	1	1	2	1	1		1	1	0	78.4	114.3	87	117.3	82.4	142.4	123	55.2	99.25	100.75	1.01511	0.947723
Q9ERG2	Striatin-3 OS=Mus musculus OX=10090 GN=Strn3 PE=1 SV=1	10	9	3	2	5	4	3	3	4	4	0	105.5	96.7	109.9	84.9	105.3	98.6	100.4	98.7	99.25	100.75	1.01511	0.802384
Q8C522	Endonuclease domain-containing 1 protein OS=Mus musculus OX=10090 GN=Endod1 PE=1 SV=2	8	8	6	5	4	5	6	4	4	5	0	95.2	89.7	91.7	120.4	140.8	69.1	94.2	98.8	99.25	100.725	1.01486	0.931651
Q6R0H7	Guanine nucleotide-binding protein G(s) subunit alpha isoforms XLas OS=Mus musculus OX=10090 GN=Gnas PE=1 SV=1	13	10	9	11	11	9	8	6	9	9	2	103.4	100.4	99.1	94.2	108.9	80	109.4	104.7	99.275	100.75	1.01486	0.845597
P47791	Glutathione reductase, mitochondrial OS=Mus musculus OX=10090 GN=Gsr PE=1 SV=3	8	8	4	5	4	4	5	3	4	5	0	97.1	94.8	102.1	103.1	109.6	95.6	107.9	89.8	99.275	100.725	1.01461	0.789332
Q8R5H6	Wiskott-Aldrich syndrome protein family member 1 OS=Mus musculus OX=10090 GN=Wasf1 PE=1 SV=2	18	16	7	9	8	9	9	8	10	8	2	97.3	100.7	99.9	99.2	90.8	112.6	106	93.5	99.275	100.725	1.01461	0.790162
P14685	26S proteasome non-ATPase regulatory subunit 3 OS=Mus musculus OX=10090 GN=Psmd3 PE=1 SV=3	14	14	11	11	10	10	11	6	11	10	0	104.3	95.9	96.1	100.8	102.5	81.5	108.4	110.5	99.275	100.725	1.01461	0.841182
O89023	Tripeptidyl-peptidase 1 OS=Mus musculus OX=10090 GN=Tpp1 PE=1 SV=2	2	2	1	1		1	2		1		0	108	87.9	103	98.2	112.6	85.6	101.7	103	99.275	100.725	1.01461	0.84385
Q9ESW4	Acylglycerol kinase, mitochondrial OS=Mus musculus OX=10090 GN=Agk PE=1 SV=1	11	11	5	9	9	8	7	4	8	8	0	97.7	93.8	102.3	103.3	97	99.9	101.6	104.4	99.275	100.725	1.01461	0.608867
O08539	Myc box-dependent-interacting protein 1 OS=Mus musculus OX=10090 GN=Bin1 PE=1 SV=1	27	25	22	20	20	16	22	11	23	19	0	98.9	95.6	92.8	109.8	98.9	99.8	96.5	107.7	99.275	100.725	1.01461	0.755313
Q99020	Heterogeneous nuclear ribonucleoprotein A/B OS=Mus musculus OX=10090 GN=Hnrnpab PE=1 SV=1	8	7	3	5	6	4	5	3	5	7	0	102.3	99.4	102.6	92.8	101.9	78.5	111.7	110.7	99.275	100.7	1.01435	0.865301
Q9JKY5	Huntingtin-interacting protein 1-related protein OS=Mus musculus OX=10090 GN=Hip1r PE=1 SV=2	14	14	5	8	6	7	4	1	6	3	0	100	96.9	93.8	106.5	101.6	111.2	92.4	97.6	99.3	100.7	1.0141	0.780907
O08599	Syntaxin-binding protein 1 OS=Mus musculus OX=10090 GN=Stxbp1 PE=1 SV=2	56	55	53	50	49	49	50	39	49	51	1	102.5	101.1	95.9	97.7	97.9	102.3	105	97.6	99.3	100.7	1.0141	0.572637
P51410	60S ribosomal protein L9 OS=Mus musculus OX=10090 GN=Rpl9 PE=2 SV=2	7	7	5	5	4	4	3	1	4	4	0	110.2	101.9	90.6	94.5	114.9	80.8	96.4	110.7	99.3	100.7	1.0141	0.879531
Q9CQF3	Cleavage and polyadenylation specificity factor subunit 5 OS=Mus musculus OX=10090 GN=Nudt21 PE=1 SV=1	3	3	2	2	2	2	2	1	1	1	0	102.8	92.1	102.1	100.3	97.4	101.8	95	108.7	99.325	100.725	1.0141	0.731203
Q9D1C8	Vacuolar protein sorting-associated protein 28 homolog OS=Mus musculus OX=10090 GN=Vps28 PE=1 SV=1	3	3	1	1	2	1	2	1	1	2	0	125.6	101.2	69.8	100.7	106.5	62.9	118.6	114.8	99.325	100.7	1.01384	0.938876
Q64521	Glycerol-3-phosphate dehydrogenase, mitochondrial OS=Mus musculus OX=10090 GN=Gpd2 PE=1 SV=2	40	40	31	32	31	31	32	20	33	32	0	97.9	103.6	102.5	93.3	100.1	104.4	105.9	92.3	99.325	100.675	1.01359	0.73816
Q52KR3	Protein prune homolog 2 OS=Mus musculus OX=10090 GN=Prune2 PE=1 SV=2	3	3	1	1	1	1	1		1	2	0	90.2	122.6	97.8	86.7	88	129.3	87.4	98	99.325	100.675	1.01359	0.919114
Q9CR26	Vacuolar protein sorting-associated protein VTA1 homolog OS=Mus musculus OX=10090 GN=Vta1 PE=1 SV=1	2	2	2	2	2	2	2		2	2	0	39.8	112.8	129.5	115.2	119.1	50.3	123.5	109.8	99.325	100.675	1.01359	0.960889
P97411	Islet cell autoantigen 1 OS=Mus musculus OX=10090 GN=Ica1 PE=1 SV=3	3	3		2	2	2				1	0	86.5	77.9	127.9	105	113.2	109.2	84	96.2	99.325	100.65	1.01334	0.921595
O88685	26S proteasome regulatory subunit 6A OS=Mus musculus OX=10090 GN=Psmc3 PE=1 SV=2	12	12	8	7	6	7	6	4	6	7	0	103.2	100.5	96.5	97.2	105.6	84.1	103.7	109.3	99.35	100.675	1.01334	0.828488
Q9JKK1	Syntaxin-6 OS=Mus musculus OX=10090 GN=Stx6 PE=1 SV=1	2	2	1	1		2		1		1	0	89.7	83.6	113.2	110.9	114.4	71.4	107.6	109.3	99.35	100.675	1.01334	0.918145
Q7TMK9	Heterogeneous nuclear ribonucleoprotein Q OS=Mus musculus OX=10090 GN=Syncrip PE=1 SV=2	19	19	16	14	16	12	14	8	16	12	0	104	95.9	96.9	100.6	102.4	94.8	102.1	103.3	99.35	100.65	1.01309	0.647268
Q68FD9	UPF0606 protein KIAA1549 OS=Mus musculus OX=10090 GN=Kiaa1549 PE=1 SV=3	8	8	4	2	2	3	1	2	3	1	0	107	95.3	100.1	95.1	89.7	105.2	108.2	99.4	99.375	100.625	1.01258	0.808646
O08749	Dihydrolipoyl dehydrogenase, mitochondrial OS=Mus musculus OX=10090 GN=Dld PE=1 SV=2	19	19	15	15	15	13	15	12	15	12	0	97.7	107.2	99	93.6	96.9	109.9	107.8	87.8	99.375	100.6	1.01233	0.841578
Q3V1L4	Cytosolic purine 5'-nucleotidase OS=Mus musculus OX=10090 GN=Nt5c2 PE=1 SV=2	4	4	1	3	2	1	1	1	1	1	0	110.1	113	90.3	84.2	111	44.3	124.7	122.5	99.4	100.625	1.01232	0.953871
P09411	Phosphoglycerate kinase 1 OS=Mus musculus OX=10090 GN=Pgk1 PE=1 SV=4	34	34	29	30	30	29	29	23	31	30	0	95.2	99.2	101.3	101.9	100.5	100.4	102.2	99.4	99.4	100.625	1.01232	0.478805
Q80TR1	Adhesion G protein-coupled receptor L1 OS=Mus musculus OX=10090 GN=Adgrl1 PE=1 SV=2	12	11	4	7	5	6	3	2	5	5	1	99.5	90.9	94.2	113	92.2	96.2	89.5	124.6	99.4	100.625	1.01232	0.901176
Q8BWY3	Eukaryotic peptide chain release factor subunit 1 OS=Mus musculus OX=10090 GN=Etf1 PE=1 SV=4	4	4	3	1	1	3	2	1	3	2	0	100.8	101.1	101.6	94.1	77	94.5	116.1	114.8	99.4	100.6	1.01207	0.903201
Q9CY50	Translocon-associated protein subunit alpha OS=Mus musculus OX=10090 GN=Ssr1 PE=1 SV=1	3	3	2	2	3	2	3	1	2	3	0	92.5	92.7	100.9	111.5	110.5	81.3	93.5	117.1	99.4	100.6	1.01207	0.901381
Q9R0D8	WD repeat-containing protein 54 OS=Mus musculus OX=10090 GN=Wdr54 PE=1 SV=1	6	6	3	3	5	3	4	2	4	3	0	82.8	97.8	115.8	101.2	98	82.4	130	91.9	99.4	100.575	1.01182	0.927263
Q9CR62	Mitochondrial 2-oxoglutarate/malate carrier protein OS=Mus musculus OX=10090 GN=Slc25a11 PE=1 SV=3	16	16	12	11	13	15	14	11	13	13	0	95.3	98.2	105.2	99	102	103.3	105	92.1	99.425	100.6	1.01182	0.753217
Q8BRT1	CLIP-associating protein 2 OS=Mus musculus OX=10090 GN=Clasp2 PE=1 SV=1	24	20	15	17	13	14	14	7	15	17	4	97.4	104.4	103.8	92.1	97.8	112.4	98.9	93.3	99.425	100.6	1.01182	0.823432
P19246	Neurofilament heavy polypeptide OS=Mus musculus OX=10090 GN=Nefh PE=1 SV=3	34	31	27	22	24	26	22	18	22	22	1	97.1	95.8	90.7	114.1	102.9	110.7	90.1	98.6	99.425	100.575	1.01157	0.868502
Q9ES28	Rho guanine nucleotide exchange factor 7 OS=Mus musculus OX=10090 GN=Arhgef7 PE=1 SV=2	14	14	8	8	10	9	9	4	8	8	0	90.3	101	101.7	104.7	117.3	90.4	90	104.6	99.425	100.575	1.01157	0.879104
Q9CQY6	Ubiquinol-cytochrome-c reductase complex assembly factor 2 OS=Mus musculus OX=10090 GN=Uqcc2 PE=1 SV=1	3	3	2	1	2	1	2			1	0	120.4	85	119.7	72.6	97.5	58.4	131.9	114.4	99.425	100.55	1.01132	0.956694
Q91W89	Alpha-mannosidase 2C1 OS=Mus musculus OX=10090 GN=Man2c1 PE=1 SV=1	3	3	3	1	1		1		1	2	0	112.6	112.5	90.8	81.9	135.6	41.5	112.1	113.1	99.45	100.575	1.01131	0.96062
P40124	Adenylyl cyclase-associated protein 1 OS=Mus musculus OX=10090 GN=Cap1 PE=1 SV=4	21	20	18	16	14	15	14	10	13	18	1	100.6	102.9	99.7	94.6	103.1	94.2	103.5	101.4	99.45	100.55	1.01106	0.7065
Q99LR1	Monoacylglycerol lipase ABHD12 OS=Mus musculus OX=10090 GN=Abhd12 PE=1 SV=2	10	10	6	7	5	6	5	3	8	6	0	106.3	100.4	98	93.1	104.3	79.6	102.9	115.4	99.45	100.55	1.01106	0.895219
Q5SYD0	Unconventional myosin-Id OS=Mus musculus OX=10090 GN=Myo1d PE=1 SV=1	15	14	1	3	4	5	6	3	3	1	1	109.3	93.4	83	112.2	115.8	104.5	98.5	83.4	99.475	100.55	1.01081	0.914774
Q61733	28S ribosomal protein S31, mitochondrial OS=Mus musculus OX=10090 GN=Mrps31 PE=1 SV=1	2	2	1	1	2	2	2		2	2	0	109.7	102.2	97.3	88.7	107.7	65.2	118.7	110.6	99.475	100.55	1.01081	0.935767
P28352	DNA-(apurinic or apyrimidinic site) lyase OS=Mus musculus OX=10090 GN=Apex1 PE=1 SV=2	8	8	5	4	5	5	5	1	7	6	0	108.1	97.8	93.4	98.6	100.2	89.3	99.5	113.1	99.475	100.525	1.01056	0.861703
Q8R361	Rab11 family-interacting protein 5 OS=Mus musculus OX=10090 GN=Rab11fip5 PE=1 SV=2	6	6	1	3	2	3		1	1	2	0	91.1	107.3	94.1	105.4	103.1	90.9	96	112.1	99.475	100.525	1.01056	0.869365
Q8BLR2	Copine-4 OS=Mus musculus OX=10090 GN=Cpne4 PE=1 SV=1	7	6	3	5	2	2	2	1	4	4	0	101.3	106.3	100.4	89.9	95.3	121	97	88.8	99.475	100.525	1.01056	0.897927
O35526	Syntaxin-1A OS=Mus musculus OX=10090 GN=Stx1a PE=1 SV=3	20	18	19	20	17	17	16	14	17	17	2	112.8	90.4	84.2	110.5	82.9	131.6	98.7	88.9	99.475	100.525	1.01056	0.938276
O55135	Eukaryotic translation initiation factor 6 OS=Mus musculus OX=10090 GN=Eif6 PE=1 SV=2	3	3	1		1		2		2	1	0	123.1	102.1	90.5	82.2	118.4	44.2	116.9	122.5	99.475	100.5	1.0103	0.96228
Q8CGP0	Histone H2B type 3-B OS=Mus musculus OX=10090 GN=Hist3h2bb PE=1 SV=3	7	4	5	4	7	6	5	4	5	5	0	92.9	109.2	100.9	95	98.1	114.1	97.5	92.4	99.5	100.525	1.0103	0.868944
Q9CX34	Protein SGT1 homolog OS=Mus musculus OX=10090 GN=Sugt1 PE=1 SV=3	10	10	5	5	5	6	7	3	5	6	0	106.8	98.5	98.3	94.4	109.1	89.1	104.2	99.6	99.5	100.5	1.01005	0.848127
Q5RJH3	Cadherin-12 OS=Mus musculus OX=10090 GN=Cdh12 PE=2 SV=1	2	2	1	1					1	2	0	164.9	188.9	63	38.4	98.2		95.4	151.2	113.8	114.933	1.00996	0.981478
Q8VEH3	ADP-ribosylation factor-like protein 8A OS=Mus musculus OX=10090 GN=Arl8a PE=1 SV=1	8	2	7	6	6	6	7	4	5	6	0	102.6	95	99.4	101.1	95.6	109.3	88.5	108.6	99.525	100.5	1.0098	0.861397
Q80XI3	Eukaryotic translation initiation factor 4 gamma 3 OS=Mus musculus OX=10090 GN=Eif4g3 PE=1 SV=2	16	11	10	6	7	8	5	4	5	12	5	108.7	95.3	91.2	102.9	97.7	95.7	97.1	111.4	99.525	100.475	1.00955	0.865002
Q52KF3	Protein spire homolog 1 OS=Mus musculus OX=10090 GN=Spire1 PE=1 SV=1	2	2		1	1		1				0	98.7	91.2	109.3	98.9	109.5	78.4	82.4	131.5	99.525	100.45	1.00929	0.945533
Q8BXK8	Arf-GAP with GTPase, ANK repeat and PH domain-containing protein 1 OS=Mus musculus OX=10090 GN=Agap1 PE=1 SV=1	6	3	4	2	2	1	2	2	5	2	0	222.7	200.9		54.6	174.6		147.1		159.4	160.85	1.0091	0.984531
Q04690	Neurofibromin OS=Mus musculus OX=10090 GN=Nf1 PE=1 SV=1	12	12	4	4	3	8	4	1	3	4	0	100.7	94.8	100.9	101.8	95.6	113.1	93.4	99.7	99.55	100.45	1.00904	0.854323
P20917	Myelin-associated glycoprotein OS=Mus musculus OX=10090 GN=Mag PE=1 SV=2	14	14	11	12	11	11	11	9	10	9	0	104.6	91.5	95.1	107	108.1	95	94.4	104.3	99.55	100.45	1.00904	0.864248
Q9QYI3	DnaJ homolog subfamily C member 7 OS=Mus musculus OX=10090 GN=Dnajc7 PE=1 SV=2	4	4	1	3	3	2	4		2	2	0	128.3	87.7	89	93.2	96.9	31.1	104.9	168.9	99.55	100.45	1.00904	0.976874
Q01768	Nucleoside diphosphate kinase B OS=Mus musculus OX=10090 GN=Nme2 PE=1 SV=1	10	5	10	10	10	9	10	6	10	10	0	105.8	109.9	98.7	83.8	106.6	93.5	97.8	103.8	99.55	100.425	1.00879	0.896539
P09103	Protein disulfide-isomerase OS=Mus musculus OX=10090 GN=P4hb PE=1 SV=2	19	19	10	14	11	12	12	4	14	14	0	103.9	105.5	101.4	87.4	117	65.8	112.3	106.6	99.55	100.425	1.00879	0.946227
Q9Z1J3	Cysteine desulfurase, mitochondrial OS=Mus musculus OX=10090 GN=Nfs1 PE=1 SV=3	10	10	5	7	4	4	3	3	4	6	0	97.4	99.6	99.8	101.5	94.2	112	99.5	96.1	99.575	100.45	1.00879	0.837698
Q9JKV1	Proteasomal ubiquitin receptor ADRM1 OS=Mus musculus OX=10090 GN=Adrm1 PE=1 SV=2	5	5	4	2	3	3	5	3	4	4	0	84.4	115.4	101.9	96.6	86.7	135.7	102.8	76.5	99.575	100.425	1.00854	0.955004
Q03958	Prefoldin subunit 6 OS=Mus musculus OX=10090 GN=Pfdn6 PE=1 SV=1	4	4	1	2	1	1	1	2	2	2	0	118.4	96	101.9	82.1	102.2	94.7	99.7	105	99.6	100.4	1.00803	0.921929
Q9R1V4	Disintegrin and metalloproteinase domain-containing protein 11 OS=Mus musculus OX=10090 GN=Adam11 PE=1 SV=2	5	5	2	1	3	1	2	1	3	2	0	89.2	81.6	98.1	129.5	96.8	103.8	99.5	101.5	99.6	100.4	1.00803	0.942434
Q5XJY5	Coatomer subunit delta OS=Mus musculus OX=10090 GN=Arcn1 PE=1 SV=2	7	7	3	2	4	2	2	3	3	4	0	96.1	101	101.1	100.2	104.2	91.9	101.3	104.1	99.6	100.375	1.00778	0.813041
Q8BKC5	Importin-5 OS=Mus musculus OX=10090 GN=Ipo5 PE=1 SV=3	21	21	10	11	14	11	10	2	10	13	0	98.8	106.4	99	94.2	103.2	95.2	98.8	104.3	99.6	100.375	1.00778	0.821038
Q9WUA2	Phenylalanine--tRNA ligase beta subunit OS=Mus musculus OX=10090 GN=Farsb PE=1 SV=2	13	12	8	9	12	11	12	1	8	8	1	103.6	93.6	106.1	95.1	104.5	116.5	93.2	87.3	99.6	100.375	1.00778	0.917252
O89114	DnaJ homolog subfamily B member 5 OS=Mus musculus OX=10090 GN=Dnajb5 PE=2 SV=1	3	3	1		1	2			1		0	129.4	85.7	96.3	87	108.8	56.7	114.9	121.1	99.6	100.375	1.00778	0.966977
O08547	Vesicle-trafficking protein SEC22b OS=Mus musculus OX=10090 GN=Sec22b PE=1 SV=3	12	12	8	8	10	9	7	3	7	7	0	94.5	108	95.6	100.4	93.5	113.6	95.7	98.7	99.625	100.375	1.00753	0.89557
P62267	40S ribosomal protein S23 OS=Mus musculus OX=10090 GN=Rps23 PE=1 SV=3	4	4	3	2	1	1	1		2	2	0	97.9	111.9	98.4	90.3	97.6	92.8	106.5	104.6	99.625	100.375	1.00753	0.895931
O55026	Ectonucleoside triphosphate diphosphohydrolase 2 OS=Mus musculus OX=10090 GN=Entpd2 PE=1 SV=2	2	2			1		2	1	1	1	0	97.9	91.5	113.4	95.7	111.2	88.6	82.5	119.2	99.625	100.375	1.00753	0.942745
Q8BFR5	Elongation factor Tu, mitochondrial OS=Mus musculus OX=10090 GN=Tufm PE=1 SV=1	25	24	22	20	20	21	21	17	21	19	1	98.2	103.5	98.2	98.6	105.1	92.7	104.3	99.3	99.625	100.35	1.00728	0.824782
P28740	Kinesin-like protein KIF2A OS=Mus musculus OX=10090 GN=Kif2a PE=1 SV=2	14	14	8	5	5	5	4	6	4	4	0	97.8	101	99.8	99.9	93.9	122.1	93.1	92.3	99.625	100.35	1.00728	0.923997
Q9JMA1	Ubiquitin carboxyl-terminal hydrolase 14 OS=Mus musculus OX=10090 GN=Usp14 PE=1 SV=3	16	16	8	9	8	8	8	4	9	10	0	97.9	101.6	94	105	100.8	80.1	112.2	108.3	99.625	100.35	1.00728	0.92648
Q6WQJ1	Sn1-specific diacylglycerol lipase alpha OS=Mus musculus OX=10090 GN=Dagla PE=1 SV=2	5	5	2	1	3	3			1	1	0	111.7	81.1	80.7	125	109.3	113.3	86.1	92.7	99.625	100.35	1.00728	0.957044
Q61423	Potassium voltage-gated channel subfamily A member 4 OS=Mus musculus OX=10090 GN=Kcna4 PE=1 SV=2	3	2	1	1	2	1	1	1	1		0	65.5	118.4	87.2	127.5	72.6	158.6	137.9	32.4	99.65	100.375	1.00728	0.982901
O09167	60S ribosomal protein L21 OS=Mus musculus OX=10090 GN=Rpl21 PE=1 SV=3	7	7	4	4	4	3	5		4	5	0	100.6	98.5	102.7	96.8	100	90.1	102.6	108.7	99.65	100.35	1.00702	0.869373
Q8BMP6	Golgi resident protein GCP60 OS=Mus musculus OX=10090 GN=Acbd3 PE=1 SV=3	3	3			2		1				0	111.6	99.7	92.4	94.9	103.5	79.8	102.5	115.6	99.65	100.35	1.00702	0.937769
Q8VHH5	Arf-GAP with GTPase, ANK repeat and PH domain-containing protein 3 OS=Mus musculus OX=10090 GN=Agap3 PE=1 SV=1	7	5	5	2	4	4	5	4	5	5	2	105.3	102.3	110.6	80.4	95.4	114.4	96.5	94.9	99.65	100.3	1.00652	0.938979
P51163	Uroporphyrinogen-III synthase OS=Mus musculus OX=10090 GN=Uros PE=1 SV=1	2	2	1		1	1	1		2	1	0	97.4	89.8	103.2	108.3	103.7	86.9	95.1	115.6	99.675	100.325	1.00652	0.932067
Q9R1P4	Proteasome subunit alpha type-1 OS=Mus musculus OX=10090 GN=Psma1 PE=1 SV=1	15	15	9	10	11	10	10	4	10	12	0	99.9	99.4	99.1	100.3	101	105.6	101.9	92.8	99.675	100.325	1.00652	0.818535
B0V2N1	Receptor-type tyrosine-protein phosphatase S OS=Mus musculus OX=10090 GN=Ptprs PE=1 SV=1	21	16	12	8	13	12	12	5	10	9	5	102.6	95.5	98.1	102.5	110.3	76.3	105.7	109	99.675	100.325	1.00652	0.939783
Q9WUR9	Adenylate kinase 4, mitochondrial OS=Mus musculus OX=10090 GN=Ak4 PE=1 SV=1	8	8	5	6	7	8	6	3	7	6	0	95.2	98.1	107.8	97.6	107.8	87	105.8	100.7	99.675	100.325	1.00652	0.908951
A2APY7	Arginine-hydroxylase NDUFAF5, mitochondrial OS=Mus musculus OX=10090 GN=Ndufaf5 PE=1 SV=1	2	2				1			1	1	0	94.4	92.7	112.5	99.1	103.4	89.9	91.2	116.8	99.675	100.325	1.00652	0.935591
Q99L13	3-hydroxyisobutyrate dehydrogenase, mitochondrial OS=Mus musculus OX=10090 GN=Hibadh PE=1 SV=1	9	9	7	8	9	8	9	4	9	6	0	97.9	106.6	99.7	94.5	111.8	77.8	106.3	105.4	99.675	100.325	1.00652	0.938301
Q8R1G2	Carboxymethylenebutenolidase homolog OS=Mus musculus OX=10090 GN=Cmbl PE=1 SV=1	3	3	2	3	2		2		2	2	0	114.4	105.1	97.8	81.4	109.4	28.2	121.9	141.8	99.675	100.325	1.00652	0.980797
Q9WV92	Band 4.1-like protein 3 OS=Mus musculus OX=10090 GN=Epb41l3 PE=1 SV=1	45	43	37	33	34	33	31	28	35	34	2	99.4	99.3	95.8	104.2	99.7	104.2	98.2	99.1	99.675	100.3	1.00627	0.784168
O55131	Septin-7 OS=Mus musculus OX=10090 GN=Sept7 PE=1 SV=1	28	26	21	21	20	24	23	21	20	21	2	96.9	97.8	100.7	103.3	97.9	104.2	96.9	102.2	99.675	100.3	1.00627	0.791828
P58281	Dynamin-like 120 kDa protein, mitochondrial OS=Mus musculus OX=10090 GN=Opa1 PE=1 SV=1	49	49	34	35	32	34	33	20	37	29	0	100.1	106.9	99.2	92.6	101	98.4	103.8	98.1	99.7	100.325	1.00627	0.852167
Q6P9K8	Caskin-1 OS=Mus musculus OX=10090 GN=Caskin1 PE=1 SV=2	23	23	13	13	15	13	10	6	11	11	0	95.4	96.5	93.2	113.7	87.5	121.7	101.4	90.7	99.7	100.325	1.00627	0.947167
Q9CRD0	OCIA domain-containing protein 1 OS=Mus musculus OX=10090 GN=Ociad1 PE=1 SV=1	5	5	3	3	5	3	3		3	2	0	75.8	109.8	104.3	108.9	109.6	87.2	96.1	108.4	99.7	100.325	1.00627	0.950528
Q8BG32	26S proteasome non-ATPase regulatory subunit 11 OS=Mus musculus OX=10090 GN=Psmd11 PE=1 SV=3	14	14	10	10	9	8	8	2	7	9	0	104.3	94.7	100.2	99.6	104.1	83.7	104.5	108.9	99.7	100.3	1.00602	0.923249
Q8VDM4	26S proteasome non-ATPase regulatory subunit 2 OS=Mus musculus OX=10090 GN=Psmd2 PE=1 SV=1	23	23	20	18	17	17	17	9	20	16	0	103.2	102.2	98.4	95	98.2	102.3	99.5	101.2	99.7	100.3	1.00602	0.78315
Q61120	SHC-transforming protein 3 OS=Mus musculus OX=10090 GN=Shc3 PE=1 SV=2	2	2		1		1					0	76.5	108.4	97.2	116.7	80.6	139.4	94.1	87	99.7	100.275	1.00577	0.97236
Q921H8	3-ketoacyl-CoA thiolase A, peroxisomal OS=Mus musculus OX=10090 GN=Acaa1a PE=1 SV=1	7	7	4	4	5	3	5		4	4	0	110.4	90.9	97.1	100.5	119	54.1	104.8	123.3	99.725	100.3	1.00577	0.97319
Q8K3H0	DCC-interacting protein 13-alpha OS=Mus musculus OX=10090 GN=Appl1 PE=1 SV=1	13	12	10	8	9	7	8	6	8	7	0	99.7	95.3	104.7	99.2	102.5	93.8	99.4	105.4	99.725	100.275	1.00552	0.866827
Q9WTX6	Cullin-1 OS=Mus musculus OX=10090 GN=Cul1 PE=1 SV=1	11	11	6	8	4	3	3	2	5	5	0	96	112.7	97.5	92.7	99.9	110	95.6	95.6	99.725	100.275	1.00552	0.924825
Q8BH44	Coronin-2B OS=Mus musculus OX=10090 GN=Coro2b PE=1 SV=2	14	14	7	11	11	11	9	5	9	12	0	97.4	107.4	95.2	98.9	105.4	90.3	112.8	92.6	99.725	100.275	1.00552	0.92954
Q9CQ60	6-phosphogluconolactonase OS=Mus musculus OX=10090 GN=Pgls PE=1 SV=1	7	7	4	2	3	2	3	1	3	4	0	107.9	104.3	94.1	92.6	111.3	66.3	110.3	113.2	99.725	100.275	1.00552	0.964783
P03930	ATP synthase protein 8 OS=Mus musculus OX=10090 GN=Mtatp8 PE=1 SV=1	3	3	2	2	3	2	1	2	1	2	0	102.9	95.2	103	97.9	98.4	96.6	98.5	107.5	99.75	100.25	1.00501	0.878025
Q99K01	Pyridoxal-dependent decarboxylase domain-containing protein 1 OS=Mus musculus OX=10090 GN=Pdxdc1 PE=1 SV=2	2	2	1	1	1	2	2		1		0	84.2	100.4	97.7	116.8	97.7	89.7	124.8	88.8	99.775	100.25	1.00476	0.966214
Q9D0L7	Armadillo repeat-containing protein 10 OS=Mus musculus OX=10090 GN=Armc10 PE=1 SV=1	4	4	1	2	1	4	1	2	1	1	0	91.5	114.6	106.1	86.9	111.7	71	112.9	105.4	99.775	100.25	1.00476	0.969163
Q61481	Calcium/calmodulin-dependent 3',5'-cyclic nucleotide phosphodiesterase 1A OS=Mus musculus OX=10090 GN=Pde1a PE=1 SV=2	13	11	7	5	7	7	7	5	7	6	0	104	102.8	87.2	105.1	99.7	96.2	101.3	103.7	99.775	100.225	1.00451	0.923632
Q8K341	Alpha-tubulin N-acetyltransferase 1 OS=Mus musculus OX=10090 GN=Atat1 PE=1 SV=1	4	4	3	2	1		2		1	1	0	109.4	104.6	91	94.2	95.8	117	102.2	85.9	99.8	100.225	1.00426	0.95843
Q8N7N5	DDB1- and CUL4-associated factor 8 OS=Mus musculus OX=10090 GN=Dcaf8 PE=1 SV=1	2	2	1							1	0	105.5	77.4	117.2	99	123.6	61	94.7	121.4	99.775	100.175	1.00401	0.981816
O54941	SWI/SNF-related matrix-associated actin-dependent regulator of chromatin subfamily E member 1 OS=Mus musculus OX=10090 GN=Smarce1 PE=1 SV=1	2	1	1	1	1	2	1		1	1	0	112.6	92.4	106.1	88.1	104.8	82.9	111.8	101.3	99.8	100.2	1.00401	0.963666
P47757	F-actin-capping protein subunit beta OS=Mus musculus OX=10090 GN=Capzb PE=1 SV=3	16	16	11	12	13	14	15	10	12	13	0	107.7	93.4	97.5	100.6	94.7	106.2	97	102.8	99.8	100.175	1.00376	0.928462
O70435	Proteasome subunit alpha type-3 OS=Mus musculus OX=10090 GN=Psma3 PE=1 SV=3	10	10	4	6	7	9	7	5	6	7	0	93.1	99.2	102.3	104.6	95.7	107	104.7	93.3	99.8	100.175	1.00376	0.931307
Q60771	Claudin-11 OS=Mus musculus OX=10090 GN=Cldn11 PE=1 SV=1	4	4	4	4	4	4	4	3	4	4	0	87.7	109.3	90.2	112.1	101.7	125.4	103	70.6	99.825	100.175	1.00351	0.979258
P63037	DnaJ homolog subfamily A member 1 OS=Mus musculus OX=10090 GN=Dnaja1 PE=1 SV=1	14	12	8	7	8	9	11	4	12	9	1	96.1	101.1	100.9	101.2	103.6	91.9	105.6	99.6	99.825	100.175	1.00351	0.918315
Q61937	Nucleophosmin OS=Mus musculus OX=10090 GN=Npm1 PE=1 SV=1	10	10	9	9	9	7	9	3	8	9	0	95.3	114.8	99.1	90.1	107.3	84.7	108.5	100.2	99.825	100.175	1.00351	0.964921
Q8K0Z7	Translational activator of cytochrome c oxidase 1 OS=Mus musculus OX=10090 GN=Taco1 PE=1 SV=1	3	3	1	2	1	2	1	1	2	1	0	104.7	100.4	97.4	96.8	114.8	67.2	112.3	106.4	99.825	100.175	1.00351	0.976248
Q91V41	Ras-related protein Rab-14 OS=Mus musculus OX=10090 GN=Rab14 PE=1 SV=3	16	15	11	13	12	11	12	10	10	13	1	100.6	97.5	99.8	101.4	97.6	103.6	99.1	100.4	99.825	100.175	1.00351	0.826546
Q9QWI6	SRC kinase signaling inhibitor 1 OS=Mus musculus OX=10090 GN=Srcin1 PE=1 SV=2	45	45	33	30	28	29	29	23	31	26	0	96.3	98.1	97.1	107.8	91.3	124.4	91.6	93.4	99.825	100.175	1.00351	0.968572
P14211	Calreticulin OS=Mus musculus OX=10090 GN=Calr PE=1 SV=1	21	21	18	18	18	18	19	9	18	18	0	96.1	102	104.5	96.7	111.3	70.4	109.2	109.8	99.825	100.175	1.00351	0.973593
Q8BGN8	Synaptoporin OS=Mus musculus OX=10090 GN=Synpr PE=1 SV=1	3	3	2	1	2	1	1	1	1	1	0	126.7	98.2	62.7	111.7	104	80.7	111.5	104.5	99.825	100.175	1.00351	0.982416
Q9Z1P6	NADH dehydrogenase [ubiquinone] 1 alpha subcomplex subunit 7 OS=Mus musculus OX=10090 GN=Ndufa7 PE=1 SV=3	8	8	7	5	7	6	7	4	5	6	0	93.4	104.1	101	100.8	92.7	125.2	95.6	87.1	99.825	100.15	1.00326	0.971838
Q9CTY5	Calcium uptake protein 3, mitochondrial OS=Mus musculus OX=10090 GN=Micu3 PE=2 SV=2	8	8	2	4	5	5	5	1	3	4	0	90.1	114.9	104.5	89.9	105.3	95.5	105.5	94.3	99.85	100.15	1.003	0.96619
Q9D2M8	Ubiquitin-conjugating enzyme E2 variant 2 OS=Mus musculus OX=10090 GN=Ube2v2 PE=1 SV=4	9	5	6	3	5	7	2	3	3	5	3	116.6	88.5	97.4	96.9	108.9	102.3	90.8	98.6	99.85	100.15	1.003	0.967402
P17710	Hexokinase-1 OS=Mus musculus OX=10090 GN=Hk1 PE=1 SV=3	55	55	49	51	48	48	43	37	47	45	0	98.5	102.7	99.4	98.8	96	108.3	98.9	97.4	99.85	100.15	1.003	0.92216
P61089	Ubiquitin-conjugating enzyme E2 N OS=Mus musculus OX=10090 GN=Ube2n PE=1 SV=1	12	12	8	8	7	8	10	8	9	9	0	99.8	97.8	101.5	100.3	98	112.4	93.7	96.5	99.85	100.15	1.003	0.946018
O55234	Proteasome subunit beta type-5 OS=Mus musculus OX=10090 GN=Psmb5 PE=1 SV=3	11	11	7	6	9	6	4	5	8	6	0	101.2	98	98.4	101.8	92.8	113.2	93.8	100.8	99.85	100.15	1.003	0.952172
P63280	SUMO-conjugating enzyme UBC9 OS=Mus musculus OX=10090 GN=Ube2i PE=1 SV=1	4	4	2	2	1	1	2	1		1	0	64	93.8	134	107.7	119.3	79.7	100.2	101.5	99.875	100.175	1.003	0.986229
P37804	Transgelin OS=Mus musculus OX=10090 GN=Tagln PE=1 SV=3	5	4	3	3	2	2	2	1	4	2	0	109.9	91.2	106.4	92	110.6	32.2	115.5	142.3	99.875	100.15	1.00275	0.991296
P53811	Phosphatidylinositol transfer protein beta isoform OS=Mus musculus OX=10090 GN=Pitpnb PE=1 SV=2	3	1	2	1	1		3	1	1	2	0	116.1	98.4	91.7	93.3	95.1	76.4	115.5	113.5	99.875	100.125	1.0025	0.98215
P63046	Sulfotransferase 4A1 OS=Mus musculus OX=10090 GN=Sult4a1 PE=1 SV=1	7	7	6	5	5	5	5		6	5	0	104.2	95.5	97.5	102.3	98.6	91.9	99.7	110.2	99.875	100.1	1.00225	0.959891
Q6A065	Centrosomal protein of 170 kDa OS=Mus musculus OX=10090 GN=Cep170 PE=1 SV=2	6	6	1	4	1	2	3	1	1	1	0	96	102.4	93.7	107.5	105.5	111.3	102	81.6	99.9	100.1	1.002	0.978672
Q8C7M3	E3 ubiquitin-protein ligase TRIM9 OS=Mus musculus OX=10090 GN=Trim9 PE=1 SV=2	6	6	3	5	4	5	4	2	5	4	0	96	110.2	91.3	102.2	90	116.2	109.5	84.7	99.925	100.1	1.00175	0.984423
P08030	Adenine phosphoribosyltransferase OS=Mus musculus OX=10090 GN=Aprt PE=1 SV=2	2	2	2		1		1		1	1	0	98.6	103.4	105.9	91.8	122.5	54.1	106.9	116.9	99.925	100.1	1.00175	0.991614
O70133	ATP-dependent RNA helicase A OS=Mus musculus OX=10090 GN=Dhx9 PE=1 SV=2	25	25	23	15	14	12	14	7	14	17	0	97.8	102.9	100.5	98.5	102.2	92.1	100.3	105.7	99.925	100.075	1.0015	0.963013
Q8R081	Heterogeneous nuclear ribonucleoprotein L OS=Mus musculus OX=10090 GN=Hnrnpl PE=1 SV=2	17	17	13	10	12	12	11	4	12	14	0	95.8	105.2	98.1	100.6	93.2	110.2	95.2	101.7	99.925	100.075	1.0015	0.973479
Q3URE1	Acyl-CoA synthetase family member 3, mitochondrial OS=Mus musculus OX=10090 GN=Acsf3 PE=1 SV=2	2	2	1	1	2	1	1		1	1	0	100.1	113.5	103.9	82.2	106.2	78.8	107.6	107.6	99.925	100.05	1.00125	0.990086
Q8BHN1	Gamma-taxilin OS=Mus musculus OX=10090 GN=Txlng PE=1 SV=1	2	1						1	1		1	61.5	126.9	100.5	110.8	78.8	163.8	104	53.6	99.925	100.05	1.00125	0.996508
Q3THK7	GMP synthase [glutamine-hydrolyzing] OS=Mus musculus OX=10090 GN=Gmps PE=1 SV=2	16	16	14	11	11	9	12	1	12	11	0	103.6	106.4	103.6	86.1	97.5	78.5	110.1	114.1	99.925	100.05	1.00125	0.989669
Q9D0E1	Heterogeneous nuclear ribonucleoprotein M OS=Mus musculus OX=10090 GN=Hnrnpm PE=1 SV=3	21	21	12	10	10	11	11	3	12	10	0	98.2	99.8	99.7	102.1	95.1	119.2	94.6	91.4	99.95	100.075	1.00125	0.98523
Q9D8Y0	EF-hand domain-containing protein D2 OS=Mus musculus OX=10090 GN=Efhd2 PE=1 SV=1	13	13	11	12	11	13	11	8	11	12	0	101.8	98.9	99	100.1	101.8	93.9	99.3	105.2	99.95	100.05	1.001	0.969064
Q3UPL0	Protein transport protein Sec31A OS=Mus musculus OX=10090 GN=Sec31a PE=1 SV=2	16	16	7	8	8	6	8	4	12	11	0	101.3	102.1	101.2	95.2	102.5	92.5	103.7	101.5	99.95	100.05	1.001	0.974607
Q9CZC8	Secernin-1 OS=Mus musculus OX=10090 GN=Scrn1 PE=1 SV=1	25	24	19	21	17	19	18	15	19	19	1	100.9	105.4	99.9	93.6	101	98.5	105.8	94.9	99.95	100.05	1.001	0.977082
Q69ZF3	Non-lysosomal glucosylceramidase OS=Mus musculus OX=10090 GN=Gba2 PE=1 SV=2	2	2	1	1	1	2	1	1	1	1	0	99.4	91	101.1	108.3	92.6	111.3	86.2	110.1	99.95	100.05	1.001	0.989405
Q61171	Peroxiredoxin-2 OS=Mus musculus OX=10090 GN=Prdx2 PE=1 SV=3	11	11	10	8	9	8	8	8	8	9	0	97.4	101.2	101.7	99.5	103.3	92.4	101.8	102.6	99.95	100.025	1.00075	0.979037
Q64442	Sorbitol dehydrogenase OS=Mus musculus OX=10090 GN=Sord PE=1 SV=3	5	5	3	3	2	3	3	2	3	4	0	94	104.4	99.6	101.8	105.5	95.2	100.1	99.3	99.95	100.025	1.00075	0.981255
Q9D154	Leukocyte elastase inhibitor A OS=Mus musculus OX=10090 GN=Serpinb1a PE=1 SV=1	7	7	4	3	4	2	2	1	6	4	0	81.6	109.2	120	89.1	120.6	65.1	122.4	92.1	99.975	100.05	1.00075	0.996456
P80316	T-complex protein 1 subunit epsilon OS=Mus musculus OX=10090 GN=Cct5 PE=1 SV=1	24	23	20	17	16	18	20	8	19	20	0	107.6	101.4	97.2	93.7	103.7	92.5	96.5	107.4	99.975	100.025	1.0005	0.991516
P61164	Alpha-centractin OS=Mus musculus OX=10090 GN=Actr1a PE=1 SV=1	12	6	9	9	8	6	7	6	9	9	0	100.4	103.7	99.7	96.1	104.1	74.7	110.6	110.7	99.975	100.025	1.0005	0.995612
Q8BMF4	Dihydrolipoyllysine-residue acetyltransferase component of pyruvate dehydrogenase complex, mitochondrial OS=Mus musculus OX=10090 GN=Dlat PE=1 SV=2	17	17	16	15	16	16	15	9	16	16	0	101.2	101.2	103.6	94	106.8	86	105.1	102.3	100	100.05	1.0005	0.99265
Q6PER3	Microtubule-associated protein RP/EB family member 3 OS=Mus musculus OX=10090 GN=Mapre3 PE=1 SV=1	15	13	12	12	10	12	11	8	10	10	1	102.9	92.9	102.2	101.9	98.5	101.7	95.4	104.4	99.975	100	1.00025	0.993762
Q9Z2I0	Mitochondrial proton/calcium exchanger protein OS=Mus musculus OX=10090 GN=Letm1 PE=1 SV=1	20	20	15	17	16	12	18	8	16	16	0	94.7	114.8	99.8	90.6	103.6	88.1	107.4	100.9	99.975	100	1.00025	0.997162
Q9Z130	Heterogeneous nuclear ribonucleoprotein D-like OS=Mus musculus OX=10090 GN=Hnrnpdl PE=1 SV=1	8	6	4	4	5	5	4	3	5	4	0	104.5	101.9	99.7	93.8	107.7	70.9	106.6	114.8	99.975	100	1.00025	0.998111
Q91YS8	Calcium/calmodulin-dependent protein kinase type 1 OS=Mus musculus OX=10090 GN=Camk1 PE=1 SV=1	7	5	4	4	5	6	5	1	5	4	0	88.3	89	113.8	108.9	118.5	41.1	120.4	120.1	100	100.025	1.00025	0.999077
Q9Z1Z0	General vesicular transport factor p115 OS=Mus musculus OX=10090 GN=Uso1 PE=1 SV=2	16	16	11	12	11	11	12	3	11	9	0	86.4	98.8	95.4	119.4	103.2	94.4	102.6	99.8	100	100	1	1
P61202	COP9 signalosome complex subunit 2 OS=Mus musculus OX=10090 GN=Cops2 PE=1 SV=1	11	11	6	9	9	8	7	3	6	4	0	92.9	99.4	104.1	103.6	98.8	110.1	100.7	90.4	100	100	1	1
Q6PDG5	SWI/SNF complex subunit SMARCC2 OS=Mus musculus OX=10090 GN=Smarcc2 PE=1 SV=2	3	3	2	2	2	3	1		2	2	0	77.5	114.3	100.9	107.3	94.6	150.5	65.7	89.2	100	100	1	1
Q6PCZ4	Melanoma-associated antigen E1 OS=Mus musculus OX=10090 GN=Magee1 PE=1 SV=1	2	2			1			1			0	87.7	106.5	86.5	119.5	107.9	100	98.3	93.7	100.05	99.975	0.99925	0.993223
P10711	Transcription elongation factor A protein 1 OS=Mus musculus OX=10090 GN=Tcea1 PE=1 SV=2	5	5	2	1	2	3	3	2	3	2	0	84.2	106.3	98.9	110.8	108.7	118	78.7	94.5	100.05	99.975	0.99925	0.994465
Q8VBY2	Calcium/calmodulin-dependent protein kinase kinase 1 OS=Mus musculus OX=10090 GN=Camkk1 PE=1 SV=1	7	7	2	3	2	6			3	2	0	97.5	94.8	98.6	109.2	84.2	133.6	86.7	95.3	100.025	99.95	0.99925	0.995173
P15532	Nucleoside diphosphate kinase A OS=Mus musculus OX=10090 GN=Nme1 PE=1 SV=1	14	9	13	13	12	11	13	8	12	12	6	103	100.9	99.5	96.8	102.9	92.1	98.9	105.9	100.05	99.95	0.999	0.976486
Q9CYT6	Adenylyl cyclase-associated protein 2 OS=Mus musculus OX=10090 GN=Cap2 PE=1 SV=1	18	17	15	16	13	14	13	10	14	15	0	100.1	93.9	101.6	104.6	96.8	99.1	103.4	100.5	100.05	99.95	0.999	0.971038
Q8BPM0	Disheveled-associated activator of morphogenesis 1 OS=Mus musculus OX=10090 GN=Daam1 PE=1 SV=4	3	2				1		1	1	1	0	131.9	76.8	131.8	116.9	152.1		77.1	113.5	114.35	114.233	0.99898	0.996273
Q99K28	ADP-ribosylation factor GTPase-activating protein 2 OS=Mus musculus OX=10090 GN=Arfgap2 PE=1 SV=1	2	2		1	1	1			1	1	0	99	121.8	89	90.5	84.5	136.6	93.2	85.5	100.075	99.95	0.998751	0.993402
Q6NVF9	Cleavage and polyadenylation specificity factor subunit 6 OS=Mus musculus OX=10090 GN=Cpsf6 PE=1 SV=1	2	2	1	1	2	2	2		2	2	0	125.5	121.7	55.7	97.4	115	54	102.2	128.6	100.075	99.95	0.998751	0.995809
P59325	Eukaryotic translation initiation factor 5 OS=Mus musculus OX=10090 GN=Eif5 PE=1 SV=1	9	9	4	4	4	5	6	2	5	6	0	107.4	95.5	102.7	94.7	101.8	81.1	101.9	115	100.075	99.95	0.998751	0.987468
Q8BYN5	FSD1-like protein OS=Mus musculus OX=10090 GN=Fsd1l PE=1 SV=2	2	2				1		1			0	113.7	97.5	108.6	80.4	104.7	76.9	84.6	133.5	100.05	99.925	0.998751	0.993458
Q61879	Myosin-10 OS=Mus musculus OX=10090 GN=Myh10 PE=1 SV=2	98	74	65	63	64	63	62	39	69	52	24	101.1	99.7	100.1	99.4	97.9	106.6	97.3	97.9	100.075	99.925	0.998501	0.94924
Q8VE97	Serine/arginine-rich splicing factor 4 OS=Mus musculus OX=10090 GN=Srsf4 PE=2 SV=1	4	2	2	2	4	2	1	1	3	3	2	100.6	101.5	97.6	100.6	100.8	98.4	94.8	105.7	100.075	99.925	0.998501	0.952968
P80313	T-complex protein 1 subunit eta OS=Mus musculus OX=10090 GN=Cct7 PE=1 SV=1	18	18	14	11	12	11	12	5	13	12	0	97.7	104.6	99.8	98.2	112.1	91.1	92.2	104.3	100.075	99.925	0.998501	0.97826
Q9JKB1	Ubiquitin carboxyl-terminal hydrolase isozyme L3 OS=Mus musculus OX=10090 GN=Uchl3 PE=1 SV=2	5	5	4	3	3	3	4	2	3	4	0	104.3	100.4	103.8	91.8	108.4	66.5	114.6	110.2	100.075	99.925	0.998501	0.990088
Q99K48	Non-POU domain-containing octamer-binding protein OS=Mus musculus OX=10090 GN=Nono PE=1 SV=3	11	9	6	4	5	5	6	1	5	4	1	95.4	113.2	98	93.8	99.6	109.7	98.3	92.1	100.1	99.925	0.998252	0.976724
P54830	Tyrosine-protein phosphatase non-receptor type 5 OS=Mus musculus OX=10090 GN=Ptpn5 PE=1 SV=2	7	7	4	7	3	2	4	1	4	3	0	105.5	105.3	108.3	81.3	109.4	94.1	110.2	86	100.1	99.925	0.998252	0.984534
O70166	Stathmin-3 OS=Mus musculus OX=10090 GN=Stmn3 PE=1 SV=1	3	2	3	2	2	1	2	1	1	1	0	79.3	120.1	86.5	114.4	77.2	117.9	97	107.5	100.075	99.9	0.998251	0.98994
P13707	Glycerol-3-phosphate dehydrogenase [NAD(+)], cytoplasmic OS=Mus musculus OX=10090 GN=Gpd1 PE=1 SV=3	17	15	13	9	12	12	9	10	11	10	2	94.5	99.9	98.7	107.2	102.2	113.4	86.4	97.6	100.075	99.9	0.998251	0.97834
P56212	cAMP-regulated phosphoprotein 19 OS=Mus musculus OX=10090 GN=Arpp19 PE=1 SV=2	4	3	4	4	4	4	4		4	3	0	87	106.9	106.4	100	99	118	109.4	73.2	100.075	99.9	0.998251	0.98755
P08249	Malate dehydrogenase, mitochondrial OS=Mus musculus OX=10090 GN=Mdh2 PE=1 SV=3	19	19	16	18	19	18	16	16	19	18	0	95.8	100.6	103.7	100.3	100.5	98	105.7	95.4	100.1	99.9	0.998002	0.944032
Q9CVB6	Actin-related protein 2/3 complex subunit 2 OS=Mus musculus OX=10090 GN=Arpc2 PE=1 SV=3	17	17	11	10	12	10	12	10	11	11	0	109.3	94.8	101.4	94.9	102.4	102.2	95.2	99.8	100.1	99.9	0.998002	0.959944
Q61656	Probable ATP-dependent RNA helicase DDX5 OS=Mus musculus OX=10090 GN=Ddx5 PE=1 SV=2	23	17	16	15	17	16	16	13	15	17	6	99.5	100.8	102.8	97.3	93.6	108.4	95	102.6	100.1	99.9	0.998002	0.957996
Q6PHN9	Ras-related protein Rab-35 OS=Mus musculus OX=10090 GN=Rab35 PE=1 SV=1	10	8	9	8	9	10	10	5	10	10	0	100.8	102.7	100	96.9	100.1	96.7	100.4	102.3	100.1	99.875	0.997752	0.897716
Q9CQI3	Glia maturation factor beta OS=Mus musculus OX=10090 GN=Gmfb PE=1 SV=3	6	6	4	3	3	2	3	4	4	4	0	105.9	102.8	98.7	93	105.5	89.1	106.2	98.7	100.1	99.875	0.997752	0.964513
O35226	26S proteasome non-ATPase regulatory subunit 4 OS=Mus musculus OX=10090 GN=Psmd4 PE=1 SV=1	6	6	4	2	3	3	2	3	4	3	0	103.3	92.9	97.6	106.6	107.1	75.3	109	108.1	100.1	99.875	0.997752	0.980307
O08579	Emerin OS=Mus musculus OX=10090 GN=Emd PE=1 SV=1	2	2	1	1	1	2	1		1	1	0	101.4	108.7	104.8	85.6	104.3	107.5	98.8	88.9	100.125	99.875	0.997503	0.970577
Q9R1P0	Proteasome subunit alpha type-4 OS=Mus musculus OX=10090 GN=Psma4 PE=1 SV=1	10	10	8	5	7	7	6	3	7	7	0	116.7	107.8	96.4	79.6	107.1	69	108.7	114.7	100.125	99.875	0.997503	0.985437
Q7TPM6	Fibronectin type III and SPRY domain-containing protein 1 OS=Mus musculus OX=10090 GN=Fsd1 PE=1 SV=1	7	7	3	1	2	2	4	1	3	4	0	98.1	105.9	97.5	98.9	101.6	98.8	100.5	98.5	100.1	99.85	0.997502	0.908546
Q04447	Creatine kinase B-type OS=Mus musculus OX=10090 GN=Ckb PE=1 SV=1	23	22	23	23	23	23	23	19	23	22	1	102.8	99.7	99.5	98.6	113.9	61.5	112.6	111.5	100.15	99.875	0.997254	0.983599
Q99J83	Autophagy protein 5 OS=Mus musculus OX=10090 GN=Atg5 PE=1 SV=1	2	2	1	1			1		1		0	116.2	90.4	106.4	87.5	124.8	61.7	119.8	93.1	100.125	99.85	0.997253	0.986847
P17182	Alpha-enolase OS=Mus musculus OX=10090 GN=Eno1 PE=1 SV=3	34	29	32	29	29	30	30	27	30	30	5	99.9	101.7	99	100	103.3	97.7	100.7	97.7	100.15	99.85	0.997004	0.844293
Q9Z0N1	Eukaryotic translation initiation factor 2 subunit 3, X-linked OS=Mus musculus OX=10090 GN=Eif2s3x PE=1 SV=2	7	7	4	4	4	2	4	2	5	3	0	103	88.8	106.3	102.5	105.1	78.4	105.9	110	100.15	99.85	0.997004	0.972015
O88271	Craniofacial development protein 1 OS=Mus musculus OX=10090 GN=Cfdp1 PE=1 SV=1	2	2	1	1	1	1	1			1	0	105.7	103.6	99.4	92	108.2	74.8	111.4	105	100.175	99.85	0.996756	0.972292
Q9CQD1	Ras-related protein Rab-5A OS=Mus musculus OX=10090 GN=Rab5a PE=1 SV=1	9	7	9	9	6	8	6	4	8	7	2	98	96.8	103.2	102.6	103.4	88.3	102.5	105.1	100.15	99.825	0.996755	0.940844
Q8C0C7	Phenylalanine--tRNA ligase alpha subunit OS=Mus musculus OX=10090 GN=Farsa PE=1 SV=1	8	8	5	7	6	4	5	1	6	5	0	100.8	104	102.8	93.1	97.4	100.2	103.4	98.3	100.175	99.825	0.996506	0.904106
Q9Z2Q5	39S ribosomal protein L40, mitochondrial OS=Mus musculus OX=10090 GN=Mrpl40 PE=1 SV=2	2	2	1	1	2	2	1	1	2	1	0	107.6	115.3	89.9	87.9	116.7	49.9	117.7	114.9	100.175	99.8	0.996257	0.984005
Q3UEB3	Poly(U)-binding-splicing factor PUF60 OS=Mus musculus OX=10090 GN=Puf60 PE=1 SV=2	4	4	2	3	3	4	2	1	3	1	0	97.6	94.3	109.1	99.9	114.3	65.5	108.7	110.8	100.225	99.825	0.996009	0.97434
Q922D4	Serine/threonine-protein phosphatase 6 regulatory subunit 3 OS=Mus musculus OX=10090 GN=Ppp6r3 PE=1 SV=1	6	6	2		1	2			1	2	0	78	82.4	121.8	118.6	94.8	75	126.2	103.2	100.2	99.8	0.996008	0.980518
Q8R307	Vacuolar protein sorting-associated protein 18 homolog OS=Mus musculus OX=10090 GN=Vps18 PE=1 SV=2	2	2	1	2	1	2	1		1	1	0	123.1	113.4	93	71.3	109.7	56.8	98.5	134.2	100.2	99.8	0.996008	0.984559
P49615	Cyclin-dependent-like kinase 5 OS=Mus musculus OX=10090 GN=Cdk5 PE=1 SV=1	11	10	10	9	10	8	9	4	9	9	1	102.1	93.3	103.3	102.1	99.1	100.5	93	106.5	100.2	99.775	0.995758	0.910171
Q8C460	ERI1 exoribonuclease 3 OS=Mus musculus OX=10090 GN=Eri3 PE=1 SV=1	2	2	1	2	2	1	2		1	1	0	100.1	93.2	105	102.6	94.9	111	92.2	101	100.225	99.775	0.99551	0.929614
Q61789	Laminin subunit alpha-3 OS=Mus musculus OX=10090 GN=Lama3 PE=1 SV=4	3	3	2	1	1	1	1		1	2	0	70.5	111.3	100.8	118.3	78.1	137	131.9	52.1	100.225	99.775	0.99551	0.985194
O88307	Sortilin-related receptor OS=Mus musculus OX=10090 GN=Sorl1 PE=1 SV=3	2	2	2	1	1	1	1		1	1	0	103.6	91.1	100.2	106.1	118.7	62.6	113.9	103.8	100.25	99.75	0.995012	0.970972
P05201	Aspartate aminotransferase, cytoplasmic OS=Mus musculus OX=10090 GN=Got1 PE=1 SV=3	27	27	24	25	24	26	20	21	22	22	0	103	94.9	101.5	101.6	98.2	108.7	94.2	97.9	100.25	99.75	0.995012	0.894345
Q9JJV2	Profilin-2 OS=Mus musculus OX=10090 GN=Pfn2 PE=1 SV=3	7	7	6	4	6	6	4	5	4	6	0	100.4	87.6	104.4	108.6	93.2	105	96.5	104.3	100.25	99.75	0.995012	0.92912
O08759	Ubiquitin-protein ligase E3A OS=Mus musculus OX=10090 GN=Ube3a PE=1 SV=2	8	8	5	6	6	5	3	2	4	3	0	97.9	99.4	105.4	98.4	89.6	115.1	96.4	97.9	100.275	99.75	0.994764	0.929576
Q9JKR6	Hypoxia up-regulated protein 1 OS=Mus musculus OX=10090 GN=Hyou1 PE=1 SV=1	23	23	14	11	16	14	11	7	13	10	0	103.1	106.6	102.5	88.9	102.6	86	105.2	105.2	100.275	99.75	0.994764	0.933649
P14094	Sodium/potassium-transporting ATPase subunit beta-1 OS=Mus musculus OX=10090 GN=Atp1b1 PE=1 SV=1	17	17	15	13	14	14	13	12	15	13	0	101.8	96.6	99.2	103.4	98.5	105.6	95.3	99.5	100.25	99.725	0.994763	0.847824
P51881	ADP/ATP translocase 2 OS=Mus musculus OX=10090 GN=Slc25a5 PE=1 SV=3	17	8	17	17	17	16	17	12	17	16	0	98.9	93.1	106.8	102.3	105.3	86.3	104.1	103.2	100.275	99.725	0.994515	0.921367
P97390	Vacuolar protein sorting-associated protein 45 OS=Mus musculus OX=10090 GN=Vps45 PE=1 SV=1	9	9	6	4	4	7	5	1	7	6	0	103.7	91.4	103.3	102.7	102.2	88.8	101.2	106.6	100.275	99.7	0.994266	0.909204
Q7TNV0	Protein DEK OS=Mus musculus OX=10090 GN=Dek PE=1 SV=1	2	2	1	1			1		1		0	108.7	102.6	105.5	84.3	110.5	59.2	123.1	106	100.275	99.7	0.994266	0.970682
Q8C854	Myelin expression factor 2 OS=Mus musculus OX=10090 GN=Myef2 PE=1 SV=1	15	15	8	6	6	6	6	4	6	6	0	96.1	101.8	100.7	102.6	100.6	100.2	100.9	97.1	100.3	99.7	0.994018	0.73591
Q8C1B7	Septin-11 OS=Mus musculus OX=10090 GN=Sept11 PE=1 SV=4	23	12	19	21	19	18	18	14	21	18	12	102.3	97.6	101.4	99.9	99.8	96.6	96.9	105.5	100.3	99.7	0.994018	0.803338
Q91XL9	Oxysterol-binding protein-related protein 1 OS=Mus musculus OX=10090 GN=Osbpl1a PE=1 SV=2	9	9	8	8	8	7	8	1	8	8	0	101.3	97.1	98.6	104.2	110.2	74	104.3	110.2	100.3	99.675	0.993769	0.945752
P20444	Protein kinase C alpha type OS=Mus musculus OX=10090 GN=Prkca PE=1 SV=3	19	9	11	14	12	13	12	9	13	11	0	94.4	111.4	95.1	100.3	84.8	136.9	94.8	82.2	100.3	99.675	0.993769	0.964032
Q91VR2	ATP synthase subunit gamma, mitochondrial OS=Mus musculus OX=10090 GN=Atp5f1c PE=1 SV=1	14	14	11	11	12	13	13	12	12	12	0	97.8	106.3	99.2	98	98.9	103.1	97.2	99.5	100.325	99.675	0.993521	0.792831
Q8BHC1	Ras-related protein Rab-39B OS=Mus musculus OX=10090 GN=Rab39b PE=1 SV=1	4	3	3	2	3	2	3	2	3	2	0	110.6	99.6	104.8	86.4	101.7	90	112.8	94.2	100.35	99.675	0.993274	0.928239
Q8BL66	Early endosome antigen 1 OS=Mus musculus OX=10090 GN=Eea1 PE=1 SV=2	12	12	5	9	6	10	6	2	8	8	0	99.3	91.6	108.7	101.8	103	80.5	105.3	109.8	100.35	99.65	0.993024	0.928003
P59017	Bcl-2-like protein 13 OS=Mus musculus OX=10090 GN=Bcl2l13 PE=1 SV=2	6	6	5	3	5	5	4	1	4	4	0	102.2	109.4	92.3	97.5	86.7	120.7	93.4	97.8	100.35	99.65	0.993024	0.934935
Q9D1G1	Ras-related protein Rab-1B OS=Mus musculus OX=10090 GN=Rab1b PE=1 SV=1	11	5	8	9	9	8	8	7	9	8	0	108.1	115.7	93	84.6	94.4	96	115.5	92.7	100.35	99.65	0.993024	0.939474
O08848	60 kDa SS-A/Ro ribonucleoprotein OS=Mus musculus OX=10090 GN=Trove2 PE=1 SV=1	3	3	1	1				1		1	0	98.6	108.7	103.3	90.9	102.7	97.5	98.3	100.1	100.375	99.65	0.992777	0.860235
P70168	Importin subunit beta-1 OS=Mus musculus OX=10090 GN=Kpnb1 PE=1 SV=2	23	23	18	17	16	17	15	9	16	18	0	94.6	107.6	100.3	99	102.7	88.4	99.9	107.6	100.375	99.65	0.992777	0.886922
Q9D023	Mitochondrial pyruvate carrier 2 OS=Mus musculus OX=10090 GN=Mpc2 PE=1 SV=1	5	5	4	3	3	3	2	2	3	2	0	89.1	109.1	99	104.2	90.6	115	106.9	86	100.35	99.625	0.992775	0.931105
O54950	5'-AMP-activated protein kinase subunit gamma-1 OS=Mus musculus OX=10090 GN=Prkag1 PE=1 SV=2	2	1	1				1		2	1	0	222.9	149.9	39.8	46	97.7		130.7	113	114.65	113.8	0.992586	0.987759
Q9CQS8	Protein transport protein Sec61 subunit beta OS=Mus musculus OX=10090 GN=Sec61b PE=1 SV=3	3	3	1	2	2	2	1	1	2	2	0	103.5	100.6	103.1	94.4	104.6	80.2	100.6	113	100.4	99.6	0.992032	0.916006
P35283	Ras-related protein Rab-12 OS=Mus musculus OX=10090 GN=Rab12 PE=1 SV=3	6	5	4	4	4	4	3	3	4	3	0	84.1	81.9	124.1	111.5	115.2	79.5	91	112.7	100.4	99.6	0.992032	0.954657
Q9QZB7	Actin-related protein 10 OS=Mus musculus OX=10090 GN=Actr10 PE=1 SV=2	10	10	7	5	5	3	4	3	3	5	0	108.5	102.2	97.5	93.5	100.9	99.3	99.5	98.7	100.425	99.6	0.991785	0.808617
P48320	Glutamate decarboxylase 2 OS=Mus musculus OX=10090 GN=Gad2 PE=1 SV=1	17	16	10	11	8	8	9	6	11	12	1	95.4	112.1	107.1	87.2	97.6	98	103.5	99.3	100.45	99.6	0.991538	0.888175
Q3UFS0	Protein zyg-11 homolog B OS=Mus musculus OX=10090 GN=Zyg11b PE=1 SV=2	3	3	2	1	2	2	3		2	1	0	118.9	89.9	93.4	99.6	128.8	41.2	104.4	124	100.45	99.6	0.991538	0.969292
Q9CQC6	Basic leucine zipper and W2 domain-containing protein 1 OS=Mus musculus OX=10090 GN=Bzw1 PE=1 SV=1	5	5	4	3	2	2	4		4	4	0	111.6	109.3	89.5	91.3	111.4	64.4	100.9	121.6	100.425	99.575	0.991536	0.952731
Q8BJH1	Zinc finger C2HC domain-containing protein 1A OS=Mus musculus OX=10090 GN=Zc2hc1a PE=1 SV=1	12	12	10	7	9	8	7	4	8	9	0	112.8	89.1	97.3	102.6	78.5	117.8	102.4	99.6	100.45	99.575	0.991289	0.929521
Q01405	Protein transport protein Sec23A OS=Mus musculus OX=10090 GN=Sec23a PE=1 SV=2	13	12	9	6	9	8	9	3	6	5	1	73.2	103.9	117.4	107.2	97.7	103.3	102	95.2	100.425	99.55	0.991287	0.931079
Q8BGN3	Ectonucleotide pyrophosphatase/phosphodiesterase family member 6 OS=Mus musculus OX=10090 GN=Enpp6 PE=1 SV=1	11	11	7	8	7	2	6	3	8	5	0	115	119	79.4	88.4	111.1	75	108.5	103.6	100.45	99.55	0.99104	0.946375
Q8R5C5	Beta-centractin OS=Mus musculus OX=10090 GN=Actr1b PE=1 SV=1	14	8	10	10	10	5	7	7	9	11	6	98.1	101.2	101.4	101.1	96.8	104.1	93.3	104	100.45	99.55	0.99104	0.759353
P99029	Peroxiredoxin-5, mitochondrial OS=Mus musculus OX=10090 GN=Prdx5 PE=1 SV=2	11	11	11	10	9	10	11	9	11	11	0	102.5	99.7	101.5	98.2	100.9	90.4	101.6	105.3	100.475	99.55	0.990794	0.791017
Q8BJU0	Small glutamine-rich tetratricopeptide repeat-containing protein alpha OS=Mus musculus OX=10090 GN=Sgta PE=1 SV=2	11	11	7	8	8	8	6	3	8	6	0	96.4	103.5	100.5	101.5	107.8	78.8	106.9	104.7	100.475	99.55	0.990794	0.900688
Q9Z2W8	Glutamate receptor 4 OS=Mus musculus OX=10090 GN=Gria4 PE=1 SV=2	7	1	4	4	2	2	1	3	3	1	0	112.8	103	92.5	93.5	88.5	81.6	102.1	125.9	100.45	99.525	0.990791	0.934902
P05202	Aspartate aminotransferase, mitochondrial OS=Mus musculus OX=10090 GN=Got2 PE=1 SV=1	31	30	27	26	26	25	23	24	23	26	1	103	94.3	103.6	101	100.2	102.7	97.1	98.1	100.475	99.525	0.990545	0.713386
P18872	Guanine nucleotide-binding protein G(o) subunit alpha OS=Mus musculus OX=10090 GN=Gnao1 PE=1 SV=3	22	20	19	18	18	19	18	18	18	18	2	103.6	97.9	101.5	98.9	94.5	107.7	96.9	99	100.475	99.525	0.990545	0.773243
Q9JLZ3	Methylglutaconyl-CoA hydratase, mitochondrial OS=Mus musculus OX=10090 GN=Auh PE=1 SV=1	10	10	8	9	7	8	9	8	9	9	0	101.2	93.6	102.5	104.6	98.7	93.4	96.3	109.7	100.475	99.525	0.990545	0.832159
B9EJ80	PDZ domain-containing protein 8 OS=Mus musculus OX=10090 GN=Pdzd8 PE=1 SV=1	2	2				2	1		1	1	0	96.8	100.6	109.7	94.8	104	90	107	97.1	100.475	99.525	0.990545	0.856359
O55143	Sarcoplasmic/endoplasmic reticulum calcium ATPase 2 OS=Mus musculus OX=10090 GN=Atp2a2 PE=1 SV=2	52	52	41	41	38	43	39	31	38	41	0	103.3	97	99.6	102	93.8	108.4	95.2	100.7	100.475	99.525	0.990545	0.800229
Q8BLE7	Vesicular glutamate transporter 2 OS=Mus musculus OX=10090 GN=Slc17a6 PE=1 SV=1	10	7	8	5	7	4	4	4	6	5	0	92.4	94.7	106.8	108.1	113.6	98.3	89.3	96.9	100.5	99.525	0.990299	0.885763
Q91Z53	Glyoxylate reductase/hydroxypyruvate reductase OS=Mus musculus OX=10090 GN=Grhpr PE=1 SV=1	11	11	7	7	7	8	8	5	8	9	0	102.3	98.4	100.1	101.2	100.4	97.5	96.6	103.5	100.5	99.5	0.99005	0.592214
Q9ESN6	Tripartite motif-containing protein 2 OS=Mus musculus OX=10090 GN=Trim2 PE=1 SV=1	14	14	9	12	11	9	10	5	13	11	0	97.8	99.6	102.7	101.9	109.4	78.3	105.8	104.5	100.5	99.5	0.99005	0.894499
Q8C0E2	Vacuolar protein sorting-associated protein 26B OS=Mus musculus OX=10090 GN=Vps26b PE=1 SV=1	10	9	5	7	6	6	6	5	8	4	0	99.5	105.2	106.9	90.6	93.1	102.5	97.2	105.2	100.55	99.5	0.989557	0.825629
Q9JJY3	Sphingomyelin phosphodiesterase 3 OS=Mus musculus OX=10090 GN=Smpd3 PE=1 SV=1	10	10	3	4	4	2	1	1	3	1	0	89.9	119.6	108.2	84.4	83.4	142.5	93.3	78.7	100.525	99.475	0.989555	0.95211
Q9Z2U0	Proteasome subunit alpha type-7 OS=Mus musculus OX=10090 GN=Psma7 PE=1 SV=1	12	12	7	8	7	9	7	5	9	7	0	97.4	106.4	99.5	98.8	100.8	88.6	104	104.4	100.525	99.45	0.989306	0.807148
Q922J3	CAP-Gly domain-containing linker protein 1 OS=Mus musculus OX=10090 GN=Clip1 PE=1 SV=1	11	9	7	7	6	5	6	4	5	5	0	107.6	95	106.6	93	113.6	107.6	81.5	95.1	100.55	99.45	0.98906	0.896062
Q9WUP7	Ubiquitin carboxyl-terminal hydrolase isozyme L5 OS=Mus musculus OX=10090 GN=Uchl5 PE=1 SV=2	3	3	2	1	1	2	1		1	2	0	117.9	91.1	105.4	87.8	94.3	93.2	98.4	111.9	100.55	99.45	0.98906	0.897116
P62960	Nuclease-sensitive element-binding protein 1 OS=Mus musculus OX=10090 GN=Ybx1 PE=1 SV=3	3	3		1	1		2		1	2	0	105.8	102.4	100.3	93.8	135.4	25.7	122.4	114.3	100.575	99.45	0.988814	0.965694
P17879	Heat shock 70 kDa protein 1B OS=Mus musculus OX=10090 GN=Hspa1b PE=1 SV=3	18	11	12	10	14	14	14	6	14	14	0	101.5	96.7	105.3	98.8	130.1	62.4	94.4	110.9	100.575	99.45	0.988814	0.940528
P61022	Calcineurin B homologous protein 1 OS=Mus musculus OX=10090 GN=Chp1 PE=1 SV=2	7	7	1	3	3	4	3	2	1	5	0	106.3	97.6	99.8	98.5	116.2	58.2	118.6	104.7	100.55	99.425	0.988812	0.93947
Q7TN79	A-kinase anchor protein 7 isoform gamma OS=Mus musculus OX=10090 GN=Akap7 PE=1 SV=2	3	3	1	2	1	3	2	2		2	0	94.2	101.9	107.3	98.9	98.9	111.4	90.6	96.8	100.575	99.425	0.988566	0.830867
Q9DCZ4	MICOS complex subunit Mic26 OS=Mus musculus OX=10090 GN=Apoo PE=1 SV=2	4	4	4	3	3	2	3	2	3	4	0	98	99.3	104.6	100.5	95.4	100.2	97.5	104.6	100.6	99.425	0.98832	0.647866
Q9JIS5	Synaptic vesicle glycoprotein 2A OS=Mus musculus OX=10090 GN=Sv2a PE=1 SV=1	17	16	14	14	15	14	14	10	11	16	2	94	106.3	101.6	100.5	94	111	98.8	93.9	100.6	99.425	0.98832	0.813085
Q9QXA5	U6 snRNA-associated Sm-like protein LSm4 OS=Mus musculus OX=10090 GN=Lsm4 PE=1 SV=1	2	2	1	2		1			1	2	0	107.5	98.2	97.9	98.8	92.9	98.2	95.1	111.5	100.6	99.425	0.98832	0.813454
P70232	Neural cell adhesion molecule L1-like protein OS=Mus musculus OX=10090 GN=Chl1 PE=1 SV=2	5	5	1	2	3	4	3	2	1	2	0	90.3	118.1	114.9	79	85.8	84.9	112.3	114.6	100.575	99.4	0.988317	0.92819
Q9CQV8	14-3-3 protein beta/alpha OS=Mus musculus OX=10090 GN=Ywhab PE=1 SV=3	20	11	20	19	19	18	18	13	19	17	0	99.6	107.2	98.5	97.1	99.8	103.6	99.4	94.8	100.6	99.4	0.988072	0.692352
Q4KMM3	Oxidation resistance protein 1 OS=Mus musculus OX=10090 GN=Oxr1 PE=1 SV=3	38	38	22	27	26	22	26	18	26	22	0	100.8	99.4	99.3	103	97.8	107.1	94.3	98.4	100.625	99.4	0.987826	0.682812
Q8VHI6	Wiskott-Aldrich syndrome protein family member 3 OS=Mus musculus OX=10090 GN=Wasf3 PE=1 SV=1	9	7	6	3	6	4	4		5	5	0	108.7	104.6	85	104.1	108.5	96.4	80	112.6	100.6	99.375	0.987823	0.896587
P68037	Ubiquitin-conjugating enzyme E2 L3 OS=Mus musculus OX=10090 GN=Ube2l3 PE=1 SV=1	9	9	7	7	6	6	6	2	6	6	0	87.8	121.1	93	100.6	102.7	97.8	108	89	100.625	99.375	0.987578	0.885957
Q69ZS7	HBS1-like protein OS=Mus musculus OX=10090 GN=Hbs1l PE=1 SV=2	2	2	2	1		1	1		1	1	0	116.8	136.5		92.1	123.7	129.9	69.9	131.2	115.133	113.675	0.987334	0.945856
O88545	COP9 signalosome complex subunit 6 OS=Mus musculus OX=10090 GN=Cops6 PE=1 SV=1	11	11	8	7	6	8	7	2	5	5	0	80	103.5	115.1	104	112.9	70.2	103.6	110.8	100.65	99.375	0.987332	0.921283
P62996	Transformer-2 protein homolog beta OS=Mus musculus OX=10090 GN=Tra2b PE=1 SV=1	6	6	5	5	3	3	4	2	4	3	0	102.5	113.1	102.7	84.2	104.1	75	108.1	110.2	100.625	99.35	0.987329	0.904398
Q9D819	Inorganic pyrophosphatase OS=Mus musculus OX=10090 GN=Ppa1 PE=1 SV=1	13	13	7	10	12	9	10	6	10	11	0	104.9	100.3	101.2	96.1	106.1	69.4	106.9	115	100.625	99.35	0.987329	0.905916
P35288	Ras-related protein Rab-23 OS=Mus musculus OX=10090 GN=Rab23 PE=1 SV=2	3	3	2		1		1	1	1	1	0	166.1	46.6	153.8	36	160.5	17.6	163.3	56	100.625	99.35	0.987329	0.980676
O35682	Myeloid-associated differentiation marker OS=Mus musculus OX=10090 GN=Myadm PE=1 SV=2	6	6	2	4	5	6	3	2	4	4	0	90.7	107	100.4	104.6	88	136	94.9	78.6	100.675	99.375	0.987087	0.924512
Q91WJ8	Far upstream element-binding protein 1 OS=Mus musculus OX=10090 GN=Fubp1 PE=1 SV=1	13	10	7	9	8	6	6	3	3	8	0	102.5	101.3	99.4	99.4	98.2	91.6	96.2	111.4	100.65	99.35	0.987084	0.773397
Q9Z1R2	Large proline-rich protein BAG6 OS=Mus musculus OX=10090 GN=Bag6 PE=1 SV=1	5	5	3	3	3	4	4	2	4	3	0	101.3	98	102.7	100.6	109.4	87.2	93.8	106.9	100.65	99.325	0.986836	0.813867
P62897	Cytochrome c, somatic OS=Mus musculus OX=10090 GN=Cycs PE=1 SV=2	9	9	9	8	9	9	9	6	8	9	0	100.2	98.3	102.7	101.4	101.1	91.8	101.5	102.9	100.65	99.325	0.986836	0.641595
Q8VHL1	Histone-lysine N-methyltransferase SETD7 OS=Mus musculus OX=10090 GN=Setd7 PE=1 SV=2	6	6	5	6	5	4	5		5	5	0	91.3	104.8	98.1	108.4	96	109.1	101.6	90.6	100.65	99.325	0.986836	0.816686
Q99PU8	ATP-dependent RNA helicase DHX30 OS=Mus musculus OX=10090 GN=Dhx30 PE=1 SV=1	3	3	2	2	2	1	1		1	1	0	103.8	102.2	99.9	96.9	106	77.9	107.6	105.7	100.7	99.3	0.986097	0.854258
P60469	Liprin-alpha-3 OS=Mus musculus OX=10090 GN=Ppfia3 PE=1 SV=2	37	31	21	21	19	17	16	9	20	14	6	95	104.5	101.6	101.7	93.6	107.5	106.9	89.2	100.7	99.3	0.986097	0.791638
Q9QXT0	Protein canopy homolog 2 OS=Mus musculus OX=10090 GN=Cnpy2 PE=1 SV=1	3	3	3	3	2	3	3		3	3	0	106.3	105.3	98	93.2	148.5	37.2	96.7	114.8	100.7	99.3	0.986097	0.954474
Q9CQ86	Migration and invasion enhancer 1 OS=Mus musculus OX=10090 GN=Mien1 PE=1 SV=1	3	3		1	2	2	1		3	2	0	107.9	101.7	97	96.3	100.6	84.7	102	109.9	100.725	99.3	0.985853	0.817758
O88543	COP9 signalosome complex subunit 3 OS=Mus musculus OX=10090 GN=Cops3 PE=1 SV=3	7	7	3	4	3	4			3	4	0	84.9	124.4	93.6	99.9	87.2	114	120.7	75.2	100.7	99.275	0.985849	0.920746
Q6IRU2	Tropomyosin alpha-4 chain OS=Mus musculus OX=10090 GN=Tpm4 PE=1 SV=3	9	4	5	5	4	5	5	2	4	6	0	83	79.8	116.9	123.3	97.6	102.6	93.6	103.4	100.75	99.3	0.985608	0.903763
A2ALU4	Protein Shroom2 OS=Mus musculus OX=10090 GN=Shroom2 PE=1 SV=1	8	8	3	3	3	1	2	1	2	3	0	109.5	95.3	102.6	95.5	101.6	82.6	106.4	106.5	100.725	99.275	0.985604	0.83354
Q8C8N2	Protein SCAI OS=Mus musculus OX=10090 GN=Scai PE=1 SV=2	10	10	8	8	3	5	4	3	5	5	0	113.8	75.5	112.5	101.1	94.8	99.5	100.6	102.2	100.725	99.275	0.985604	0.87757
Q6ZQ18	Protein EFR3 homolog B OS=Mus musculus OX=10090 GN=Efr3b PE=1 SV=2	10	10	6	7	6	4	5	6	4	7	0	107.4	90	100.5	105.1	96.9	104.6	93.1	102.4	100.75	99.25	0.985112	0.758489
Q03137	Ephrin type-A receptor 4 OS=Mus musculus OX=10090 GN=Epha4 PE=1 SV=2	13	12	4	5	6	7	7	4	5	6	1	97	94	100.5	111.5	103.4	110.4	91.3	91.9	100.75	99.25	0.985112	0.811357
Q9ES56	Trafficking protein particle complex subunit 4 OS=Mus musculus OX=10090 GN=Trappc4 PE=1 SV=1	2	2	1		1	1	1		1	1	0	118.2	83	104.8	97	99.6	80.4	101.7	115.3	100.75	99.25	0.985112	0.888809
Q9CQ89	Protein CutA OS=Mus musculus OX=10090 GN=Cuta PE=1 SV=3	2	2	1	1	2	1	1		1	1	0	147.1		146.8	109.1	159.5	60.3		177.2	134.333	132.333	0.985112	0.961064
Q99MN9	Propionyl-CoA carboxylase beta chain, mitochondrial OS=Mus musculus OX=10090 GN=Pccb PE=1 SV=2	15	15	12	11	10	11	10	4	12	11	0	97.5	108.2	101.8	95.6	107.1	78.3	110.3	101.3	100.775	99.25	0.984867	0.850477
P21278	Guanine nucleotide-binding protein subunit alpha-11 OS=Mus musculus OX=10090 GN=Gna11 PE=1 SV=1	17	10	12	11	14	10	10	5	9	12	0	101.6	102.1	102.9	96.5	95.2	105.4	99.7	96.6	100.775	99.225	0.984619	0.585091
P14152	Malate dehydrogenase, cytoplasmic OS=Mus musculus OX=10090 GN=Mdh1 PE=1 SV=3	19	19	17	15	18	16	16	15	14	16	0	99.9	98.3	101.9	103	99	100.3	97.1	100.4	100.775	99.2	0.984371	0.270462
Q91V92	ATP-citrate synthase OS=Mus musculus OX=10090 GN=Acly PE=1 SV=1	38	38	28	26	28	30	28	12	27	24	0	99	99.7	104.5	100	96.2	99	101.6	100	100.8	99.2	0.984127	0.379974
Q11011	Puromycin-sensitive aminopeptidase OS=Mus musculus OX=10090 GN=Npepps PE=1 SV=2	36	36	30	26	27	26	27	17	30	22	0	103.8	100.8	101.6	97	104.8	89.6	99	103.4	100.8	99.2	0.984127	0.681438
Q9CZ42	ATP-dependent (S)-NAD(P)H-hydrate dehydratase OS=Mus musculus OX=10090 GN=Naxd PE=1 SV=1	10	10	6	6	7	8	6	3	7	9	0	100	98	105.4	99.8	113.1	53	113.8	116.9	100.8	99.2	0.984127	0.921171
P53996	Cellular nucleic acid-binding protein OS=Mus musculus OX=10090 GN=Cnbp PE=1 SV=2	2	2				1	2	1			0	80.9	123.8	95.3	103.3	89.6	139	94.6	73.6	100.825	99.2	0.983883	0.925291
P34152	Focal adhesion kinase 1 OS=Mus musculus OX=10090 GN=Ptk2 PE=1 SV=3	6	5	4	3	4	3	2	1	3	4	0	103.1	96.2	101.6	102.3	111.9	69.1	109.7	106	100.8	99.175	0.983879	0.878872
P42859	Huntingtin OS=Mus musculus OX=10090 GN=Htt PE=1 SV=2	18	18	8	8	7	13	9		8	7	0	94.5	109.2	98.1	101.5	100.6	108.7	97.7	89.7	100.825	99.175	0.983635	0.753691
P16283	Anion exchange protein 3 OS=Mus musculus OX=10090 GN=Slc4a3 PE=1 SV=2	4	4	2					1	3		0	103.5	96.4	99.8	103.7	107.9	69.8	120.8	98.2	100.85	99.175	0.983391	0.883631
O88384	Vesicle transport through interaction with t-SNAREs homolog 1B OS=Mus musculus OX=10090 GN=Vti1b PE=1 SV=1	2	2	1	1	1	1	1	1		1	0	104	99.1	98.1	102.2	104.5	85.6	102.1	104.3	100.85	99.125	0.982895	0.728493
Q64213	Splicing factor 1 OS=Mus musculus OX=10090 GN=Sf1 PE=1 SV=6	3	3	2	1	1	1	2		1	1	0	155.2	99.5	104.5	101.3	138.2		121.2	80	115.125	113.133	0.9827	0.929642
Q8K400	Syntaxin-binding protein 5 OS=Mus musculus OX=10090 GN=Stxbp5 PE=1 SV=3	11	11	4	5	6	4	4	1	4	4	0	90.1	110	91.5	111.9	107.1	64.2	112.4	112.8	100.875	99.125	0.982652	0.898
P63101	14-3-3 protein zeta/delta OS=Mus musculus OX=10090 GN=Ywhaz PE=1 SV=1	27	19	23	24	22	19	22	20	23	22	11	93.9	107.7	101.4	100.5	93	112	102.5	88.9	100.875	99.1	0.982404	0.772934
Q61330	Contactin-2 OS=Mus musculus OX=10090 GN=Cntn2 PE=1 SV=2	11	11	5	2	3	3	6	4	4	6	0	116.8	94.9	81.9	110	106.3	76	82	132.1	100.9	99.1	0.982161	0.908392
P70404	Isocitrate dehydrogenase [NAD] subunit gamma 1, mitochondrial OS=Mus musculus OX=10090 GN=Idh3g PE=1 SV=1	13	13	7	9	10	10	9	10	9	10	0	101.6	97.6	102.8	101.7	103.7	84.9	104.9	102.9	100.925	99.1	0.981917	0.721621
O35864	COP9 signalosome complex subunit 5 OS=Mus musculus OX=10090 GN=Cops5 PE=1 SV=3	11	11	9	7	7	4	6	1	6	6	0	103.9	91.2	108.7	99.9	102.4	89.6	102.4	102	100.925	99.1	0.981917	0.721094
Q6PB66	Leucine-rich PPR motif-containing protein, mitochondrial OS=Mus musculus OX=10090 GN=Lrpprc PE=1 SV=2	34	34	21	24	17	13	21	6	21	20	0	102.1	106.2	104.5	90.9	103.5	74.5	108.3	110.1	100.925	99.1	0.981917	0.846061
Q8JZS0	Protein lin-7 homolog A OS=Mus musculus OX=10090 GN=Lin7a PE=1 SV=2	9	4	6	7	7	7	6	5	6	6	5	102.9	97.8	99.4	103.5	98.3	103.9	93.9	100.2	100.9	99.075	0.981913	0.491639
Q922H2	[Pyruvate dehydrogenase (acetyl-transferring)] kinase isozyme 3, mitochondrial OS=Mus musculus OX=10090 GN=Pdk3 PE=1 SV=1	8	7	3	6	5	4	3	3	5	4	1	96.2	101.2	104.6	101.6	96.9	105.4	102.6	91.4	100.9	99.075	0.981913	0.626904
Q9D832	DnaJ homolog subfamily B member 4 OS=Mus musculus OX=10090 GN=Dnajb4 PE=1 SV=1	3	3	1	1	1	2	1	1	1	1	0	100.2	108	97.3	98.2	100	98.9	100.4	97	100.925	99.075	0.98167	0.495635
Q9JJ43	RNA binding protein fox-1 homolog 1 OS=Mus musculus OX=10090 GN=Rbfox1 PE=1 SV=3	2	1		1		1			1		0	90.2	94.6	108.1	110.8	97.4	58.8	119.9	120.2	100.925	99.075	0.98167	0.907702
Q80U63	Mitofusin-2 OS=Mus musculus OX=10090 GN=Mfn2 PE=1 SV=3	9	9	6	4	3	4	5	3	4	5	0	87.8	103.4	110.2	102.4	99.1	98.2	107.4	91.6	100.95	99.075	0.981426	0.754176
P62889	60S ribosomal protein L30 OS=Mus musculus OX=10090 GN=Rpl30 PE=1 SV=2	7	7	6	5	5	4	4	4	6	3	0	90.7	106.3	102.9	103.9	100.7	90.7	107.2	97.6	100.95	99.05	0.981179	0.711126
Q9D8W5	26S proteasome non-ATPase regulatory subunit 12 OS=Mus musculus OX=10090 GN=Psmd12 PE=1 SV=4	15	15	12	10	8	5	8	2	9	7	0	110	106.6	92.8	94.4	93.3	94.2	104	104.7	100.95	99.05	0.981179	0.731904
Q9Z1G3	V-type proton ATPase subunit C 1 OS=Mus musculus OX=10090 GN=Atp6v1c1 PE=1 SV=4	27	27	19	19	19	23	18	13	18	17	0	101.7	101.4	100.6	100.1	91	114.6	98.8	91.8	100.95	99.05	0.981179	0.740805
Q8R123	FAD synthase OS=Mus musculus OX=10090 GN=Flad1 PE=1 SV=1	3	3	2	2	1	1	1	1	1	1	0	105	111.1	100	87.8	107	80.6	97.8	110.8	100.975	99.05	0.980936	0.825313
Q3ULJ0	Glycerol-3-phosphate dehydrogenase 1-like protein OS=Mus musculus OX=10090 GN=Gpd1l PE=1 SV=2	16	14	13	12	12	13	12	5	14	12	0	101.8	99.8	101.4	100.8	95	108.4	92.2	100.5	100.95	99.025	0.980931	0.611616
P18760	Cofilin-1 OS=Mus musculus OX=10090 GN=Cfl1 PE=1 SV=3	21	18	20	19	18	17	20	15	20	19	5	98.8	111.1	96.4	97.6	98.8	96.2	103.8	97.3	100.975	99.025	0.980688	0.626274
O08915	AH receptor-interacting protein OS=Mus musculus OX=10090 GN=Aip PE=1 SV=1	4	4	2	3	4	2	3	2	3	2	0	95.3	105.3	105	98.3	112.2	60.8	107.5	115.6	100.975	99.025	0.980688	0.886442
O70591	Prefoldin subunit 2 OS=Mus musculus OX=10090 GN=Pfdn2 PE=1 SV=2	4	4	3	4	3	2	3	1	3	3	0	81.9	89.2	85.5	147.3	177.7	40.3	80.8	97.3	100.975	99.025	0.980688	0.954438
Q9ESZ8	General transcription factor II-I OS=Mus musculus OX=10090 GN=Gtf2i PE=1 SV=3	2	2	1		1		2		1		0	106.1	105.5	104.4	87.8	95.8	69.2	109	122	100.95	99	0.980684	0.877342
Q80UP3	Diacylglycerol kinase zeta OS=Mus musculus OX=10090 GN=Dgkz PE=1 SV=2	5	5	3	4	4	5	2	2	2	4	0	95	95.6	104.6	108.8	89.4	98.5	98.4	109.8	101	99.025	0.980446	0.72653
P35803	Neuronal membrane glycoprotein M6-b OS=Mus musculus OX=10090 GN=Gpm6b PE=1 SV=2	7	7	7	6	6	6	7	4	7	5	0	102.1	101.5	103.3	97.1	89.6	117.1	100.1	89.3	101	99.025	0.980446	0.777004
Q60668	Heterogeneous nuclear ribonucleoprotein D0 OS=Mus musculus OX=10090 GN=Hnrnpd PE=1 SV=2	13	11	10	12	12	11	9	4	11	11	2	101.2	102.9	101.3	98.5	97.9	95.7	97.3	105.1	100.975	99	0.980441	0.418969
Q9JME5	AP-3 complex subunit beta-2 OS=Mus musculus OX=10090 GN=Ap3b2 PE=1 SV=2	30	25	19	19	18	23	20	12	19	19	5	97.8	98.6	105.5	102.1	100.6	93	100.9	101.5	101	99	0.980198	0.482957
Q99LG2	Transportin-2 OS=Mus musculus OX=10090 GN=Tnpo2 PE=1 SV=1	10	7	5	4	3	7	5	2	3	5	3	101.5	111.4	98.7	92.4	101.7	94.1	106	94.2	101	99	0.980198	0.698729
Q9Z2D1	Myotubularin-related protein 2 OS=Mus musculus OX=10090 GN=Mtmr2 PE=1 SV=3	2	2					1		2	1	0	99.1	104.4	101.9	98.7	107.5	55.8	104.9	127.8	101.025	99	0.979955	0.899298
P97300	Neuroplastin OS=Mus musculus OX=10090 GN=Nptn PE=1 SV=3	17	17	15	13	14	15	13	11	13	16	0	108.9	93.8	96.5	104.9	96	101.1	97.4	101.5	101.025	99	0.979955	0.611895
Q6PDS3	Sterile alpha and TIR motif-containing protein 1 OS=Mus musculus OX=10090 GN=Sarm1 PE=1 SV=1	3	3	2	2	1	1	1	1	2	2	0	154.9	91.4	71.3	86.5	90	155.2	78.9	71.9	101.025	99	0.979955	0.941713
P24529	Tyrosine 3-monooxygenase OS=Mus musculus OX=10090 GN=Th PE=1 SV=3	13	13	10	11	10	7	9	1	10	7	0	79.6	143	110.6	70.9	132.6	58.6	133.1	71.7	101.025	99	0.979955	0.93962
Q8R001	Microtubule-associated protein RP/EB family member 2 OS=Mus musculus OX=10090 GN=Mapre2 PE=1 SV=1	16	14	10	7	8	11	9	7	13	10	2	101.2	100.1	102.6	100.1	98.6	95.3	97.8	104.2	101	98.975	0.97995	0.34352
Q8CH09	SURP and G-patch domain-containing protein 2 OS=Mus musculus OX=10090 GN=Sugp2 PE=1 SV=2	3	3			1	2	1			1	0	95.1	116.5	95.9	96.7	88.4	130.2	70.4	107	101.05	99	0.979713	0.886825
Q8C419	Probable G-protein coupled receptor 158 OS=Mus musculus OX=10090 GN=Gpr158 PE=1 SV=2	21	21	16	9	11	10	14	9	16	7	0	100.4	97	101.5	105.2	97.7	93.5	112.5	92.2	101.025	98.975	0.979708	0.693483
Q68FF6	ARF GTPase-activating protein GIT1 OS=Mus musculus OX=10090 GN=Git1 PE=1 SV=1	22	22	11	10	13	11	8	7	14	11	0	121	89.3	102.5	91.3	97.7	100.9	93.7	103.6	101.025	98.975	0.979708	0.795632
Q9DAU1	Protein canopy homolog 3 OS=Mus musculus OX=10090 GN=Cnpy3 PE=1 SV=1	2	2		1	1	1			1		0	116.8	111.1	125.1	51	95.7	38.4	127.1	134.6	101	98.95	0.979703	0.943303
Q6DFV3	Rho GTPase-activating protein 21 OS=Mus musculus OX=10090 GN=Arhgap21 PE=1 SV=1	8	7	2	4	3	4	1	2	2	2	0	99.5	95.8	103	105.8	92.2	110.4	87.6	105.6	101.025	98.95	0.979461	0.733512
Q9Z0X1	Apoptosis-inducing factor 1, mitochondrial OS=Mus musculus OX=10090 GN=Aifm1 PE=1 SV=1	15	15	9	11	9	9	7	5	13	9	0	91.6	108.8	101.1	102.6	106.8	82.4	111.5	95.1	101.025	98.95	0.979461	0.788972
Q8R071	Inositol-trisphosphate 3-kinase A OS=Mus musculus OX=10090 GN=Itpka PE=1 SV=1	16	16	13	9	11	11	9	6	14	10	0	117.2	86	98.2	102.8	95.2	108.4	104.2	88	101.05	98.95	0.979218	0.799329
O35737	Heterogeneous nuclear ribonucleoprotein H OS=Mus musculus OX=10090 GN=Hnrnph1 PE=1 SV=3	13	5	9	10	11	9	11	6	10	10	8	100	100.1	101.7	102.3	95.8	95	97	107.9	101.025	98.925	0.979213	0.520043
P97929	Breast cancer type 2 susceptibility protein homolog OS=Mus musculus OX=10090 GN=Brca2 PE=1 SV=2	3	3				1	2			1	0	101.5	119.5	106.4	76.9	89.8	114.7	97	94.3	101.075	98.95	0.978976	0.845538
Q3TCJ1	BRISC complex subunit Abraxas 2 OS=Mus musculus OX=10090 GN=Abraxas2 PE=1 SV=1	3	3					2	1			0	97.1	116.7	97.7	92.8	94.5	105	97.2	99.1	101.075	98.95	0.978976	0.725235
Q8BYR2	Serine/threonine-protein kinase LATS1 OS=Mus musculus OX=10090 GN=Lats1 PE=1 SV=3	2	2		1	1		1		1		0	54.7	119.7	95.3	134.6	78.4	147.7	121.3	48.3	101.075	98.925	0.978729	0.941632
Q811P8	Rho GTPase-activating protein 32 OS=Mus musculus OX=10090 GN=Arhgap32 PE=1 SV=2	11	11	8	3	8	2	4	3	5	4	0	108.1	91.5	106.4	98.4	96.9	108.2	101.6	89	101.1	98.925	0.978487	0.709676
P46471	26S proteasome regulatory subunit 7 OS=Mus musculus OX=10090 GN=Psmc2 PE=1 SV=5	22	22	16	13	10	10	13	5	14	10	0	103.5	103	101.3	96.6	100	87.2	106.7	101.8	101.1	98.925	0.978487	0.641931
Q922E4	Ethanolamine-phosphate cytidylyltransferase OS=Mus musculus OX=10090 GN=Pcyt2 PE=1 SV=1	9	9	4	5	4	3	2	2	1	5	0	101	98.3	104.9	100.1	97.3	120.6	85.8	91.9	101.075	98.9	0.978481	0.787922
Q3UHC7	Disabled homolog 2-interacting protein OS=Mus musculus OX=10090 GN=Dab2ip PE=1 SV=1	8	4	6	3	1	4	2	1	4	2	0	105.6	95.6	99.7	103.5	97.4	86.1	102.3	109.8	101.1	98.9	0.978239	0.699755
Q8R2Z5	von Willebrand factor A domain-containing protein 1 OS=Mus musculus OX=10090 GN=Vwa1 PE=1 SV=1	2	2				2			2		0	93.3	111.3	101.1	98.7	132.1	25.3	122.9	115.3	101.1	98.9	0.978239	0.932895
Q8CIQ7	Dedicator of cytokinesis protein 3 OS=Mus musculus OX=10090 GN=Dock3 PE=1 SV=1	6	5	3	4	4		1		3	4	1	107.7	96	101.4	99.3	91.3	107.7	100.1	96.5	101.1	98.9	0.978239	0.622086
Q9DC70	NADH dehydrogenase [ubiquinone] iron-sulfur protein 7, mitochondrial OS=Mus musculus OX=10090 GN=Ndufs7 PE=1 SV=1	8	8	5	6	7	7	6	7	5	6	0	91.5	108	102.4	102.6	95.3	116.6	98.6	85.1	101.125	98.9	0.977998	0.774366
P07724	Serum albumin OS=Mus musculus OX=10090 GN=Alb PE=1 SV=3	20	20	14	9	15	17	18	6	13	14	0	98.3	80.6	103.4	122.3	124.7	88.1	89.8	93	101.15	98.9	0.977756	0.859624
Q8K2C6	NAD-dependent protein deacylase sirtuin-5, mitochondrial OS=Mus musculus OX=10090 GN=Sirt5 PE=1 SV=1	2	2	1	1	1	2	1	1	1	2	0	81.8	110.4	104.1	108.2	86.2	131.3	98.5	79.5	101.125	98.875	0.97775	0.870715
Q9EQQ2	Protein YIPF5 OS=Mus musculus OX=10090 GN=Yipf5 PE=1 SV=1	2	2		1	1	2	1		1	1	0	104.1	105.5	96.3	98.6	94.3	106.5	90.1	104.6	101.125	98.875	0.97775	0.637243
Q9DBP5	UMP-CMP kinase OS=Mus musculus OX=10090 GN=Cmpk1 PE=1 SV=1	10	10	10	10	9	8	8	5	10	8	0	101.3	99.8	102.3	101.1	104.5	84.5	105.5	101	101.125	98.875	0.97775	0.663202
Q9CQB5	CDGSH iron-sulfur domain-containing protein 2 OS=Mus musculus OX=10090 GN=Cisd2 PE=1 SV=1	3	3	2	1	2	2		1	2	1	0	111.7	93.9	108.4	90.5	104.8	73.4	107.6	109.7	101.125	98.875	0.97775	0.829948
Q8C079	Striatin-interacting protein 1 OS=Mus musculus OX=10090 GN=Strip1 PE=1 SV=2	3	2		1	1		2	1	1	2	1	116.6	98.7	111.4	77.8	104.8	71.6	110.5	108.6	101.125	98.875	0.97775	0.864102
A2ALS5	Rap1 GTPase-activating protein 1 OS=Mus musculus OX=10090 GN=Rap1gap PE=1 SV=2	18	17	14	9	9	11	10	3	8	9	1	98	98.8	110.1	97.7	108	79.7	108.8	99	101.15	98.875	0.977509	0.768871
Q8CHK3	Lysophospholipid acyltransferase 7 OS=Mus musculus OX=10090 GN=Mboat7 PE=1 SV=1	4	4	4	4	4	4	3	1	4	3	0	107.1	99.5	103.7	94.2	96	52.2	128	119.2	101.125	98.85	0.977503	0.89897
Q8R3Z5	Voltage-dependent L-type calcium channel subunit beta-1 OS=Mus musculus OX=10090 GN=Cacnb1 PE=1 SV=1	12	6	8	8	5	6	5	2	7	6	6	104.2	95.8	101.3	103.3	91.3	107.1	100.8	96.2	101.15	98.85	0.977261	0.572697
Q01853	Transitional endoplasmic reticulum ATPase OS=Mus musculus OX=10090 GN=Vcp PE=1 SV=4	48	48	41	36	38	38	38	23	41	41	0	102.9	107	99.6	95.1	102.6	84.5	107.1	101.2	101.15	98.85	0.977261	0.693068
P83940	Elongin-C OS=Mus musculus OX=10090 GN=Eloc PE=1 SV=1	3	3	3	3	3	3	3	1	3	3	0	98.8	104.7	103.1	98	105.2	84.9	103.7	101.5	101.15	98.825	0.977014	0.656914
O88712	C-terminal-binding protein 1 OS=Mus musculus OX=10090 GN=Ctbp1 PE=1 SV=2	11	11	8	9	9	10	10	5	11	8	0	103.1	102.4	101.2	98	96	109.7	93.6	96	101.175	98.825	0.976773	0.562866
Q60634	Flotillin-2 OS=Mus musculus OX=10090 GN=Flot2 PE=1 SV=2	19	19	9	12	13	13	14	7	14	10	0	106	112.4	109.5	76.8	95.2	100.7	105.8	93.6	101.175	98.825	0.976773	0.7958
P17156	Heat shock-related 70 kDa protein 2 OS=Mus musculus OX=10090 GN=Hspa2 PE=1 SV=2	25	10	16	17	18	18	17	14	20	18	2	93	113.4	99.9	98.4	99.9	96.8	111.1	87.5	101.175	98.825	0.976773	0.730792
P56959	RNA-binding protein FUS OS=Mus musculus OX=10090 GN=Fus PE=1 SV=1	9	9	8	6	6	5	7	4	6	6	0	103.3	100.9	100.2	100.4	102.7	89.1	99.2	104.3	101.2	98.825	0.976532	0.521126
Q9CQX2	Cytochrome b5 type B OS=Mus musculus OX=10090 GN=Cyb5b PE=1 SV=1	5	5	5	4	3	3	5	4	5	4	0	100.2	112	100.9	91.7	101.6	86.2	110.2	97.3	101.2	98.825	0.976532	0.727305
Q8BFQ8	Glutamine amidotransferase-like class 1 domain-containing protein 1 OS=Mus musculus OX=10090 GN=Gatd1 PE=1 SV=1	3	3		1	1	2		2			0	100.4	96.4	105.4	102.6	102.3	90.8	101.9	100.3	101.2	98.825	0.976532	0.499886
P61979	Heterogeneous nuclear ribonucleoprotein K OS=Mus musculus OX=10090 GN=Hnrnpk PE=1 SV=1	23	23	21	18	17	16	19	12	18	19	0	103.5	107	99.4	94.8	99.2	91	99.7	105.3	101.175	98.8	0.976526	0.569624
P32037	Solute carrier family 2, facilitated glucose transporter member 3 OS=Mus musculus OX=10090 GN=Slc2a3 PE=1 SV=1	10	10	7	8	7	8	6	4	9	7	0	104.5	101.2	103.1	96	93.7	108.3	99.9	93.3	101.2	98.8	0.976285	0.567759
Q810B6	Rabankyrin-5 OS=Mus musculus OX=10090 GN=Ankfy1 PE=1 SV=2	5	5	3	2	2	3	1		2	3	0	95.8	110.1	99.2	99.7	93.3	74.4	119	108.5	101.2	98.8	0.976285	0.821376
P11983	T-complex protein 1 subunit alpha OS=Mus musculus OX=10090 GN=Tcp1 PE=1 SV=3	27	27	21	18	18	15	20	13	16	18	0	100	97.2	105.3	102.3	102.8	97.7	94.5	100.2	101.2	98.8	0.976285	0.368468
O09061	Proteasome subunit beta type-1 OS=Mus musculus OX=10090 GN=Psmb1 PE=1 SV=1	8	8	7	6	5	6	5	4	6	7	0	97.5	100.9	106.6	99.8	101.3	86.2	103.2	104.4	101.2	98.775	0.976038	0.621457
Q99JX3	Golgi reassembly-stacking protein 2 OS=Mus musculus OX=10090 GN=Gorasp2 PE=1 SV=3	5	5	4	3	2	3	1	1	3	2	0	100.6	100.5	98.8	105	91.7	105.2	102.7	95.5	101.225	98.775	0.975796	0.497958
Q91VR7	Microtubule-associated proteins 1A/1B light chain 3A OS=Mus musculus OX=10090 GN=Map1lc3a PE=1 SV=1	5	3	3	4	5	5	5	2	4	3	2	102.8	94.6	102.7	104.8	94.3	115.9	93.2	91.7	101.225	98.775	0.975796	0.70472
P70408	Cadherin-10 OS=Mus musculus OX=10090 GN=Cdh10 PE=1 SV=3	2	2	2	1	2	2	2		2	2	0	107.5	92.5	101.6	103.4	95.3	94.9	96.8	108.1	101.25	98.775	0.975556	0.598717
P10833	Ras-related protein R-Ras OS=Mus musculus OX=10090 GN=Rras PE=1 SV=1	5	3	2	2	2	2	2	1	3	3	2	107.5	93.4	101.7	102.4	94.6	110.4	91.4	98.7	101.25	98.775	0.975556	0.643138
Q8K215	LYR motif-containing protein 4 OS=Mus musculus OX=10090 GN=Lyrm4 PE=1 SV=1	2	2			1	1		2			0	94.9	106.7	102.2	101.1	90.4	111.6	91.9	101.1	101.225	98.75	0.97555	0.666482
O08788	Dynactin subunit 1 OS=Mus musculus OX=10090 GN=Dctn1 PE=1 SV=3	43	42	30	30	32	32	27	15	27	33	1	102.5	102	100	100.5	101.5	89.2	97.8	106.5	101.25	98.75	0.975309	0.524053
P70398	Probable ubiquitin carboxyl-terminal hydrolase FAF-X OS=Mus musculus OX=10090 GN=Usp9x PE=1 SV=2	34	33	21	28	23	21	23	7	21	21	1	105	101.8	101.1	97.1	100.8	88	101.6	104.6	101.25	98.75	0.975309	0.556688
Q8BQZ4	Ral GTPase-activating protein subunit beta OS=Mus musculus OX=10090 GN=Ralgapb PE=1 SV=2	3	3	2	2			1		1	1	0	132.8	151.2	103.5	74.6	85.7		128.4	123.8	115.525	112.633	0.974969	0.904376
Q60598	Src substrate cortactin OS=Mus musculus OX=10090 GN=Cttn PE=1 SV=2	19	19	13	12	13	15	16	6	15	13	0	89.2	105.9	101.6	108.4	93.8	112.6	106.5	82	101.275	98.725	0.974821	0.761764
Q9CS42	Ribose-phosphate pyrophosphokinase 2 OS=Mus musculus OX=10090 GN=Prps2 PE=1 SV=4	12	5	8	10	9	9	8	4	10	8	7	96.4	107.6	93.9	107.3	82.7	104.4	98	109.8	101.3	98.725	0.97458	0.720753
Q9QZQ1	Afadin OS=Mus musculus OX=10090 GN=Afdn PE=1 SV=3	13	13	3	6	3	4	4	2	4	6	0	91.8	122.4	93.6	97.4	93.7	100.1	101.8	99.2	101.3	98.7	0.974334	0.735341
P54822	Adenylosuccinate lyase OS=Mus musculus OX=10090 GN=Adsl PE=1 SV=2	5	5	2	2	2	2	1	1	2	3	0	105	106.7	103.1	90.4	103.7	75.1	103.7	112.3	101.3	98.7	0.974334	0.780724
Q9DCX2	ATP synthase subunit d, mitochondrial OS=Mus musculus OX=10090 GN=Atp5pd PE=1 SV=3	14	14	11	12	12	12	13	10	12	11	0	97.5	109.1	105.2	93.5	101.7	93.5	99.4	100.1	101.325	98.675	0.973847	0.529989
O88544	COP9 signalosome complex subunit 4 OS=Mus musculus OX=10090 GN=Cops4 PE=1 SV=1	16	16	11	11	12	9	11	3	10	12	0	105.4	100.9	106	93	112.9	78.1	107.9	95.8	101.325	98.675	0.973847	0.760384
O35643	AP-1 complex subunit beta-1 OS=Mus musculus OX=10090 GN=Ap1b1 PE=1 SV=2	47	22	37	32	36	35	36	20	33	35	0	102.8	108.2	101.8	92.6	96.7	94.4	104.4	99.2	101.35	98.675	0.973606	0.516721
A2A432	Cullin-4B OS=Mus musculus OX=10090 GN=Cul4b PE=1 SV=1	8	3	4	4	6	5	3		5	5	5	98.4	114.9	96.8	95.2	101.2	104.8	96.7	91.9	101.325	98.65	0.9736	0.635385
Q80UM3	N-alpha-acetyltransferase 15, NatA auxiliary subunit OS=Mus musculus OX=10090 GN=Naa15 PE=1 SV=1	6	5	1	3	2	2	2	1	2	3	0	76.2	68.1	138.4	122.7	132.3	38.7	81.2	142.4	101.35	98.65	0.97336	0.930282
Q9R0Q3	Transmembrane emp24 domain-containing protein 2 OS=Mus musculus OX=10090 GN=Tmed2 PE=1 SV=1	2	2	2	2	2	2	2	1	2	2	0	99.6	130.6	95.5	79.7	102.9	71.2	109.3	111.1	101.35	98.625	0.973113	0.853608
Q69ZU6	Thrombospondin type-1 domain-containing protein 7A OS=Mus musculus OX=10090 GN=Thsd7a PE=1 SV=2	3	3		2	1	1	1		1	1	0	89.1	90.9	110.9	114.7	88.2	103.8	132.3	70.3	101.4	98.65	0.97288	0.857966
Q80TJ1	Calcium-dependent secretion activator 1 OS=Mus musculus OX=10090 GN=Cadps PE=1 SV=3	52	46	36	35	35	36	36	30	37	34	7	103.2	97.8	99.6	104.9	99.9	99.5	98.3	96.8	101.375	98.625	0.972873	0.170869
Q99KK7	Dipeptidyl peptidase 3 OS=Mus musculus OX=10090 GN=Dpp3 PE=1 SV=2	10	10	6	7	8	7	7	3	7	7	0	97.9	107.3	99.7	100.6	105.7	74.3	105.2	109.3	101.375	98.625	0.972873	0.754891
Q63912	Oligodendrocyte-myelin glycoprotein OS=Mus musculus OX=10090 GN=Omg PE=1 SV=1	8	8	6	6	7	5	5	5	5	5	0	126.3	91.2	96.1	91.9	76.4	124.1	110.8	83.2	101.375	98.625	0.972873	0.851364
P21836	Acetylcholinesterase OS=Mus musculus OX=10090 GN=Ache PE=1 SV=1	3	3	1	2	2	1	2		3	2	0	105	130.7	108.3	61.5	91.8	86.4	131.2	85.1	101.375	98.625	0.972873	0.884508
Q6PEB6	MOB-like protein phocein OS=Mus musculus OX=10090 GN=Mob4 PE=1 SV=1	5	5	3	5	4	3	4	2	4	4	0	101.4	101.4	98.6	104.2	102	88.3	104	100.2	101.4	98.625	0.972633	0.482595
Q9D1X0	Nucleolar protein 3 OS=Mus musculus OX=10090 GN=Nol3 PE=1 SV=1	6	6	5	5	4	4	5		5	6	0	111.7	98.7	101.2	94	113.9	48.9	117.4	114.3	101.4	98.625	0.972633	0.875769
Q9CZ04	COP9 signalosome complex subunit 7a OS=Mus musculus OX=10090 GN=Cops7a PE=1 SV=2	11	11	9	7	6	8	7	4	6	6	0	114.6	101.8	95.3	93.9	100.6	88.5	107	98.4	101.4	98.625	0.972633	0.664451
Q9D6K8	FUN14 domain-containing protein 2 OS=Mus musculus OX=10090 GN=Fundc2 PE=1 SV=1	2	2		2					2		0	117.8	107.1	123.9	113.8	114.4		107.4	115.6	115.65	112.467	0.972474	0.527329
Q8CCT4	Transcription elongation factor A protein-like 5 OS=Mus musculus OX=10090 GN=Tceal5 PE=1 SV=1	13	6	9	10	10	8	9	6	9	10	8	88.2	118.7	102.7	96.1	92.3	117.8	99.5	84.9	101.425	98.625	0.972393	0.779805
Q811D0	Disks large homolog 1 OS=Mus musculus OX=10090 GN=Dlg1 PE=1 SV=1	31	20	24	22	19	24	21	9	26	18	11	95.6	101.4	102.2	106.4	92	110.1	98.5	93.8	101.4	98.6	0.972387	0.56815
Q99LF4	tRNA-splicing ligase RtcB homolog OS=Mus musculus OX=10090 GN=Rtcb PE=1 SV=1	13	13	7	10	7	6	7	4	8	8	0	111.5	103.2	97.1	93.8	109.1	75.4	100	109.9	101.4	98.6	0.972387	0.764797
Q99PV0	Pre-mRNA-processing-splicing factor 8 OS=Mus musculus OX=10090 GN=Prpf8 PE=1 SV=2	15	15	8	8	9	5	3	1	6	6	0	84.4	128.5	98.9	93.8	95	86.6	102.7	110.1	101.4	98.6	0.972387	0.803674
Q9QUM9	Proteasome subunit alpha type-6 OS=Mus musculus OX=10090 GN=Psma6 PE=1 SV=1	11	11	6	9	11	8	8	6	10	7	0	99.4	96.9	105	104.4	100	103	92.8	98.6	101.425	98.6	0.972147	0.368155
Q8VDU5	SNF-related serine/threonine-protein kinase OS=Mus musculus OX=10090 GN=Snrk PE=1 SV=1	3	3	1		2	1	2			1	0	116.1	100.9	102.3	86.5	102.5	61.6	112.7	117.6	101.45	98.6	0.971907	0.846415
Q8C7R4	Ubiquitin-like modifier-activating enzyme 6 OS=Mus musculus OX=10090 GN=Uba6 PE=1 SV=1	2	2	2	2	1	1	1	1	2	1	0	77.9	117.6	102.2	108	96.7	95.8	122.1	79.7	101.425	98.575	0.9719	0.822751
Q6P4T2	U5 small nuclear ribonucleoprotein 200 kDa helicase OS=Mus musculus OX=10090 GN=Snrnp200 PE=1 SV=1	11	11	5	5	3	1	2		4	5	0	111.8	109.2	104.8	79.9	109.9	82.1	104.1	98.2	101.425	98.575	0.9719	0.773302
Q9CYW4	Haloacid dehalogenase-like hydrolase domain-containing protein 3 OS=Mus musculus OX=10090 GN=Hdhd3 PE=1 SV=1	5	5	1	1	1	2	3	1	2	3	0	95	117.8	82.7	110.2	93.6	105.5	110.6	84.6	101.425	98.575	0.9719	0.780722
P46061	Ran GTPase-activating protein 1 OS=Mus musculus OX=10090 GN=Rangap1 PE=1 SV=2	9	9	3	4	6	6	6		4	3	0	100.1	97.7	109.4	98.4	115.6	75.5	99.9	103.2	101.4	98.55	0.971893	0.757602
P48722	Heat shock 70 kDa protein 4L OS=Mus musculus OX=10090 GN=Hspa4l PE=1 SV=2	39	37	27	28	31	26	28	16	29	31	0	101.6	104.5	101.6	98.1	101.1	91.9	97.8	103.5	101.45	98.575	0.971661	0.349459
P59016	Vacuolar protein sorting-associated protein 33B OS=Mus musculus OX=10090 GN=Vps33b PE=1 SV=1	4	4	2	2	1	2	1		2	2	0	99.1	102.8	100.2	103.6	95.4	93.6	101.9	103.3	101.425	98.55	0.971654	0.312859
P45878	Peptidyl-prolyl cis-trans isomerase FKBP2 OS=Mus musculus OX=10090 GN=Fkbp2 PE=1 SV=1	4	4	4	3	3	3	4	3	3	2	0	107.6	101	99.8	97.3	100.9	84.8	104.4	104.1	101.425	98.55	0.971654	0.596482
Q64735	Complement component receptor 1-like protein OS=Mus musculus OX=10090 GN=Cr1l PE=1 SV=1	2	2		1	1		1				0	97.3	109.6	100.7	98.1	127.1	61.3	96.7	109.1	101.425	98.55	0.971654	0.846029
D3YZP9	Coiled-coil domain-containing protein 6 OS=Mus musculus OX=10090 GN=Ccdc6 PE=1 SV=1	3	3	2	1			1		1	2	0	87.6	106	111.2	100.9	100.8	94.2	99.4	99.8	101.425	98.55	0.971654	0.60552
Q8CIN4	Serine/threonine-protein kinase PAK 2 OS=Mus musculus OX=10090 GN=Pak2 PE=1 SV=1	10	5	6	6	7	10	6	5	6	8	2	97.5	93.2	104.9	110.1	100.6	87.5	98.3	107.8	101.425	98.55	0.971654	0.628692
Q8BGD5	Carnitine O-palmitoyltransferase 1, brain isoform OS=Mus musculus OX=10090 GN=Cpt1c PE=1 SV=1	3	3	2	2	2	2	2	1	2	2	0	114.3	110.6	90.6	90.2	96.3	94.1	105.9	97.9	101.425	98.55	0.971654	0.6917
P12960	Contactin-1 OS=Mus musculus OX=10090 GN=Cntn1 PE=1 SV=1	48	48	38	40	39	40	37	29	40	38	0	105.4	103.5	97.2	99.7	95.6	95.2	102.5	100.9	101.45	98.55	0.971414	0.309685
Q9CR51	V-type proton ATPase subunit G 1 OS=Mus musculus OX=10090 GN=Atp6v1g1 PE=1 SV=3	2	2	2	2	2	2	2	1	2	2	0	91.8	117.9	101.5	94.6	103.2	83.4	98.9	108.7	101.45	98.55	0.971414	0.728891
Q9QUJ7	Long-chain-fatty-acid--CoA ligase 4 OS=Mus musculus OX=10090 GN=Acsl4 PE=1 SV=2	4	2	2			1	1	2		1	0	101.9	82.9	109	112	106.2	51.2	120.1	116.7	101.45	98.55	0.971414	0.872653
Q7TME0	Phospholipid phosphatase-related protein type 4 OS=Mus musculus OX=10090 GN=Plppr4 PE=1 SV=2	9	9	6	2	6	3	1	3	3	2	0	99.8	103.9	102.1	100	87.6	126.7	89	90.8	101.45	98.525	0.971168	0.767725
Q6VNB8	WD repeat and FYVE domain-containing protein 3 OS=Mus musculus OX=10090 GN=Wdfy3 PE=1 SV=1	4	4	1	1		1	3			1	0	93.3	113.5	107.3	91.7	107.6	106.8	87.3	92.4	101.45	98.525	0.971168	0.705921
Q61037	Tuberin OS=Mus musculus OX=10090 GN=Tsc2 PE=1 SV=1	2	2								2	0	115.8	98.4	98.3	93.4	110.7	80	105.3	98.1	101.475	98.525	0.970929	0.73455
Q9D883	Splicing factor U2AF 35 kDa subunit OS=Mus musculus OX=10090 GN=U2af1 PE=1 SV=4	2	2	2	2	1	2	2	1	2	2	0	84.3	105	92.1	124.5	72.3	153.1	98	70.7	101.475	98.525	0.970929	0.893618
Q62167	ATP-dependent RNA helicase DDX3X OS=Mus musculus OX=10090 GN=Ddx3x PE=1 SV=3	14	3	10	10	9	8	7	3	9	8	9	101.4	101.5	94.6	108.4	102.1	87.9	99.6	104.4	101.475	98.5	0.970682	0.543761
Q9JHK4	Geranylgeranyl transferase type-2 subunit alpha OS=Mus musculus OX=10090 GN=Rabggta PE=1 SV=1	15	15	10	9	8	7	11	5	8	9	0	107.8	99.4	104.3	94.4	92.9	90.7	104.5	105.9	101.475	98.5	0.970682	0.564155
Q99KE1	NAD-dependent malic enzyme, mitochondrial OS=Mus musculus OX=10090 GN=Me2 PE=1 SV=1	9	8	7	7	6	6	5	2	6	7	0	93.7	97.6	107	107.6	104.6	87.4	109.3	92.7	101.475	98.5	0.970682	0.645839
O55022	Membrane-associated progesterone receptor component 1 OS=Mus musculus OX=10090 GN=Pgrmc1 PE=1 SV=4	12	10	9	8	9	8	7	3	9	9	2	95.5	113.3	105.9	91.3	87.1	108.3	104.4	94.2	101.5	98.5	0.970443	0.680638
P83510	Traf2 and NCK-interacting protein kinase OS=Mus musculus OX=10090 GN=Tnik PE=1 SV=2	13	9	7	7	6	6	3	1	2	5	0	104.4	95.9	96.1	109.7	105.5	80.2	102.9	105.3	101.525	98.475	0.969958	0.677685
Q5PR73	GTP-binding protein Di-Ras2 OS=Mus musculus OX=10090 GN=Diras2 PE=1 SV=1	9	7	8	7	7	6	7	5	8	9	0	103.6	95.3	102.8	104.4	97.2	89.6	101.3	105.8	101.525	98.475	0.969958	0.477902
O70311	Glycylpeptide N-tetradecanoyltransferase 2 OS=Mus musculus OX=10090 GN=Nmt2 PE=1 SV=1	9	5	7	4	6	2	5		5	6	4	108.9	105.2	96.6	95.4	93.9	90	106.3	103.7	101.525	98.475	0.969958	0.570982
Q14C51	Pentatricopeptide repeat domain-containing protein 3, mitochondrial OS=Mus musculus OX=10090 GN=Ptcd3 PE=1 SV=2	2	2	1	1	1	2	1		1		0	84.5	134.9	94.1	92.7	85.6	128.8	103.2	76.3	101.55	98.475	0.969719	0.855416
Q9R0Q6	Actin-related protein 2/3 complex subunit 1A OS=Mus musculus OX=10090 GN=Arpc1a PE=1 SV=1	14	13	11	13	12	11	11	9	10	10	1	107.9	99.4	105.7	93.1	83.7	129.1	89.1	91.9	101.525	98.45	0.969712	0.786986
Q9QXE7	F-box-like/WD repeat-containing protein TBL1X OS=Mus musculus OX=10090 GN=Tbl1x PE=1 SV=2	2	2					1		1		0	90.6	182.3	101.4	88.9	189.5		89.4	57.9	115.8	112.267	0.969488	0.936866
P57780	Alpha-actinin-4 OS=Mus musculus OX=10090 GN=Actn4 PE=1 SV=1	50	30	42	41	37	35	38	26	34	36	1	105.4	100.4	100.1	100.3	97.5	93.1	98.9	104.3	101.55	98.45	0.969473	0.285114
O88737	Protein bassoon OS=Mus musculus OX=10090 GN=Bsn PE=1 SV=4	91	88	65	57	58	60	54	35	52	49	3	102.4	100.1	99	104.7	88.3	121.8	88.9	94.8	101.55	98.45	0.969473	0.712469
P62827	GTP-binding nuclear protein Ran OS=Mus musculus OX=10090 GN=Ran PE=1 SV=3	9	9	6	7	6	6	7	6	6	6	0	101.6	99.9	103.1	101.6	90.4	123.6	85.3	94.5	101.55	98.45	0.969473	0.731347
P61087	Ubiquitin-conjugating enzyme E2 K OS=Mus musculus OX=10090 GN=Ube2k PE=1 SV=3	5	5	4	3	2	1	4	1	5	3	0	113	111.8	93.9	87.6	117.4	63.1	105.4	107.9	101.575	98.45	0.969235	0.826512
P85094	Isochorismatase domain-containing protein 2A OS=Mus musculus OX=10090 GN=Isoc2a PE=1 SV=1	5	5	5	5	4	4	4		5	4	0	110.5	129.7	88	78.1	116.3	33.4	122.3	121.7	101.575	98.425	0.968988	0.902319
Q99LI8	Hepatocyte growth factor-regulated tyrosine kinase substrate OS=Mus musculus OX=10090 GN=Hgs PE=1 SV=2	13	13	5	5	8	5	4	3	8	7	0	115.4	97.3	97.7	96	96.7	105.8	97.5	93.6	101.6	98.4	0.968504	0.568059
P10639	Thioredoxin OS=Mus musculus OX=10090 GN=Txn PE=1 SV=3	5	5	4	4	4	5	5	1	5	5	0	95.4	108.6	107.1	95.4	96.2	107.6	99.4	90.4	101.625	98.4	0.968266	0.549539
G5E829	Plasma membrane calcium-transporting ATPase 1 OS=Mus musculus OX=10090 GN=Atp2b1 PE=1 SV=1	56	30	48	47	46	49	49	38	45	44	5	106.8	97.8	99.4	102.6	95.5	98.1	101.3	98.7	101.65	98.4	0.968028	0.209935
Q9CQ54	NADH dehydrogenase [ubiquinone] 1 subunit C2 OS=Mus musculus OX=10090 GN=Ndufc2 PE=1 SV=1	6	6	6	6	6	6	6	3	6	6	0	98.8	103.2	102.4	102.1	98	100.8	95	99.7	101.625	98.375	0.96802	0.0874361
Q8BLQ9	Cell adhesion molecule 2 OS=Mus musculus OX=10090 GN=Cadm2 PE=1 SV=2	14	14	13	14	13	14	12	9	12	14	0	103	96.6	99.5	107.4	97.1	105.6	99.6	91.2	101.625	98.375	0.96802	0.423375
Q6PHZ8	Kv channel-interacting protein 4 OS=Mus musculus OX=10090 GN=Kcnip4 PE=1 SV=1	2	2	1	1	1	1				1	0	112.5	59.1	114.8	120.2	114.1	56.3	109.9	113.1	101.65	98.35	0.967536	0.874524
Q8K183	Pyridoxal kinase OS=Mus musculus OX=10090 GN=Pdxk PE=1 SV=1	13	13	11	11	11	10	10	5	9	8	0	102.9	107.3	101.3	95.1	100.3	91.3	106.1	95.7	101.65	98.35	0.967536	0.446603
Q8BGH2	Sorting and assembly machinery component 50 homolog OS=Mus musculus OX=10090 GN=Samm50 PE=1 SV=1	15	15	9	12	12	8	9	6	11	9	0	98.9	107.5	102.3	98	97.5	90.9	100.2	104.8	101.675	98.35	0.967298	0.393106
Q8BZ98	Dynamin-3 OS=Mus musculus OX=10090 GN=Dnm3 PE=1 SV=1	42	24	32	35	29	29	31	18	33	30	4	102.4	106.6	103.5	94.2	96.5	97.9	103.5	95.5	101.675	98.35	0.967298	0.337692
Q7TQF7	Amphiphysin OS=Mus musculus OX=10090 GN=Amph PE=1 SV=1	28	26	23	26	20	20	22	19	20	21	2	96.5	103.5	102.4	104.3	99.8	90.1	104.1	99.3	101.675	98.325	0.967052	0.367199
O35887	Calumenin OS=Mus musculus OX=10090 GN=Calu PE=1 SV=1	5	5	3	3	4	4	4		4	5	0	96.9	115.5	91.5	102.8	108.5	51.9	124.7	108.2	101.675	98.325	0.967052	0.848175
Q99JY9	Actin-related protein 3 OS=Mus musculus OX=10090 GN=Actr3 PE=1 SV=3	19	14	17	18	15	12	15	11	16	14	5	104.3	105.3	101.2	95.9	97.4	88.4	105.6	101.9	101.675	98.325	0.967052	0.462446
P28271	Cytoplasmic aconitate hydratase OS=Mus musculus OX=10090 GN=Aco1 PE=1 SV=3	17	17	8	9	8	7	9	4	9	10	0	105.6	105.6	99.5	96.1	102.4	86.4	102.5	102	101.7	98.325	0.966814	0.49279
Q8CFV4	Neuritin OS=Mus musculus OX=10090 GN=Nrn1 PE=1 SV=1	3	3	2	2	3	3	3	2	3	3	0	107.7	94.9	97.2	107	86	112	93.5	101.8	101.7	98.325	0.966814	0.621463
Q6P9K9	Neurexin-3 OS=Mus musculus OX=10090 GN=Nrxn3 PE=1 SV=2	11	8	6	7	3	7	4	5	5	5	0	118	92	90.3	106.4	92.3	75.4	114.7	110.8	101.675	98.3	0.966806	0.772755
Q8BH57	WD repeat-containing protein 48 OS=Mus musculus OX=10090 GN=Wdr48 PE=1 SV=1	7	7	2	2	3		2	2	4	2	0	79.3	108.5	109.6	109.4	99.7	121.4	95.6	76.5	101.7	98.3	0.966568	0.783994
Q62186	Translocon-associated protein subunit delta OS=Mus musculus OX=10090 GN=Ssr4 PE=1 SV=1	3	3	2	1	1	1		1	1	1	0	117.4	103.5	92.9	93	107	61.7	107.8	116.7	101.7	98.3	0.966568	0.812056
Q9ERD7	Tubulin beta-3 chain OS=Mus musculus OX=10090 GN=Tubb3 PE=1 SV=1	29	10	27	26	25	25	23	20	25	26	3	105.2	101.6	98.2	101.8	99.1	92.1	93.1	108.9	101.7	98.3	0.966568	0.440064
P26369	Splicing factor U2AF 65 kDa subunit OS=Mus musculus OX=10090 GN=U2af2 PE=1 SV=3	5	5	4	2	4	2	3	1	4	2	0	100.2	100.8	102.6	103.2	100.6	82.6	95.6	114.4	101.7	98.3	0.966568	0.625413
Q8BYI8	Protein FAM234B OS=Mus musculus OX=10090 GN=Fam234b PE=1 SV=1	2	2	2	1	1	1	1	1	1	2	0	117.8	125.3	106.6		106.9	117.7	106.2	119.5	116.567	112.575	0.965756	0.544935
P31938	Dual specificity mitogen-activated protein kinase kinase 1 OS=Mus musculus OX=10090 GN=Map2k1 PE=1 SV=2	18	13	15	17	15	13	14	9	16	16	5	105	103.8	106	92.2	97.1	94.4	102.2	99.3	101.75	98.25	0.965602	0.370428
Q2PFD7	PH and SEC7 domain-containing protein 3 OS=Mus musculus OX=10090 GN=Psd3 PE=1 SV=2	19	19	13	13	13	12	10	8	9	10	0	99.5	101.4	99.9	106.2	89.7	122.8	87	93.5	101.75	98.25	0.965602	0.69254
P60521	Gamma-aminobutyric acid receptor-associated protein-like 2 OS=Mus musculus OX=10090 GN=Gabarapl2 PE=1 SV=1	5	4	3	2	4	4	3	3	3	4	1	102.7	93.6	105.6	105.1	88.5	122	85.1	97.4	101.75	98.25	0.965602	0.704125
Q9D1Q6	Endoplasmic reticulum resident protein 44 OS=Mus musculus OX=10090 GN=Erp44 PE=1 SV=1	4	3	3	3	2	2	2	2	2	2	0	99.3	106.8	101.7	99.2	107.1	70.7	103	112.2	101.75	98.25	0.965602	0.726345
Q99JB8	Protein kinase C and casein kinase II substrate protein 3 OS=Mus musculus OX=10090 GN=Pacsin3 PE=1 SV=1	3	3				2	1		1	1	0	85.2	110.7	105.3	105.8	84.5	72.5	105.4	130.6	101.75	98.25	0.965602	0.810168
E9PVA8	eIF-2-alpha kinase activator GCN1 OS=Mus musculus OX=10090 GN=Gcn1 PE=1 SV=1	6	6	2	3	3	2	3		4	5	0	104.2	134.3	89.4	79.1	100.4	59.3	115.3	118	101.75	98.25	0.965602	0.85309
Q91YJ2	Sorting nexin-4 OS=Mus musculus OX=10090 GN=Snx4 PE=1 SV=1	8	8	7	4	3	3	3	1	3	3	0	108.4	93.7	103.5	101.5	101.5	90	101.7	99.8	101.775	98.25	0.965365	0.426553
Q9Z2A0	3-phosphoinositide-dependent protein kinase 1 OS=Mus musculus OX=10090 GN=Pdpk1 PE=1 SV=2	6	6	2	4	1		1	1	1	2	0	81	126.1	107.2	92.8	100.6	95.1	109.6	87.7	101.775	98.25	0.965365	0.754301
Q04736	Tyrosine-protein kinase Yes OS=Mus musculus OX=10090 GN=Yes1 PE=1 SV=3	9	2	4	7	5	3	5	2	4	5	2	93.4	85.3	103.5	124.8	121.2	60.6	104.9	106.2	101.75	98.225	0.965356	0.828905
O89053	Coronin-1A OS=Mus musculus OX=10090 GN=Coro1a PE=1 SV=5	17	17	14	14	15	15	16	10	15	14	0	102.5	105.6	98.9	100.1	93	105.6	99.5	94.8	101.775	98.225	0.965119	0.306839
P49312	Heterogeneous nuclear ribonucleoprotein A1 OS=Mus musculus OX=10090 GN=Hnrnpa1 PE=1 SV=2	18	12	15	13	13	12	14	9	14	15	0	101.3	105.9	101.3	98.6	95	98.3	91.9	107.7	101.775	98.225	0.965119	0.379014
Q8C052	Microtubule-associated protein 1S OS=Mus musculus OX=10090 GN=Map1s PE=1 SV=2	5	5	3		4	3	3		3	2	0	102	97.8	106.9	100.4	113.3	72.1	108.9	98.6	101.775	98.225	0.965119	0.719626
O35250	Exocyst complex component 7 OS=Mus musculus OX=10090 GN=Exoc7 PE=1 SV=2	4	4		2	1	3	1		1	1	0	90.7	105.2	108.6	102.6	107	118.2	73.7	94	101.775	98.225	0.965119	0.742486
P70175	Disks large homolog 3 OS=Mus musculus OX=10090 GN=Dlg3 PE=1 SV=1	18	17	10	10	11	11	12	5	15	12	0	100.6	100.9	100.1	105.6	97.9	94.5	103.5	97	101.8	98.225	0.964882	0.169394
P58404	Striatin-4 OS=Mus musculus OX=10090 GN=Strn4 PE=1 SV=2	10	9	5	5	6	7	4	5	6	6	1	98.4	105	101.8	101.9	99.9	95.8	99.2	97.9	101.775	98.2	0.964873	0.0696329
Q69Z98	Serine/threonine-protein kinase BRSK2 OS=Mus musculus OX=10090 GN=Brsk2 PE=1 SV=2	7	5	6	1	3			2	3	3	0	103.2	102.1	100	102	93.3	103.3	94.7	101.6	101.825	98.225	0.964645	0.210559
Q9D6M3	Mitochondrial glutamate carrier 1 OS=Mus musculus OX=10090 GN=Slc25a22 PE=1 SV=1	14	12	11	11	10	9	8	6	12	11	2	104.4	100.3	104	98.5	97.6	95.1	100.8	99.3	101.8	98.2	0.964637	0.104869
P21279	Guanine nucleotide-binding protein G(q) subunit alpha OS=Mus musculus OX=10090 GN=Gnaq PE=1 SV=4	19	12	15	16	17	13	15	9	13	17	7	98.7	103.6	103.6	101.3	93.2	107	99.1	93.5	101.8	98.2	0.964637	0.335133
Q9DCJ5	NADH dehydrogenase [ubiquinone] 1 alpha subcomplex subunit 8 OS=Mus musculus OX=10090 GN=Ndufa8 PE=1 SV=3	8	8	6	7	7	7	8	4	8	8	0	103.3	98.7	102.9	102.4	99.9	101.1	95.2	96.6	101.825	98.2	0.9644	0.0822114
E9PV86	Multiple C2 and transmembrane domain-containing protein 1 OS=Mus musculus OX=10090 GN=Mctp1 PE=1 SV=1	2	2			1		1		1	1	0	144.7	134	128.6		135.2		114	143.5	135.767	130.9	0.964154	0.651203
Q91YW3	DnaJ homolog subfamily C member 3 OS=Mus musculus OX=10090 GN=Dnajc3 PE=1 SV=1	2	1	1		2	1			1		0	121.8	137.7	90.2	57.6	149.4	41.9	102.9	98.5	101.825	98.175	0.964154	0.901488
Q9CPU0	Lactoylglutathione lyase OS=Mus musculus OX=10090 GN=Glo1 PE=1 SV=3	7	7	5	6	6	7	6	3	5	7	0	108.9	97.3	105.3	96	110.6	74.3	100.7	107.2	101.875	98.2	0.963926	0.690679
Q64314	Hematopoietic progenitor cell antigen CD34 OS=Mus musculus OX=10090 GN=Cd34 PE=1 SV=1	4	4	2	1	1	3	1	1	1	2	0	104.2	109.2	98.8	95.1	98.1	91.5	94.9	108.1	101.825	98.15	0.963909	0.466482
P16858	Glyceraldehyde-3-phosphate dehydrogenase OS=Mus musculus OX=10090 GN=Gapdh PE=1 SV=2	23	23	21	19	21	21	20	15	19	21	0	101.1	100.4	104.3	101.7	96.5	93.9	102.3	99.9	101.875	98.15	0.963436	0.1171
Q9CQ19	Myosin regulatory light polypeptide 9 OS=Mus musculus OX=10090 GN=Myl9 PE=1 SV=3	6	1	4	4	3	4	4	1	3	5	0	96.3	126	92.8	92.4	121.4	5.6	134.8	130.8	101.875	98.15	0.963436	0.911174
Q62077	1-phosphatidylinositol 4,5-bisphosphate phosphodiesterase gamma-1 OS=Mus musculus OX=10090 GN=Plcg1 PE=1 SV=2	3	3	1		1	3	3		1	2	0	84.1	105.2	102.4	115.7	110.9	108.7	83.1	89.8	101.85	98.125	0.963427	0.709224
Q8R010	Aminoacyl tRNA synthase complex-interacting multifunctional protein 2 OS=Mus musculus OX=10090 GN=Aimp2 PE=1 SV=2	2	2		1	2		1		2	1	0	172.6	39.1	130.3	122.4	133.5		164.6	37.4	116.1	111.833	0.96325	0.929739
Q6PDL0	Cytoplasmic dynein 1 light intermediate chain 2 OS=Mus musculus OX=10090 GN=Dync1li2 PE=1 SV=2	13	12	6	9	8	7	7	3	7	8	0	115.1	102.3	94.8	95.4	104.6	79.4	97.3	111.2	101.9	98.125	0.962954	0.666082
Q8VIM9	Immunity-related GTPase family Q protein OS=Mus musculus OX=10090 GN=Irgq PE=1 SV=1	5	5	4	2	3	4	2	1	2	3	0	106.6	96	100	105	114.7	31.7	116.2	129.8	101.9	98.1	0.962709	0.871561
O35405	Phospholipase D3 OS=Mus musculus OX=10090 GN=Pld3 PE=1 SV=1	4	4	3	3	3	4	2		3	3	0	111.6	95.7	96.1	104.3	96.1	97.6	97.7	101	101.925	98.1	0.962472	0.367288
Q3UYC0	Protein phosphatase 1H OS=Mus musculus OX=10090 GN=Ppm1h PE=1 SV=1	13	13	8	9	7	9	7	4	6	7	0	108.5	99.1	99.4	100.6	95.9	117.4	90.7	88.3	101.9	98.075	0.962463	0.604321
Q91Y86	Mitogen-activated protein kinase 8 OS=Mus musculus OX=10090 GN=Mapk8 PE=1 SV=1	7	2	5	4	4	3	2	1	4	4	0	81.9	109.7	107.9	108.1	101.5	57.9	120.6	112.3	101.9	98.075	0.962463	0.812921
P00158	Cytochrome b OS=Mus musculus OX=10090 GN=Mt-Cyb PE=1 SV=1	2	2	2	2	2	1	1		1	2	0	85.2	113.3	106.7	102.4	87	115.9	96.8	92.6	101.9	98.075	0.962463	0.67489
Q9CQ69	Cytochrome b-c1 complex subunit 8 OS=Mus musculus OX=10090 GN=Uqcrq PE=1 SV=3	7	7	6	7	6	4	5	4	5	5	0	104.1	100	105.4	98.2	97.1	98.2	95.9	101.1	101.925	98.075	0.962227	0.106066
Q99LY9	NADH dehydrogenase [ubiquinone] iron-sulfur protein 5 OS=Mus musculus OX=10090 GN=Ndufs5 PE=1 SV=3	6	6	4	4	4	5	4	5	5	4	0	102.5	100.9	99.2	105.1	98.4	92.5	102.9	98.5	101.925	98.075	0.962227	0.170882
O08756	3-hydroxyacyl-CoA dehydrogenase type-2 OS=Mus musculus OX=10090 GN=Hsd17b10 PE=1 SV=4	10	10	7	7	5	5	8	4	5	4	0	103.8	105.8	108	90.1	113.8	81.6	95.8	101.1	101.925	98.075	0.962227	0.638739
Q8VEJ9	Vacuolar protein sorting-associated protein 4A OS=Mus musculus OX=10090 GN=Vps4a PE=1 SV=1	4	2	1	2	3	2	3	2		1	2	99.8	104.4	110.2	93.4	98.9	78.9	105	109.5	101.95	98.075	0.961991	0.629682
O88602	Voltage-dependent calcium channel gamma-2 subunit OS=Mus musculus OX=10090 GN=Cacng2 PE=1 SV=1	2	2	2	1		1	1			1	0	112.5	87.1	103.8	104.4	98.9	87.2	92.6	113.5	101.95	98.05	0.961746	0.634429
Q78IK2	Up-regulated during skeletal muscle growth protein 5 OS=Mus musculus OX=10090 GN=Atp5md PE=1 SV=1	3	3	3	3	3	3	2	2	3	3	0	102	99	108.3	98.5	96.5	85.6	103.5	106.6	101.95	98.05	0.961746	0.479445
Q9R1V6	Disintegrin and metalloproteinase domain-containing protein 22 OS=Mus musculus OX=10090 GN=Adam22 PE=1 SV=2	15	15	10	8	10	12	7	7	9	11	0	104.4	95.7	100.5	107.2	91.8	107	88.3	105.1	101.95	98.05	0.961746	0.490551
Q8R404	MICOS complex subunit MIC13 OS=Mus musculus OX=10090 GN=Mic13 PE=1 SV=1	5	5	4	3	4	4	4	2	4	5	0	97.5	103.8	103.9	102.6	103.1	83.2	102.3	103.6	101.95	98.05	0.961746	0.480229
Q60932	Voltage-dependent anion-selective channel protein 1 OS=Mus musculus OX=10090 GN=Vdac1 PE=1 SV=3	17	16	14	16	16	16	15	15	15	16	1	102.4	101.7	102.8	100.9	106	78	107.3	100.9	101.95	98.05	0.961746	0.589111
Q61686	Chromobox protein homolog 5 OS=Mus musculus OX=10090 GN=Cbx5 PE=1 SV=1	2	2		1		1	1			1	0	108.9	103.2	95.6	100.1	93.9	81.1	99.9	117.3	101.95	98.05	0.961746	0.644074
O54833	Casein kinase II subunit alpha' OS=Mus musculus OX=10090 GN=Csnk2a2 PE=1 SV=1	10	8	3	4	7	6	3	2	4	4	0	96.1	101.9	105.8	104.1	99.4	93.8	104.2	94.8	101.975	98.05	0.96151	0.264283
Q8BRF7	Sec1 family domain-containing protein 1 OS=Mus musculus OX=10090 GN=Scfd1 PE=1 SV=1	5	5	5	3	5	3	5		5	4	0	77.8	91.1	163.1	75.9	87.1	43.3	88.6	173.2	101.975	98.05	0.96151	0.91218
Q8BJY1	26S proteasome non-ATPase regulatory subunit 5 OS=Mus musculus OX=10090 GN=Psmd5 PE=1 SV=4	13	13	8	10	8	8	8	4	8	9	0	101.6	103.3	108.5	94.6	96.8	82.6	106.7	106	102	98.025	0.961029	0.551684
Q6ZQ82	Rho GTPase-activating protein 26 OS=Mus musculus OX=10090 GN=Arhgap26 PE=1 SV=3	8	8	4	6	5	3	5		5	4	0	94.9	109.4	106.9	96.8	95.8	100.2	111.7	84.4	102	98.025	0.961029	0.574612
B2RUJ5	Amyloid-beta A4 precursor protein-binding family A member 1 OS=Mus musculus OX=10090 GN=Apba1 PE=1 SV=2	3	2	2	2	1		1	1	2	2	0	109.4	113.9	100.4	84.3	89.5	116.1	93.6	92.9	102	98.025	0.961029	0.671916
Q8CHT1	Ephexin-1 OS=Mus musculus OX=10090 GN=Ngef PE=1 SV=1	15	15	11	11	8	8	8	4	8	8	0	115.5	100.3	99	93.1	95.5	91.3	102.7	102.5	101.975	98	0.96102	0.499204
Q62283	Tetraspanin-7 OS=Mus musculus OX=10090 GN=Tspan7 PE=1 SV=2	3	3	3	3	3	3	1	2	3	1	0	105.8	84.2	103.3	114.6	90.9	97.3	96	107.8	101.975	98	0.96102	0.606588
Q9R0P5	Destrin OS=Mus musculus OX=10090 GN=Dstn PE=1 SV=3	17	16	13	14	11	14	14	8	13	12	0	100.3	102.4	102.2	103.1	104.1	92.2	98.6	97.1	102	98	0.960784	0.163811
P23506	Protein-L-isoaspartate(D-aspartate) O-methyltransferase OS=Mus musculus OX=10090 GN=Pcmt1 PE=1 SV=3	10	10	9	6	8	9	6	3	6	8	0	107.3	113	96.2	91.5	104.1	92.2	103.7	92	102	98	0.960784	0.529919
P52189	Inward rectifier potassium channel 4 OS=Mus musculus OX=10090 GN=Kcnj4 PE=1 SV=1	2	2	1	1	2	1	1	1	2	2	0	111.2	109.1	86.8	100.9	96.5	83.3	108.5	103.7	102	98	0.960784	0.62601
Q62083	PRKCA-binding protein OS=Mus musculus OX=10090 GN=Pick1 PE=1 SV=2	2	2		1	1						0	108.2	99.1	117.5	83.2	80.7	114.9	104.9	91.5	102	98	0.960784	0.715579
Q60631	Growth factor receptor-bound protein 2 OS=Mus musculus OX=10090 GN=Grb2 PE=1 SV=1	9	9	5	5	6	6	6	5	3	7	0	100.4	103.7	102.4	101.6	91.3	104.5	91.2	105	102.025	98	0.960549	0.348615
Q3TXS7	26S proteasome non-ATPase regulatory subunit 1 OS=Mus musculus OX=10090 GN=Psmd1 PE=1 SV=1	17	17	11	10	8	8	6	3	8	11	0	110.3	101	104.2	92.6	104.1	69.4	109.4	109.1	102.025	98	0.960549	0.709283
Q61990	Poly(rC)-binding protein 2 OS=Mus musculus OX=10090 GN=Pcbp2 PE=1 SV=1	10	3	8	8	7	6	6	6	7	6	2	105.2	101.8	100.3	100.7	102.3	93.7	93.6	102.3	102	97.975	0.960539	0.191365
Q791T5	Mitochondrial carrier homolog 1 OS=Mus musculus OX=10090 GN=Mtch1 PE=1 SV=1	8	8	6	5	4	3	4	1	3	4	0	105.6	102.6	102	97.8	92.7	105.5	103.3	90.4	102	97.975	0.960539	0.363522
Q9CPW4	Actin-related protein 2/3 complex subunit 5 OS=Mus musculus OX=10090 GN=Arpc5 PE=1 SV=3	4	4	1	2	1	4	3	1	3	3	0	104.8	98.6	102.4	102.3	100.7	79.6	103.4	108.2	102.025	97.975	0.960304	0.552991
Q9D593	V-type proton ATPase subunit E 2 OS=Mus musculus OX=10090 GN=Atp6v1e2 PE=1 SV=1	7	1	6	6	4	4	4	1	5	6	0	108.6	89.8	114.3	95.4	93.1	95.7	101.8	101.3	102.025	97.975	0.960304	0.529326
P61982	14-3-3 protein gamma OS=Mus musculus OX=10090 GN=Ywhag PE=1 SV=2	22	14	22	21	21	20	21	15	21	21	3	95.8	108.1	102.3	101.9	92.5	106.8	101	91.6	102.025	97.975	0.960304	0.393863
Q9DAR7	m7GpppX diphosphatase OS=Mus musculus OX=10090 GN=Dcps PE=1 SV=1	5	5	3	3	2	1	3	1	4	2	0	105.3	115.6	96.1	91	102.5	63.3	116.5	109.5	102	97.95	0.960294	0.767172
Q8CA95	cAMP and cAMP-inhibited cGMP 3',5'-cyclic phosphodiesterase 10A OS=Mus musculus OX=10090 GN=Pde10a PE=1 SV=2	11	11	5	7	6	6	5	1	7	4	0	76.4	115.7	129.2	86.8	107.2	88.5	131.5	64.6	102.025	97.95	0.960059	0.835301
O35609	Secretory carrier-associated membrane protein 3 OS=Mus musculus OX=10090 GN=Scamp3 PE=1 SV=3	5	5	4	4	4	4	3	2	3	3	0	95.7	103.3	110.5	98.8	99.6	84.7	106	101.6	102.075	97.975	0.959833	0.493836
P47750	Thyrotropin receptor OS=Mus musculus OX=10090 GN=Tshr PE=1 SV=2	3	3		2	2	1	1	1	1	1	0	105.2	109	95.1	98.9	112.5	108	87.4	83.9	102.05	97.95	0.959824	0.619808
Q8BG05	Heterogeneous nuclear ribonucleoprotein A3 OS=Mus musculus OX=10090 GN=Hnrnpa3 PE=1 SV=1	22	19	16	16	16	15	14	11	16	15	1	103.8	106.7	97.1	100.6	97.3	85.3	95.9	113.3	102.05	97.95	0.959824	0.528757
P15116	Cadherin-2 OS=Mus musculus OX=10090 GN=Cdh2 PE=1 SV=2	12	12	5	4	4	8	7	3	6	6	0	91.1	111.8	97.6	107.7	109	64.7	109.5	108.6	102.05	97.95	0.959824	0.745178
Q8C163	Nuclease EXOG, mitochondrial OS=Mus musculus OX=10090 GN=Exog PE=1 SV=1	9	8	5	5	4	4	5	2	5	5	1	89.9	112	105.1	101.3	100.3	102.8	101	87.7	102.075	97.95	0.959589	0.501721
P62627	Dynein light chain roadblock-type 1 OS=Mus musculus OX=10090 GN=Dynlrb1 PE=1 SV=3	3	3	2	1	1	3	2	1	1	1	0	109.2	98.8	100.7	99.6	105.4	71.9	103.4	111	102.075	97.925	0.959344	0.665931
O88569	Heterogeneous nuclear ribonucleoproteins A2/B1 OS=Mus musculus OX=10090 GN=Hnrnpa2b1 PE=1 SV=2	23	18	19	17	20	17	22	15	18	18	5	100.6	101.6	105.7	100.4	94.4	101.3	95.8	100.1	102.075	97.9	0.959099	0.0902586
Q62277	Synaptophysin OS=Mus musculus OX=10090 GN=Syp PE=1 SV=2	8	8	8	8	6	8	8	5	8	7	0	99.8	102.8	101.7	104	88.7	114.5	100.4	88	102.075	97.9	0.959099	0.531192
Q60930	Voltage-dependent anion-selective channel protein 2 OS=Mus musculus OX=10090 GN=Vdac2 PE=1 SV=2	13	13	13	13	12	12	13	10	13	12	0	100.1	100.7	104.9	102.6	102.5	89.2	102	97.9	102.075	97.9	0.959099	0.247874
P16546	Spectrin alpha chain, non-erythrocytic 1 OS=Mus musculus OX=10090 GN=Sptan1 PE=1 SV=4	214	214	177	179	171	172	170	130	177	175	0	103.5	101.2	99.5	104.2	101.3	86.6	100.8	102.9	102.1	97.9	0.958864	0.32781
Q8BUK6	Protein Hook homolog 3 OS=Mus musculus OX=10090 GN=Hook3 PE=1 SV=2	10	10	4	5	5	6	4	3	5	5	0	95.5	108	99.5	105.4	104.1	82.5	98.5	106.5	102.1	97.9	0.958864	0.516583
P70704	Phospholipid-transporting ATPase IA OS=Mus musculus OX=10090 GN=Atp8a1 PE=1 SV=2	18	18	12	13	8	8	6	7	7	7	0	98.8	94.6	109.1	105.9	94.1	103.7	97.1	96.7	102.1	97.9	0.958864	0.320722
Q8K221	Arfaptin-2 OS=Mus musculus OX=10090 GN=Arfip2 PE=1 SV=2	5	5	4	3	4	2	3		3	3	0	77.8	107.6	112.9	110.2	92.7	101.3	97.7	99.9	102.125	97.9	0.958629	0.632692
Q9JHU9	Inositol-3-phosphate synthase 1 OS=Mus musculus OX=10090 GN=Isyna1 PE=1 SV=1	5	5	3	2	3	3	2	1	1		0	96.5	98.5	112.3	101.2	106.1	91.2	91.6	102.7	102.125	97.9	0.958629	0.447234
P62880	Guanine nucleotide-binding protein G(I)/G(S)/G(T) subunit beta-2 OS=Mus musculus OX=10090 GN=Gnb2 PE=1 SV=3	15	7	14	12	14	13	13	10	15	14	2	104.9	101.8	104.4	97.5	102.6	87	103	99	102.15	97.9	0.958395	0.340737
P61021	Ras-related protein Rab-5B OS=Mus musculus OX=10090 GN=Rab5b PE=1 SV=1	7	5	7	6	7	6	5	4	6	5	0	85.3	107.9	107.6	107.7	83.2	104.2	100.4	103.7	102.125	97.875	0.958384	0.590996
Q791V5	Mitochondrial carrier homolog 2 OS=Mus musculus OX=10090 GN=Mtch2 PE=1 SV=1	9	9	6	5	7	6	6	6	5	5	0	102.2	102.7	104.5	99.1	100	89.9	103.3	98.3	102.125	97.875	0.958384	0.215101
Q3UHJ0	AP2-associated protein kinase 1 OS=Mus musculus OX=10090 GN=Aak1 PE=1 SV=2	33	32	25	26	24	25	25	16	23	25	1	101.8	100	95.2	111.5	100.9	91.5	100.3	98.8	102.125	97.875	0.958384	0.334607
P39053	Dynamin-1 OS=Mus musculus OX=10090 GN=Dnm1 PE=1 SV=2	69	50	59	61	59	57	58	38	61	57	24	101.7	100.8	100.8	105.2	91.8	110.9	95.7	93.1	102.125	97.875	0.958384	0.385247
Q8VED9	Galectin-related protein OS=Mus musculus OX=10090 GN=Lgalsl PE=1 SV=1	9	9	4	6	5	5	3	3	7	4	0	105	103	97.8	102.7	95.8	89.8	94	111.9	102.125	97.875	0.958384	0.434589
Q8QZT2	Centriole, cilia and spindle-associated protein OS=Mus musculus OX=10090 GN=Ccsap PE=1 SV=1	5	5	4	4	4	4	4	3	3	5	0	98.2	106.1	106	98.2	91.5	111	103	86	102.125	97.875	0.958384	0.509898
E9PVX6	Proliferation marker protein Ki-67 OS=Mus musculus OX=10090 GN=Mki67 PE=1 SV=1	2	2	1		2	1	1		1	1	0	121.9	128.5	75.9	82.3	97.9	42.8	128.5	122.3	102.15	97.875	0.95815	0.862742
Q9WV34	MAGUK p55 subfamily member 2 OS=Mus musculus OX=10090 GN=Mpp2 PE=1 SV=1	22	21	18	12	12	14	13	13	15	13	1	103.7	95.3	102.5	107	93.1	98.5	97.7	102.1	102.125	97.85	0.95814	0.214839
P08553	Neurofilament medium polypeptide OS=Mus musculus OX=10090 GN=Nefm PE=1 SV=4	46	41	36	37	35	40	33	27	31	30	6	99.8	101.4	93.9	113.5	99.4	108.8	90.2	93	102.15	97.85	0.957905	0.488329
Q99J77	Sialic acid synthase OS=Mus musculus OX=10090 GN=Nans PE=1 SV=1	3	3		2	2	1	2		2	1	0	91.6	101.3	105.6	110.1	100.8	72.4	102.1	116.1	102.15	97.85	0.957905	0.68155
Q91Z31	Polypyrimidine tract-binding protein 2 OS=Mus musculus OX=10090 GN=Ptbp2 PE=1 SV=2	7	6	7	6	6	5	5	2	6	5	1	87	105.4	107.8	108.5	84.7	92.3	103.5	110.9	102.175	97.85	0.957671	0.596377
Q925E7	Serine/threonine-protein phosphatase 2A 55 kDa regulatory subunit B delta isoform OS=Mus musculus OX=10090 GN=Ppp2r2d PE=1 SV=1	6	1	4	3	5	4	5	2	3	5	1	95.7	113.9	97.5	101.6	97.9	107.2	90.3	95.9	102.175	97.825	0.957426	0.45117
Q61207	Prosaposin OS=Mus musculus OX=10090 GN=Psap PE=1 SV=2	9	9	8	6	8	6	7	4	8	9	0	112.5	107.1	101.9	87.2	126.7	50.6	103	111	102.175	97.825	0.957426	0.81058
Q9DBC7	cAMP-dependent protein kinase type I-alpha regulatory subunit OS=Mus musculus OX=10090 GN=Prkar1a PE=1 SV=3	12	9	8	7	6	4	8	2	8	6	3	103.2	101.2	101.9	102.4	107	80.5	101.7	102	102.175	97.8	0.957181	0.486967
Q60973	Histone-binding protein RBBP7 OS=Mus musculus OX=10090 GN=Rbbp7 PE=1 SV=1	8	8	5	6	6	7	7	1	6	7	0	96.1	115.4	100.1	97.2	98.9	96	110.3	86	102.2	97.8	0.956947	0.536498
Q8CI71	Syndetin OS=Mus musculus OX=10090 GN=Vps50 PE=1 SV=2	10	10	5	3	6	5	3	2	6	2	0	105.7	110	101.8	91.3	115.7	43.7	113.5	118.2	102.2	97.775	0.956703	0.81881
Q9D7B6	Isobutyryl-CoA dehydrogenase, mitochondrial OS=Mus musculus OX=10090 GN=Acad8 PE=1 SV=2	3	3	3	2	2	1	1	1	2	1	0	104	108.9	100.1	95.9	106.3	80.3	114.3	90.2	102.225	97.775	0.956469	0.605558
Q8BV79	TPR and ankyrin repeat-containing protein 1 OS=Mus musculus OX=10090 GN=Trank1 PE=2 SV=3	2	2		1	2	1	2		1	1	0	106.1	106.3	111.9	84.7	94.3	97	108.7	91.1	102.25	97.775	0.956235	0.553018
P61290	Proteasome activator complex subunit 3 OS=Mus musculus OX=10090 GN=Psme3 PE=1 SV=1	3	3		1	1	1	1			3	0	97.7	81.6	107.4	122.2	100.8	80	103.9	106.3	102.225	97.75	0.956224	0.683036
Q80VP9	Aspartate beta-hydroxylase domain-containing protein 2 OS=Mus musculus OX=10090 GN=Asphd2 PE=1 SV=1	3	3	3	1	1	1		1	2	1	0	108.4	93.3	98.4	108.8	94	99.3	87.6	110.1	102.225	97.75	0.956224	0.491377
Q61923	Potassium voltage-gated channel subfamily A member 6 OS=Mus musculus OX=10090 GN=Kcna6 PE=1 SV=1	4	3	1	2	1	1	1	2	1	2	0	113.6	119.4	92.6	83.4	98.1	73.4	128.2	91.3	102.25	97.75	0.95599	0.762694
P28658	Ataxin-10 OS=Mus musculus OX=10090 GN=Atxn10 PE=1 SV=2	11	11	6	7	5	6	7	1	8	5	0	114.9	107.7	96.1	90.4	105.2	74	104.9	106.9	102.275	97.75	0.955757	0.656378
P47941	Crk-like protein OS=Mus musculus OX=10090 GN=Crkl PE=1 SV=2	6	6	5	5	4	3	5	1	4	5	0	97.6	109.6	98	103.9	103.2	87.4	107.8	92.5	102.275	97.725	0.955512	0.439028
Q9D3D9	ATP synthase subunit delta, mitochondrial OS=Mus musculus OX=10090 GN=Atp5f1d PE=1 SV=1	3	2	2	2	2	3	2	3	2	2	0	100.1	113.9	102.8	92.3	103	82.8	99.8	105.3	102.275	97.725	0.955512	0.527245
Q9D8N0	Elongation factor 1-gamma OS=Mus musculus OX=10090 GN=Eef1g PE=1 SV=3	19	19	16	13	12	14	13	9	12	14	0	101.5	99.8	102.6	105.2	97.1	103.4	95.8	94.6	102.275	97.725	0.955512	0.0910801
Q8BU31	Ras-related protein Rap-2c OS=Mus musculus OX=10090 GN=Rap2c PE=1 SV=1	7	2	6	5	7	7	6	3	6	4	0	70.2	136.6	86.6	115.7	122.5	39.7	100.1	128.6	102.275	97.725	0.955512	0.862232
Q9D8X2	Coiled-coil domain-containing protein 124 OS=Mus musculus OX=10090 GN=Ccdc124 PE=1 SV=1	2	1			1	1		1			0	97.1	95.7	107.8	108.5	95.3	68.9	112.5	114.2	102.275	97.725	0.955512	0.69487
P00493	Hypoxanthine-guanine phosphoribosyltransferase OS=Mus musculus OX=10090 GN=Hprt1 PE=1 SV=3	9	9	8	9	9	9	8	6	9	8	0	107.3	103.8	104.3	93.8	95.3	93.9	101.5	100.2	102.3	97.725	0.955279	0.235298
Q9WUR2	Enoyl-CoA delta isomerase 2, mitochondrial OS=Mus musculus OX=10090 GN=Eci2 PE=1 SV=2	3	3	1	2	2	3	2		2	2	0	98.6	100.7	112.6	97.2	130.2	18.1	114.5	128	102.275	97.7	0.955268	0.870965
Q8VD04	GRIP1-associated protein 1 OS=Mus musculus OX=10090 GN=Gripap1 PE=1 SV=1	12	12	4	4	5	8	5	3	8	6	0	92.2	107.5	103.2	106.3	96	100.4	103.3	91.1	102.3	97.7	0.955034	0.334783
P47802	Metaxin-1 OS=Mus musculus OX=10090 GN=Mtx1 PE=1 SV=1	7	7	3	4	5	6	5	1	4	4	0	83.4	109.9	107.3	108.5	100.8	79.4	102.2	108.3	102.275	97.675	0.955023	0.624639
Q6PDI5	Proteasome adapter and scaffold protein ECM29 OS=Mus musculus OX=10090 GN=Ecpas PE=1 SV=3	5	5	4	2		2			2	1	0	121.2	116.8	89.4	81.8	100.4	85.5	101.3	103.5	102.3	97.675	0.95479	0.678809
Q6KAR6	Exocyst complex component 3 OS=Mus musculus OX=10090 GN=Exoc3 PE=1 SV=2	8	8	4	4	3	1	3	1	4	4	0	112.8	107.2	92.4	96.9	88.9	113.3	100	88.5	102.325	97.675	0.954557	0.557247
Q99LD4	COP9 signalosome complex subunit 1 OS=Mus musculus OX=10090 GN=Gps1 PE=1 SV=1	12	12	8	9	7	7	7	5	8	7	0	99	107.8	103.8	98.7	101.9	88.9	100.2	99.7	102.325	97.675	0.954557	0.252165
Q5DTL9	Sodium-driven chloride bicarbonate exchanger OS=Mus musculus OX=10090 GN=Slc4a10 PE=1 SV=2	22	15	17	15	15	16	17	8	16	15	7	106	109.7	95.8	97.8	96.9	89.8	100.7	103.3	102.325	97.675	0.954557	0.333218
B1AXP6	Mitochondrial import receptor subunit TOM5 homolog OS=Mus musculus OX=10090 GN=Tomm5 PE=3 SV=1	3	3	1		1	2	1	1	1	1	0	100.8	114.9	103.3	90.3	94.6	113.9	93	89.2	102.325	97.675	0.954557	0.557316
Q9CRY7	Lysophospholipase D GDPD1 OS=Mus musculus OX=10090 GN=Gdpd1 PE=1 SV=1	4	4	2	2	2	2	2		2	4	0	113.8	103.2	88.3	104	102.5	76.3	98.9	112.9	102.325	97.65	0.954312	0.634301
P17665	Cytochrome c oxidase subunit 7C, mitochondrial OS=Mus musculus OX=10090 GN=Cox7c PE=1 SV=1	2	2	1	2	1	1	1	2	1	1	0	79.3	104.6	105.6	119.8	80.6	139.8	100.6	69.6	102.325	97.65	0.954312	0.799344
Q80TL4	PHD finger protein 24 OS=Mus musculus OX=10090 GN=Phf24 PE=1 SV=2	16	16	14	14	11	13	13	10	13	12	0	102.1	100.3	102.4	104.7	93.1	102.3	95.6	99.6	102.375	97.65	0.953846	0.0792612
P21995	Embigin OS=Mus musculus OX=10090 GN=Emb PE=1 SV=2	3	2	1	1	2	1	2	1	1	2	0	101.3	91.6	107.8	108.8	95.1	103.7	89.4	102.4	102.375	97.65	0.953846	0.396652
Q8R151	NFX1-type zinc finger-containing protein 1 OS=Mus musculus OX=10090 GN=Znfx1 PE=1 SV=3	2	2	1	1							0	144.9	136.5	99.9	85.1	91.4		109.6	132.6	116.6	111.2	0.953688	0.794786
P70195	Proteasome subunit beta type-7 OS=Mus musculus OX=10090 GN=Psmb7 PE=1 SV=1	9	9	2	4	6	3	2	3	4	4	0	100.7	112.4	100.2	96.2	91.1	111.2	92.4	95.8	102.375	97.625	0.953602	0.444097
Q9Z1Z2	Serine-threonine kinase receptor-associated protein OS=Mus musculus OX=10090 GN=Strap PE=1 SV=2	14	14	8	9	10	13	10	4	8	10	0	108.1	94.9	100.7	105.8	102.8	72	105.1	110.6	102.375	97.625	0.953602	0.623299
Q9CPW0	Contactin-associated protein-like 2 OS=Mus musculus OX=10090 GN=Cntnap2 PE=1 SV=2	12	12	9	7	10	9	7	5	7	6	0	99.9	102	106.7	100.9	100.1	93.8	88.4	108.2	102.375	97.625	0.953602	0.333484
Q99KJ8	Dynactin subunit 2 OS=Mus musculus OX=10090 GN=Dctn2 PE=1 SV=3	16	16	11	13	7	11	7	8	10	10	0	102.4	103.4	101.4	102.3	102.6	79.7	102.3	105.9	102.375	97.625	0.953602	0.461841
Q9D6J6	NADH dehydrogenase [ubiquinone] flavoprotein 2, mitochondrial OS=Mus musculus OX=10090 GN=Ndufv2 PE=1 SV=2	11	11	9	7	8	7	9	5	10	8	0	100.4	104.1	101.1	104	97.7	86.1	105.6	101.1	102.4	97.625	0.953369	0.307075
Q9WTQ5	A-kinase anchor protein 12 OS=Mus musculus OX=10090 GN=Akap12 PE=1 SV=1	5	5	2	1	2	2	2		2	2	0	122.2	81.6	105.9	99.8	106.4	48.8	110.1	125.1	102.375	97.6	0.953358	0.807402
Q99P72	Reticulon-4 OS=Mus musculus OX=10090 GN=Rtn4 PE=1 SV=2	40	40	31	34	34	33	28	15	34	31	0	101.2	103.1	100.4	104.9	98.8	91.5	100.9	99.2	102.4	97.6	0.953125	0.0834326
Q8BGD9	Eukaryotic translation initiation factor 4B OS=Mus musculus OX=10090 GN=Eif4b PE=1 SV=1	16	16	12	11	12	11	8	5	10	14	0	91.2	113.7	101.2	103.5	89.2	115.8	96.9	88.5	102.4	97.6	0.953125	0.563687
O08807	Peroxiredoxin-4 OS=Mus musculus OX=10090 GN=Prdx4 PE=1 SV=1	3	1	3	1	2	2	2	2	3	3	0	113.2	86.4	104.8	105.1	93	85.4	89.4	122.5	102.375	97.575	0.953114	0.653848
Q8VCX5	Calcium uptake protein 1, mitochondrial OS=Mus musculus OX=10090 GN=Micu1 PE=1 SV=1	5	5	2	2	1	1	2	1	3	2	0	95.6	115.4	103.2	95.5	93.5	111.6	91.9	93.4	102.425	97.6	0.952892	0.493758
Q8BXR1	Probable cationic amino acid transporter OS=Mus musculus OX=10090 GN=Slc7a14 PE=1 SV=1	3	3	2	3	3	3	1	1	2	1	0	99.5	100.6	120.4	89.2	87.9	99.1	97.8	105.6	102.425	97.6	0.952892	0.542424
O35381	Acidic leucine-rich nuclear phosphoprotein 32 family member A OS=Mus musculus OX=10090 GN=Anp32a PE=1 SV=1	14	11	11	10	9	10	10	4	10	8	3	90.7	107	105.7	106.3	111.1	62.7	112	104.6	102.425	97.6	0.952892	0.710305
Q6NZL0	Protein SOGA3 OS=Mus musculus OX=10090 GN=Soga3 PE=1 SV=2	20	20	8	7	9	6	6	4	7	10	0	106.7	94.5	104.1	104.4	99.3	104.5	83.2	103.3	102.425	97.575	0.952648	0.420785
Q8K2B3	Succinate dehydrogenase [ubiquinone] flavoprotein subunit, mitochondrial OS=Mus musculus OX=10090 GN=Sdha PE=1 SV=1	31	31	26	24	24	27	23	12	22	24	0	106.3	104.2	102.7	96.5	96.8	90.3	99.4	103.8	102.425	97.575	0.952648	0.217801
Q6ZQJ5	DNA replication ATP-dependent helicase/nuclease DNA2 OS=Mus musculus OX=10090 GN=Dna2 PE=1 SV=2	2	1		1					1	1	0	180.9	272.1		36.4			163.1	147.6	163.133	155.35	0.952289	0.935659
Q9Z2Q6	Septin-5 OS=Mus musculus OX=10090 GN=Sept5 PE=1 SV=2	28	23	24	23	21	22	25	17	25	20	5	98.5	103.8	104.1	103.4	95.1	97.6	99	98.5	102.45	97.55	0.952172	0.0212263
Q5SQX6	Cytoplasmic FMR1-interacting protein 2 OS=Mus musculus OX=10090 GN=Cyfip2 PE=1 SV=2	45	27	38	33	38	32	30	13	36	37	18	100.3	103.4	105.3	100.8	94.9	100.9	97.5	96.9	102.45	97.55	0.952172	0.0285199
Q9JIA1	Leucine-rich glioma-inactivated protein 1 OS=Mus musculus OX=10090 GN=Lgi1 PE=1 SV=1	17	17	15	11	16	16	14	9	11	15	0	103.8	94.9	101.3	109.8	91.8	104.7	94.9	98.8	102.45	97.55	0.952172	0.282677
P70297	Signal transducing adapter molecule 1 OS=Mus musculus OX=10090 GN=Stam PE=1 SV=3	7	7	3	5	5	4	4	2	4	3	0	99.5	102.3	104	104.1	101.9	78.7	105.5	104.1	102.475	97.55	0.951939	0.471928
[truncated: 1,233 more rows]

## Sheet: Fig.3A
Accession	Description	KO/WT	p-value
P08905	Lysozyme C-2 OS=Mus musculus OX=10090 GN=Lyz2 PE=1 SV=2	detected only in KO
Q62192	CD180 antigen OS=Mus musculus OX=10090 GN=Cd180 PE=1 SV=2	81.3744	0.00720798
Q64345	Interferon-induced protein with tetratricopeptide repeats 3 OS=Mus musculus OX=10090 GN=Ifit3 PE=1 SV=1	53.5541	0.0194801
P03995	Glial fibrillary acidic protein OS=Mus musculus OX=10090 GN=Gfap PE=1 SV=4	10.6603	<0.001
P42225	Signal transducer and activator of transcription 1 OS=Mus musculus OX=10090 GN=Stat1 PE=1 SV=1	7.90909	0.00136546
P14106	Complement C1q subcomponent subunit B OS=Mus musculus OX=10090 GN=C1qb PE=1 SV=2	7.01603	<0.001
P98086	Complement C1q subcomponent subunit A OS=Mus musculus OX=10090 GN=C1qa PE=1 SV=2	5.71141	<0.001
Q02105	Complement C1q subcomponent subunit C OS=Mus musculus OX=10090 GN=C1qc PE=1 SV=2	5.59604	<0.001
P24452	Macrophage-capping protein OS=Mus musculus OX=10090 GN=Capg PE=1 SV=2	5.11798	0.00105101
Q61233	Plastin-2 OS=Mus musculus OX=10090 GN=Lcp1 PE=1 SV=4	3.43705	0.00342727
Q9R118	Serine protease HTRA1 OS=Mus musculus OX=10090 GN=Htra1 PE=1 SV=2	3.36681	0.00230645
O35639	Annexin A3 OS=Mus musculus OX=10090 GN=Anxa3 PE=1 SV=4	2.78609	<0.001
P52760	2-iminobutanoate/2-iminopropanoate deaminase OS=Mus musculus OX=10090 GN=Rida PE=1 SV=3	2.68155	0.00123763
Q3UNZ8	Quinone oxidoreductase-like protein 2 OS=Mus musculus OX=10090 GN=Cryzl2 PE=1 SV=1	2.64843	0.0145899
Q06890	Clusterin OS=Mus musculus OX=10090 GN=Clu PE=1 SV=1	2.51914	<0.001
Q9WUU7	Cathepsin Z OS=Mus musculus OX=10090 GN=Ctsz PE=1 SV=1	2.50109	<0.001
P28798	Granulins OS=Mus musculus OX=10090 GN=Grn PE=1 SV=2	2.40234	0.0330666
P20060	Beta-hexosaminidase subunit beta OS=Mus musculus OX=10090 GN=Hexb PE=1 SV=2	2.39559	0.00130444
Q8K2I9	F-box DNA helicase 1 OS=Mus musculus OX=10090 GN=Fbh1 PE=1 SV=1	2.37653	0.0421606
Q9WV32	Actin-related protein 2/3 complex subunit 1B OS=Mus musculus OX=10090 GN=Arpc1b PE=1 SV=4	2.34267	<0.001
Q99NB1	Acetyl-coenzyme A synthetase 2-like, mitochondrial OS=Mus musculus OX=10090 GN=Acss1 PE=1 SV=1	2.30442	0.0420609
Q60766	Immunity-related GTPase family M protein 1 OS=Mus musculus OX=10090 GN=Irgm1 PE=1 SV=1	2.25958	<0.001
P20152	Vimentin OS=Mus musculus OX=10090 GN=Vim PE=1 SV=3	2.20681	<0.001
P14069	Protein S100-A6 OS=Mus musculus OX=10090 GN=S100a6 PE=1 SV=3	2.15995	0.00184194
Q9DAW9	Calponin-3 OS=Mus musculus OX=10090 GN=Cnn3 PE=1 SV=1	2.15169	0.00368597
P26041	Moesin OS=Mus musculus OX=10090 GN=Msn PE=1 SV=3	2.08842	0.00451591
Q3TTY5	Keratin, type II cytoskeletal 2 epidermal OS=Mus musculus OX=10090 GN=Krt2 PE=1 SV=1	2.08523	0.0430664
Q9CYS6	Uncharacterized protein C2orf72 homolog OS=Mus musculus OX=10090 PE=1 SV=2	2.04144	0.0423887
Q9R257	Heme-binding protein 1 OS=Mus musculus OX=10090 GN=Hebp1 PE=1 SV=2	2.02953	0.00370943
